# Supplementary material for: Inhibitors targeting the autophosphorylation of serine/threonine kinase of Streptococcus suis show potent antimicrobial activity
Source: Front Microbiol. 2022 Sep 2;13:990091. doi: 10.3389/fmicb.2022.990091 (PMC9478340; doi:10.3389/fmicb.2022.990091)
Supplement: Supplementary file 2 [file Table_2.XLSX]

## Sheet: Supplementary Table S5.
RackCode	Cat. No.	Product Name	Plate Location	VialCode	CAS No.	M.Wt	Target	Saltdata	Information	Smiles	Solubility	Solvent	Batch No.	Quantity	URL	Pathway
HYCPK5037	HY-10422	AZD-8055	A2	B290089	1009298-09-2	465.54	Apoptosis; Autophagy; mTOR	Free Base	AZD-8055 is a novel ATP-competitive inhibitor of mTOR kinase with an IC50 of 0.8 nM. AZD-8055 inhibits both mTORC1 and mTORC2.	OCC1=CC(C2=NC3=NC(N4CCOC[C@@H]4C)=NC(N5[C@@H](C)COCC5)=C3C=C2)=CC=C1OC	DMSO : 33.33 mg/mL (71.59 mM; Need ultrasonic)	DMSO Solution	03032	10mM * 30uL	https://www.medchemexpress.com/AZD-8055.html	Apoptosis; Autophagy; PI3K/Akt/mTOR
HYCPK5037	HY-13223	Crenolanib	A3	B288601	670220-88-9	443.54	Autophagy; FLT3; PDGFR	Free Base	Crenolanib is a potent and selective inhibitor of wild-type and mutant isoforms of the class III receptor tyrosine kinases FLT3 and PDGFRα/β with Kds of 0.74 nM and 2.1 nM/3.2 nM, respectively.	NC1CCN(C2=CC=CC3=C2N=C(N4C5=CC=C(C=C5N=C4)OCC6(COC6)C)C=C3)CC1	DMSO : 33.33 mg/mL (75.15 mM; Need ultrasonic)	DMSO Solution	10480	10mM * 30uL	https://www.medchemexpress.com/crenolanib.html	Autophagy; Protein Tyrosine Kinase/RTK
HYCPK5037	HY-50909	Perifosine	A4	B289536	157716-52-4	461.66	Akt; Apoptosis; Autophagy	Free Base	Perifosine is an oral Akt inhibitor which inhibits proliferation of different tumor cell lines with IC50s of 0.6-8.9 μM.	[O-]P(OC1CC[N+](C)(CC1)C)(OCCCCCCCCCCCCCCCCCC)=O	H2O : ≥ 153.33 mg/mL (332.13 mM); DMSO : < 1 mg/mL (insoluble or slightly soluble)	DMSO Solution	08415	10mM * 30uL	https://www.medchemexpress.com/Perifosine.html	Apoptosis; Autophagy; PI3K/Akt/mTOR
HYCPK5037	HY-103021	LY3200882	A5	B288189	1898283-02-7	435.52	TGF-β Receptor	Free Base	LY3200882 is a novel and highly selective inhibitor of TGF-β receptor type 1 (TGFβRI).	OC(C)(C)C1=NC=CC(NC2=NC=CC(OC3=CN(C4CC4)N=C3C5CCOCC5)=C2)=C1	DMSO : 130 mg/mL (298.49 mM; Need ultrasonic and warming)	DMSO Solution	28055	10mM * 30uL	https://www.medchemexpress.com/LY3200882.html	TGF-beta/Smad
HYCPK5037	HY-100016	AZD0156	A6	B344318	1821428-35-6	461.56	ATM/ATR	Free Base	AZD0156 is an oral, potent and selective ATM inhibitor with an IC50 of 0.58 nM.	O=C(N1C2CCOCC2)N(C)C3=C1C4=CC(C5=CC=C(OCCCN(C)C)N=C5)=CC=C4N=C3	DMSO : 10 mg/mL (21.67 mM; Need ultrasonic); H2O : < 0.1 mg/mL (insoluble)	DMSO Solution	22276	10mM * 30uL	https://www.medchemexpress.com/AZD0156.html	Cell Cycle/DNA Damage; PI3K/Akt/mTOR
HYCPK5037	HY-10204	OSI-930	A7	B288889	728033-96-3	443.44	Apoptosis; c-Fms; c-Kit; VEGFR	Free Base	OSI-930 is a potent inhibitor of Kit, KDR and CSF-1R with IC50 of 80 nM, 9 nM and 15 nM, respectively; also potent to Flt-1, c-Raf and Lck and low activity against PDGFRα/β, Flt-3 and Abl._x000D_ IC50 value: 9 nM(VEGFR2); 15 nM(CSF1R); 80 nM (Kit activated) [1]_x000D_ Target: VEGFR2/Kit/CSF1R_x000D_ in vitro: OSI-930 inhibits the cell proliferation in the HMC-1 cell line with IC50 of 14 nM withou…	O=C(C1=C(NCC2=CC=NC3=CC=CC=C23)C=CS1)NC4=CC=C(OC(F)(F)F)C=C4	DMSO : 50 mg/mL (112.75 mM; Need ultrasonic); H2O : < 0.1 mg/mL (insoluble)	DMSO Solution	10516	10mM * 30uL	https://www.medchemexpress.com/OSI-930.html	Apoptosis; Protein Tyrosine Kinase/RTK
HYCPK5037	HY-18072	GSK2606414	A8	B346800	1337531-36-8	451.44	Apoptosis; Autophagy; PERK	Free Base	GSK2606414 is a cell-permeable and orally available protein kinase R-like endoplasmic reticulum (ER) kinase (PERK) inhibitor with an IC50 of 0.4 nM.	NC1=C2C(N(C)C=C2C3=CC4=C(N(C(CC5=CC=CC(C(F)(F)F)=C5)=O)CC4)C=C3)=NC=N1	DMSO : ≥ 31 mg/mL (68.67 mM)	DMSO Solution	22864	10mM * 30uL	https://www.medchemexpress.com/GSK2606414.html	Apoptosis; Autophagy; Cell Cycle/DNA Damage
HYCPK5037	HY-13461A	PHA-767491 (hydrochloride)	A9	B161002	942425-68-5	249.70	Apoptosis; CDK	Hydrochloride	PHA-767491 hydrochloride is a dual Cdc7/Cdk9 inhibitor, with IC50s of 10 nM and 34 nM, respectively.	O=C1C2=C(NC(C3=CC=NC=C3)=C2)CCN1.[H]Cl	DMSO : 17.33 mg/mL (69.40 mM; Need ultrasonic and warming); H2O : 50 mg/mL (200.24 mM; Need ultrasonic)	DMSO Solution	15062	10mM * 30uL	https://www.medchemexpress.com/PHA-767491-hydrochloride.html	Apoptosis; Cell Cycle/DNA Damage
HYCPK5037	HY-18958	CCT245737	A10	B289496	1489389-18-5	379.34	Checkpoint Kinase (Chk)	Free Base	CCT245737 is an orally active and seletive Chk1 inhibitor, with an IC50 of 1.3 nM.	FC(F)(F)C(C=NC(NC1=CN=C(C#N)C=N1)=C2)=C2NC[C@H]3CNCCO3	DMSO : ≥ 32 mg/mL (84.36 mM)	DMSO Solution	21827	10mM * 30uL	https://www.medchemexpress.com/CCT245737.html	Cell Cycle/DNA Damage
HYCPK5037	HY-13904	Flumatinib	A11	B324234	895519-90-1	562.59	Bcr-Abl; c-Kit; PDGFR	Free Base	Flumatinib (HHGV678) is a multi-kinase inhibitor with IC50 Values of 1.2 nM, 307.6 nM and 2662 nM for c-Abl, PDGFRβ and c-Kit respectively.	O=C(NC1=CC(NC2=NC=CC(C3=CC=CN=C3)=N2)=C(C)N=C1)C4=CC=C(CN5CCN(C)CC5)C(C(F)(F)F)=C4	DMSO : ≥ 32 mg/mL (56.88 mM)	DMSO Solution	20312	10mM * 30uL	https://www.medchemexpress.com/Flumatinib.html	Protein Tyrosine Kinase/RTK
HYCPK5037	HY-50683	JNJ-38877605	B2	B289152	943540-75-8	377.35	c-Met/HGFR	Free Base	JNJ-38877605 is an ATP-competitive inhibitor of c-Met with IC50 of 4 nM, 600-fold selective for c-Met than 200 other tyrosine and serine-threonine kinases._x000D_ IC50 value: 4 nM [1]_x000D_ Target: c-Met_x000D_ in vitro: JNJ-38877605 shows more than 600-fold selectivity for c-Met compared with more than 200 other diverse tyrosine and serine-threonine kinases and also potently inhibits HGF-stimul…	FC(F)(C1=NN=C2C=CC(C3=CN(C)N=C3)=NN21)C4=CC5=C(N=CC=C5)C=C4	DMSO : ≥ 30 mg/mL (79.50 mM)	DMSO Solution	04495	10mM * 30uL	https://www.medchemexpress.com/JNJ-38877605.html	Protein Tyrosine Kinase/RTK
HYCPK5037	HY-13896	PD168393	B3	B290019	194423-15-9	369.22	Apoptosis; Autophagy; EGFR	Free Base	PD168393 is an potent, cell-permeable, irreversible EGFR inhibitor with IC50 of 0.70 nM, irreversibly alkylate Cys-773, inactive against insulin, PDGFR, FGFR and PKC. _x000D_ target: EGFR_x000D_ IC 50: 0.7 nM [1]_x000D_ (1) PD 168393 inhibite EGFr autophosphorylation in A431 human epidermoid carcinoma cells with >9-fold greater potency than PD 174265.[1]_x000D_ (2) PD 168393 decrease the producti…	C=CC(NC1=CC2=C(NC3=CC=CC(Br)=C3)N=CN=C2C=C1)=O	DMSO : ≥ 30 mg/mL (81.25 mM)	DMSO Solution	21166	10mM * 30uL	https://www.medchemexpress.com/PD168393.html	Apoptosis; Autophagy; JAK/STAT Signaling; Protein Tyrosine Kinase/RTK
HYCPK5037	HY-100131	GSK'481	B4	B289183	1622849-58-4	377.39	RIP kinase	Free Base	GSK'481 (GSK481) is a highly potent, selective, and specific receptor interacting protein 1 (RIP1) kinase inhibitor with an IC50 of 1.3 nM, which inhibits Ser166 phosphorylation in wild-type human RIP1 (IC50=2.8 nM). GSK'481 also exhibits excellent translation in the U937 cellular assay with an IC50 of 10 nM[1].	O=C(C1=NOC(CC2=CC=CC=C2)=C1)N[C@H]3COC4=CC=CC=C4N(C)C3=O	DMSO : ≥ 35 mg/mL (92.74 mM); H2O : < 0.1 mg/mL (insoluble)	DMSO Solution	21100	10mM * 30uL	https://www.medchemexpress.com/GSK_acute_481.html	Apoptosis
HYCPK5037	HY-13330	AZD4547	B5	B289756	1035270-39-3	463.57	FGFR	Free Base	AZD4547 is a potent inhibitor of the FGFR family with IC50s of 0.2 nM, 2.5 nM, 1.8 nM, and 165 nM for FGFR1, FGFR2, FGFR3, and FGFR4, respectively.	C[C@H](C1)N[C@@H](C)CN1C2=CC=C(C(NC3=NNC(CCC4=CC(OC)=CC(OC)=C4)=C3)=O)C=C2	DMSO : ≥ 300 mg/mL (647.15 mM)	DMSO Solution	07903	10mM * 30uL	https://www.medchemexpress.com/AZD4547.html	Protein Tyrosine Kinase/RTK
HYCPK5037	HY-13917	PND-1186	B6	B327912	1061353-68-1	501.50	Apoptosis; FAK	Free Base	PND-1186 (VS-4718; SR-2516) is a potent and reversible inhibitor of FAK with an IC50 of 1.5 nM in cell assay.	O=C(NC)C1=CC=CC=C1NC2=CC(NC3=CC=C(N4CCOCC4)C=C3OC)=NC=C2C(F)(F)F	DMSO : ≥ 34 mg/mL (67.80 mM)	DMSO Solution	09746	10mM * 30uL	https://www.medchemexpress.com/PND-1186.html	Apoptosis; Protein Tyrosine Kinase/RTK
HYCPK5037	HY-10519	BMS-345541	B7	B288625	445430-58-0	255.32	IKK	Free Base	BMS-345541 is a selective inhibitor of the catalytic subunits of IKK (IKK-2 IC50=0.3 μM, IKK-1 IC50=4 μM). BMS-345541 binds at an allosteric site of IKK.	CC1=CN=C2C(NCCN)=NC3=CC=C(C)C=C3N21	DMSO : 10 mg/mL (39.17 mM; Need ultrasonic)	DMSO Solution	08420	10mM * 30uL	https://www.medchemexpress.com/BMS-345541-free-base.html	NF-κB
HYCPK5037	HY-10228	Motesanib	B8	B289283	453562-69-1	373.45	c-Kit; VEGFR	Free Base	Motesanib is a potent ATP-competitive inhibitor of?VEGFR1/2/3?with?IC50s?of 2 nM/3 nM/6 nM, respectively, and has similar activity against Kit, and is appr 10-fold more selective for VEGFR than PDGFR and Ret.?	O=C(C1=CC=CN=C1NCC2=CC=NC=C2)NC3=CC(NCC4(C)C)=C4C=C3	DMSO : ≥ 30 mg/mL (80.33 mM)	DMSO Solution	05902	10mM * 30uL	https://www.medchemexpress.com/Motesanib.html	Protein Tyrosine Kinase/RTK
HYCPK5037	HY-15438	SB 415286	B9	B285702	264218-23-7	359.72	Apoptosis; GSK-3	Free Base	SB 415286 is a potent and selective cell permeable inhibitor of GSK-3α, with an IC50 of 77.5 nM, and a Ki of 30.75 nM; SB 415286 is equally effective at inhibiting human GSK-3α and GSK-3β.	O=C(C(NC1=CC=C(O)C(Cl)=C1)=C2C3=CC=CC=C3[N+]([O-])=O)NC2=O	DMSO : ≥ 83.3 mg/mL (231.57 mM)	DMSO Solution	07108	10mM * 30uL	https://www.medchemexpress.com/sb-415286.html	Apoptosis; PI3K/Akt/mTOR; Stem Cell/Wnt
HYCPK5037	HY-15727A	Afuresertib (hydrochloride)	B10	B258520	1047645-82-8	463.78	Akt; PKC; ROCK	Hydrochloride	Afuresertib hydrochloride (GSK 2110183 hydrochloride) is an orally bioavailable, selective, ATP-competitive and potent pan-Akt kinase inhibitor with Kis of 0.08/2/2.6 nM for Akt1/Akt2/Akt3 respectively[1][2].	O=C(C1=CC(C2=C(Cl)C=NN2C)=C(Cl)S1)N[C@@H](CC3=CC=CC(F)=C3)CN.[H]Cl	DMSO : 100 mg/mL (215.62 mM; Need ultrasonic)	DMSO Solution	13904	10mM * 30uL	https://www.medchemexpress.com/Afuresertib-hydrochloride.html	Cell Cycle/DNA Damage; Epigenetics; PI3K/Akt/mTOR; Stem Cell/Wnt; TGF-beta/Smad
HYCPK5037	HY-50855	Silmitasertib	B11	B285923	1009820-21-6	349.77	Autophagy; Casein Kinase	Free Acid	Silmitasertib (CX-4945) is an orally bioavailable, highly selective and potent CK2 inhibitor, with IC50 values of 1 nM against CK2α and CK2α'.	O=C(C1=CC=C2C3=C(C(NC4=CC=CC(Cl)=C4)=NC2=C1)C=CN=C3)O	DMSO : ≥ 35 mg/mL (100.07 mM); H2O : < 0.1 mg/mL (insoluble); 0.1 M NaOH : 33.33 mg/mL (95.29 mM; ultrasonic and adjust pH to 9 with NaOH)	DMSO Solution	13990	10mM * 30uL	https://www.medchemexpress.com/CX-4945.html	Autophagy; Cell Cycle/DNA Damage; Stem Cell/Wnt
HYCPK5037	HY-18095	CX-6258	C2	B267579	1202916-90-2	461.94	Pim	Free Base	CX-6258 is a potent, orally efficacious Pim 1/2/3 kinase(IC50=5 nM/25 nM/16 nM) inhibitor with excellent biochemical potency and kinase selectivity._x000D_ IC50 Value: 5 nM/25 nM/16 nM (Pim 1/2/3) [1]_x000D_ Target: pan-Pim_x000D_ in vitro: CX-6258 inhibited Flt-3 and Pim-3 (IC50=0.134 and 0.016 uM). At 0.5 uM of CX-6258, only Pim-1, Pim-2, Pim-3, and Flt-3 of the 107 kinases tested were inhibite…	O=C1NC2=CC=C(Cl)C=C2/C1=C\C3=CC=C(C4=CC=CC(C(N5CCCN(C)CC5)=O)=C4)O3	H2O : < 0.1 mg/mL (insoluble); DMSO : ≥ 50 mg/mL (108.24 mM)	DMSO Solution	09636	10mM * 30uL	https://www.medchemexpress.com/cx-6258.html	JAK/STAT Signaling
HYCPK5037	HY-19713	LJI308	C3	B267362	1627709-94-7	368.38	Ribosomal S6 Kinase (RSK)	Free Base	LJI308 is a new and potent pan-RSK inhibitor, with IC50 of 6 nM, 4 nM, and 13 nM for RSK1, RSK2, and RSK3, respectively._x000D_ IC50 value: 6/4/13 nM_x000D_ Target: RSK1/2/3_x000D_ in vitro: LJI308 efficiently inhibits RSK activity. LJI308 inhibites S6K1 with an IC50 of 0.8 μM, representing a 200-fold lower inhibition than that of RSK2. LJI308 inhibits MEK4 less than 50% at 10 μMand HIP kinase 1 …	OC1=C(F)C=C(C2=C(C3=CC=C(N4CCOCC4)C=C3)C=CN=C2)C=C1F	DMSO : ≥ 32 mg/mL (86.87 mM)	DMSO Solution	19492	10mM * 30uL	https://www.medchemexpress.com/LJI308.html	MAPK/ERK Pathway
HYCPK5037	HY-13488	HG-10-102-01	C4	B268411	1351758-81-0	377.83	LRRK2	Free Base	HG-10-102-01 is a potent and selective inhibitor of wild-type LRRK2(IC50=23.3 nM) and the G2019S mutant(IC50=3.2 nM)_x000D_ IC50 Value: 23.3 nM (WT LRRK2); 3.2 nM (LRRK2 G2019S) [1]_x000D_ Target: LRRK2_x000D_ HG-10-102-01 maintains the ability to potently inhibit the biochemical activity of wild-type and G2019S mutant LRRK2. HG-10-102-01 exhibited biochemical IC50s of 20.3 and 3.2 nM against wil…	COC1=CC(C(N2CCOCC2)=O)=CC=C1NC3=NC(NC)=C(Cl)C=N3	DMSO : ≥ 50 mg/mL (132.33 mM)	DMSO Solution	11415	10mM * 30uL	https://www.medchemexpress.com/HG-10-102-01.html	Autophagy
HYCPK5037	HY-13304	LY2874455	C5	B257000	1254473-64-7	444.31	FGFR	Free Base	LY2874455 is a pan-FGFR inhibitor with IC50s of 2.8, 2.6, 6.4, 6 nM for FGFR1, FGFR2, FGFR3, FGFR4, respectively.	ClC1=CN=CC(Cl)=C1[C@@H](C)OC2=CC=C(NN=C3/C=C/C4=CN(CCO)N=C4)C3=C2	DMSO : 50 mg/mL (112.53 mM; Need ultrasonic); H2O : < 0.1 mg/mL (insoluble)	DMSO Solution	16491	10mM * 30uL	https://www.medchemexpress.com/LY2874455.html	Protein Tyrosine Kinase/RTK
HYCPK5037	HY-100573	(E)-Necrosulfonamide	C6	B280303	1360614-48-7	461.47	Mixed Lineage Kinase	Free Base	(E)-Necrosulfonamide is a necroptosis inhibitor acting by selectively targeting the mixed lineage kinase domain-like protein (MLKL) to block the necrosome formation.	O=C(NC1=CC=C(S(=O)(NC2=NC=CN=C2OC)=O)C=C1)/C=C/C3=CC=C([N+]([O-])=O)S3.[(E)]	DMSO : ≥ 28 mg/mL (60.68 mM); H2O : < 0.1 mg/mL (insoluble)	DMSO Solution	21797	10mM * 30uL	https://www.medchemexpress.com/Necrosulfonamide.html	MAPK/ERK Pathway
HYCPK5037	HY-15845	STF-083010	C7	B150342	307543-71-1	317.38	IRE1	Free Base	STF-083010 is a specific IRE1α inhibitor. STF-083010 inhibits Ire1 endonuclease activity, without affecting its kinase activity, after endoplasmic reticulum stress.	O=S(C1=CC=CS1)(/N=C/C2=C3C=CC=CC3=CC=C2O)=O	DMSO : 100 mg/mL (315.08 mM; Need ultrasonic); H2O : < 0.1 mg/mL (insoluble)	DMSO Solution	15615	10mM * 30uL	https://www.medchemexpress.com/STF-083010.html	Cell Cycle/DNA Damage
HYCPK5037	HY-10395	PD173955	C8	B290259	260415-63-2	443.35	Apoptosis; Bcr-Abl; Src	Free Base	PD173955 is src family-selective tyrosine kinase inhibitor with IC50 of ~22 nM for Src, Yes and Abl kinase; less potent for FGFRα and no activity on InsR and PKC._x000D_ IC50 value: 22 nM_x000D_ Target: Src kinase inhibitor_x000D_ in vitro: PD173955 inhibits the growth of MDA-MB-468 and MCF-7 breast cancer cells with IC50s of 500 nM and 1 μM, respectively, with an accumulation of suspended cells.…	O=C1C(C2=C(Cl)C=CC=C2Cl)=CC3=CN=C(NC4=CC=CC(SC)=C4)N=C3N1C	DMSO : ≥ 32 mg/mL (72.18 mM)	DMSO Solution	28600	10mM * 30uL	https://www.medchemexpress.com/PD173955.html	Apoptosis; Protein Tyrosine Kinase/RTK
HYCPK5037	HY-100498	GSK2256098	C9	B304587	1224887-10-8	414.89	Apoptosis; FAK	Free Base	GSK2256098 is a selective FAK kinase inhibitor, which inhibits growth and survival of pancreatic ductal adenocarcinoma cells.	O=C(NOC)C1=CC=CC=C1NC2=CC(NC3=CC(C)=NN3C(C)C)=NC=C2Cl	DMSO : ≥ 30 mg/mL (72.31 mM)	DMSO Solution	22742	10mM * 30uL	https://www.medchemexpress.com/GSK2256098.html	Apoptosis; Protein Tyrosine Kinase/RTK
HYCPK5037	HY-15881	TCS JNK 5a	C10	B300390	312917-14-9	332.42	Apoptosis; JNK	Free Base	TCS JNK 5a is a potent JNK3 inhibitor with a pIC50 of 6.7. TCS JNK 5a also inhibits JNK2 with a pIC50 of 6.5.	O=C(C1=C2C=CC=CC2=CC=C1)NC3=C(C#N)C(CCCC4)=C4S3	DMSO : ≥ 51 mg/mL (153.42 mM)	DMSO Solution	11386	10mM * 30uL	https://www.medchemexpress.com/TCS-JNK-5a.html	Apoptosis; MAPK/ERK Pathway
HYCPK5037	HY-10223	CUDC-101	C11	B297994	1012054-59-9	434.49	EGFR; HDAC	Free Base	CUDC-101 is a potent inhibitor of HDAC, EGFR, and HER2 with IC50s of 4.4, 2.4, and 15.7 nM, respectively.	C#CC1=CC=CC(NC2=NC=NC3=CC(OC)=C(C=C23)OCCCCCCC(NO)=O)=C1	H2O : < 0.1 mg/mL (insoluble); DMSO : 25 mg/mL (57.54 mM; Need ultrasonic)	DMSO Solution	08692	10mM * 30uL	https://www.medchemexpress.com/CUDC-101.html	Cell Cycle/DNA Damage; Epigenetics; JAK/STAT Signaling; Protein Tyrosine Kinase/RTK
HYCPK5037	HY-12279	Umbralisib	D2	B294275	1532533-67-7	571.55	PI3K	Free Base	Umbralisib (TGR-1202) is a novel PI3Kδ inhibitor, with IC50 and EC50 of 22.2 nM and 24.3 nM, respectively; Umbralisib (TGR-1202) is also active against CK1ε, with an EC50 value of 6.0 μM.	O=C1C(C2=CC=CC(F)=C2)=C([C@@H](N3N=C(C4=CC=C(OC(C)C)C(F)=C4)C5=C(N)N=CN=C53)C)OC6=CC=C(F)C=C16	DMSO : 20 mg/mL (34.99 mM; Need ultrasonic)	DMSO Solution	22812	10mM * 30uL	https://www.medchemexpress.com/TGR-1202.html	PI3K/Akt/mTOR
HYCPK5037	HY-16526	Pilaralisib	D3	B328037	934526-89-3	541.02	PI3K	Free Base	Pilaralisib (XL147; SAR245408) is a potent and highly selective class I PI3Ks inhibitor with IC50s of 39 nM, 383 nM, 23 nM and 36 nM for PI3Kα, PI3Kβ, PI3Kγ, and PI3Kδ.	CC(C)(N)C(NC1=CC=CC(S(=O)(NC2=NC3=CC=CC=C3N=C2NC4=CC(OC)=CC=C4Cl)=O)=C1)=O	DMSO : 6 mg/mL (11.09 mM; Need ultrasonic and warming)	DMSO Solution	12070	10mM * 30uL	https://www.medchemexpress.com/XL-147.html	PI3K/Akt/mTOR
HYCPK5037	HY-18012	Spebrutinib	D4	B298436	1202757-89-8	423.44	Btk	Free Base	Spebrutinib (AVL-292; CC-292) is a covalent, orally active, and highly selective with an IC50 of 0.5 nM.	COCCOC1=CC=C(NC2=NC=C(F)C(NC3=CC=CC(NC(C=C)=O)=C3)=N2)C=C1	DMSO : ≥ 45 mg/mL (106.27 mM)	DMSO Solution	11983	10mM * 30uL	https://www.medchemexpress.com/AVL-292.html	Protein Tyrosine Kinase/RTK
HYCPK5037	HY-50662	A-769662	D5	B156677	844499-71-4	360.39	AMPK	Free Base	A-769662 is a potent, reversible AMPK activator with EC50 of 0.8 μM.	N#CC1C(C2=C(NC1=O)SC=C2C3=CC=C(C4=CC=CC=C4O)C=C3)=O	DMSO : 100 mg/mL (277.48 mM; Need ultrasonic)	DMSO Solution	14476	10mM * 30uL	https://www.medchemexpress.com/A-769662.html	Epigenetics; PI3K/Akt/mTOR
HYCPK5037	HY-12704	ITD-1	D6	B297906	1099644-42-4	415.52	TGF-β Receptor	Free Base	ITD-1 is the first selective TGFβ receptor inhibitor with an IC50 of 460 nM.	O=C(C1=C(C)NC2=C(C(CC(C)(C)C2)=O)C1C3=CC=C(C4=CC=CC=C4)C=C3)OCC	DMSO : 28 mg/mL (67.39 mM; Need ultrasonic and warming); H2O : < 0.1 mg/mL (insoluble)	DMSO Solution	17769	10mM * 30uL	https://www.medchemexpress.com/ITD-1.html	TGF-beta/Smad
HYCPK5037	HY-10501A	SU14813 (maleate)	D7	B277539	849643-15-8	558.56	c-Kit; PDGFR; VEGFR	Maleate	SU14813 maleate is a multi-targeted receptor tyrosine kinases inhibitor with IC50s of 50, 2, 4, 15 nM for VEGFR2, VEGFR1, PDGFRβ and KIT.	O=C(NC[C@@H](CN1CCOCC1)O)C2=C(NC(/C=C3C(NC4=C\3C=C(C=C4)F)=O)=C2C)C.O=C(/C=C\C(O)=O)O	DMSO : ≥ 100 mg/mL (179.03 mM)	DMSO Solution	05927	10mM * 30uL	https://www.medchemexpress.com/SU14813-maleate.html	Protein Tyrosine Kinase/RTK
HYCPK5037	HY-15466	CH5132799	D8	B286000	1007207-67-1	377.42	PI3K	Free Base	CH5132799 is a selective class I PI3K inhibitor. CH5132799 inhibits class I PI3Ks, particularly PI3Kα, with an IC50 of 14 nM.	NC1=NC=C(C2=C3C(N(S(=O)(C)=O)CC3)=NC(N4CCOCC4)=N2)C=N1	H2O : < 0.1 mg/mL (insoluble); DMSO : 4.55 mg/mL (12.06 mM; Need ultrasonic)	DMSO Solution	08869	10mM * 30uL	https://www.medchemexpress.com/ch5132799.html	PI3K/Akt/mTOR
HYCPK5037	HY-12070	DPH	D9	B288766	484049-04-9	336.32	Bcr-Abl	Free Base	DPH is a potent cell permeable c-Abl activator, which displays potent enzymatic and cellular activity in stimulating c-Abl activation. ?	O=C1NC(C(N1)C2=CN(N=C2C3=CC=C(C=C3)F)C4=CC=CC=C4)=O	DMSO : 100 mg/mL (297.34 mM; Need ultrasonic)	DMSO Solution	03544	10mM * 30uL	https://www.medchemexpress.com/DPH.html	Protein Tyrosine Kinase/RTK
HYCPK5037	HY-12965	S49076	D10	B298143	1265965-22-7	438.50	c-Met/HGFR; FGFR	Free Base	S49076 is a novel, potent inhibitor of MET, AXL/MER, and FGFR1/2/3 with IC50 values below 20 nM.	O=C(N1CC2=CC3=C(NC(/C3=C\C4=CC(CN5CCOCC5)=CN4)=O)C=C2)SCC1=O	DMSO : ≥ 31 mg/mL (70.70 mM)	DMSO Solution	23315	10mM * 30uL	https://www.medchemexpress.com/S49076.html	Protein Tyrosine Kinase/RTK
HYCPK5037	HY-12495	ISRIB (trans-isomer)	D11	B280285	1597403-47-8	451.34	Apoptosis; Autophagy; PERK	Free Base	ISRIB (trans-isomer) is a potent inhibitor of PERK with an IC50 of 5 nM.	O=C(N[C@@H]1CC[C@@H](NC(COC2=CC=C(Cl)C=C2)=O)CC1)COC3=CC=C(Cl)C=C3	DMSO : ≥ 38 mg/mL (84.19 mM)	DMSO Solution	14987	10mM * 30uL	https://www.medchemexpress.com/ISRIB-trans-isomer.html	Apoptosis; Autophagy; Cell Cycle/DNA Damage
HYCPK5037	HY-10367A	Canertinib (dihydrochloride)	E2	B324226	289499-45-2	558.86	EGFR	Hydrochloride	Canertinib dihydrochloride (CI-1033 dihydrochloride) is a potent and irreversible EGFR inhibitor; inhibits cellular EGFR and ErbB2 autophosphorylation with IC50s of 7.4 and 9 nM.	C=CC(NC1=CC2=C(N=CN=C2C=C1OCCCN3CCOCC3)NC4=CC=C(C(Cl)=C4)F)=O.[H]Cl.[H]Cl	DMSO : ≥ 155 mg/mL (277.35 mM)	DMSO Solution	04044	10mM * 30uL	https://www.medchemexpress.com/Canertinib-dihydrochloride.html	JAK/STAT Signaling; Protein Tyrosine Kinase/RTK
HYCPK5037	HY-10340B	Tirbanibulin (Mesylate)	E3	B301709	1080645-95-9	527.63	Microtubule/Tubulin; Src	Mesylate	Tirbanibulin Mesylate (KX2-391 Mesylate) is an inhibitor of Src that targets the peptide substrate site of Src, with GI50 of 9-60 nM in cancer cell lines.	O=C(NCC1=CC=CC=C1)CC2=NC=C(C3=CC=C(OCCN4CCOCC4)C=C3)C=C2.CS(=O)(O)=O	DMSO : ≥ 57 mg/mL (108.03 mM)	DMSO Solution	22460	10mM * 30uL	https://www.medchemexpress.com/KX2-391-Mesylate.html	Cell Cycle/DNA Damage; Cytoskeleton; Protein Tyrosine Kinase/RTK
HYCPK5037	HY-10254	PD0325901	E4	B314482	391210-10-9	482.19	Apoptosis; Autophagy; MEK	Free Base	PD0325901 is a selective and cell permeable MEK inhibitor with an IC50 of 0.33 nM.	O=C(C1=CC=C(C(F)=C1NC2=CC=C(I)C=C2F)F)NOC[C@H](O)CO	DMSO : ≥ 56 mg/mL (116.14 mM)	DMSO Solution	07189	10mM * 30uL	https://www.medchemexpress.com/PD0325901.html	Apoptosis; Autophagy; MAPK/ERK Pathway
HYCPK5037	HY-10458	PF-562271 (besylate)	E5	B331412	939791-38-5	665.66	FAK; Pyk2	Benzenesulfonate	PF-562271 besylate is a potent ATP-competitive, reversible inhibitor of FAK and Pyk2 kinase, with an IC50 of 1.5 nM and 13 nM, respectively[1].	CS(=O)(N(C)C1=NC=CC=C1CNC2=NC(NC3=CC4=C(NC(C4)=O)C=C3)=NC=C2C(F)(F)F)=O.O=S(C5=CC=CC=C5)(O)=O	DMSO : 21.4 mg/mL (32.15 mM; Need ultrasonic and warming)	DMSO Solution	12821	10mM * 30uL	https://www.medchemexpress.com/PF-562271-besylate.html	Protein Tyrosine Kinase/RTK
HYCPK5037	HY-10461	PF-573228	E6	B305587	869288-64-2	491.49	Apoptosis; FAK	Free Base	PF-573228 is a potent and selective FAK inhibitor with IC50 of 4 nM for purified recombinant catalytic fragment of FAK.	O=C1NC2=C(C=C(NC3=NC=C(C(F)(F)F)C(NCC4=CC=CC(S(=O)(C)=O)=C4)=N3)C=C2)CC1	DMSO : ≥ 51 mg/mL (103.77 mM); H2O : < 0.1 mg/mL (insoluble)	DMSO Solution	13762	10mM * 30uL	https://www.medchemexpress.com/PF-573228.html	Apoptosis; Protein Tyrosine Kinase/RTK
HYCPK5037	HY-10303	PIK-294	E7	B321595	900185-02-6	489.53	PI3K	Free Base	PIK-294 is a potent p110δ-selective inhibitor with an IC50 of 10 nM.	O=C1N(C2=CC=CC=C2C)C(CN3N=C(C(C3=NC=N4)=C4N)C5=CC(O)=CC=C5)=NC6=CC=CC(C)=C16	DMSO : ≥ 40 mg/mL (81.71 mM)	DMSO Solution	14127	10mM * 30uL	https://www.medchemexpress.com/PIK-294.html	PI3K/Akt/mTOR
HYCPK5037	HY-107145A	Ningetinib	E8	B313876	1394820-69-9	556.58	c-Met/HGFR; TAM Receptor; VEGFR	Free Base	Ningetinib is a potent, orally bioavailable small molecule tyrosine kinase inhibitor (TKI) with IC50s of 6.7, 1.9 and <1.0 nM for c-Met, VEGFR2 and Axl, respectively.	CC1=C(C(NC2=CC(F)=C(OC3=CC=NC4=C3C=CC(OCC(C)(O)C)=C4)C=C2)=O)C(N(C5=CC=CC=C5)N1C)=O	H2O : < 0.1 mg/mL (insoluble); DMSO : 16.67 mg/mL (29.95 mM; Need ultrasonic)	DMSO Solution	28166	10mM * 30uL	https://www.medchemexpress.com/Ningetinib.html	Protein Tyrosine Kinase/RTK
HYCPK5037	HY-16961	Sitravatinib	E9	B314009	1123837-84-2	629.68	c-Kit; Discoidin Domain Receptor; FLT3; Trk Receptor; VEGFR	Free Base	Sitravatinib (MGCD516; MG516) is an orally bioavailable receptor tyrosine kinase (RTK) inhibitor with IC50s of 1.5 nM, 2 nM, 2 nM, 5 nM, 6nM, 6 nM, 8 nM, 0.5 nM, 29 nM, 5 nM, and 9 nM for Axl, MER, VEGFR3, VEGFR2, VEGFR1, KIT , FLT3, DDR2, DDR1, TRKA, TRKB, respectively[1].	O=C(C1(C(NC2=CC=C(F)C=C2)=O)CC1)NC3=CC=C(OC4=C5C(C=C(C6=NC=C(CNCCOC)C=C6)S5)=NC=C4)C(F)=C3	DMSO : ≥ 32 mg/mL (50.82 mM); H2O : < 0.1 mg/mL (insoluble)	DMSO Solution	20834	10mM * 30uL	https://www.medchemexpress.com/Sitravatinib.html	Neuronal Signaling; Protein Tyrosine Kinase/RTK
HYCPK5037	HY-13020	GSK1838705A	E10	B323614	1116235-97-2	532.57	ALK; IGF-1R; Insulin Receptor	Free Base	GSK1838705A is a potent and reversible IGF-IR and the insulin receptor inhibitor with IC50s of 2.0 and 1.6 nM, respectively. It also inhibits ALK with an IC50 of 0.5 nM.	FC1=C(C(NC)=O)C(NC2=C3C(NC=C3)=NC(NC4=CC5=C(CCN5C(CN(C)C)=O)C=C4OC)=N2)=CC=C1	DMSO : ≥ 100 mg/mL (187.77 mM)	DMSO Solution	05975	10mM * 30uL	https://www.medchemexpress.com/GSK1838705A.html	Protein Tyrosine Kinase/RTK
HYCPK5037	HY-10182A	CHIR-99021 (monohydrochloride)	E11	B331665	1797989-42-4	501.80	Autophagy; GSK-3	Hydrochloride	CHIR-99021 monohydrochloride is a GSK-3α/β inhibitor with IC50 of 10 nM/6.7 nM; > 500-fold selectivity for GSK-3 versus its closest homologs CDC2 and ERK2, as well as other protein kinases.	N#CC1=CC=C(NCCNC2=NC=C(C3=NC=C(C)N3)C(C4=CC=C(Cl)C=C4Cl)=N2)N=C1.[H]Cl	H2O : 7.14 mg/mL (14.23 mM; Need ultrasonic); DMSO : 60 mg/mL (119.57 mM; Need ultrasonic)	DMSO Solution	22736	10mM * 30uL	https://www.medchemexpress.com/CHIR-99021-monohydrochloride.html	Autophagy; PI3K/Akt/mTOR; Stem Cell/Wnt
HYCPK5037	HY-12344	UNC2025	F2	B331982	1429881-91-3	476.66	FLT3	Free Base	UNC2025 is a potent and orally bioavailable Mer/Flt3 dual inhibitor with IC50 of 0.8/0.74 nM for Mer/Flt3._x000D_ IC50 value: 0.8/0.74 nM(MER/FLT3)_x000D_ Target: Mer/Flt3 inhibitor_x000D_ UNC2025 was capable of inhibiting Mer phosphorylation in vivo, following oral dosing as demonstrated by pharmaco-dynamic (PD) studies examining phospho-Mer in leukemic blasts from mouse bone marrow. Kinome pro …	CN1CCN(CC2=CC=C(C3=CN([C@@H]4CC[C@@H](O)CC4)C5=NC(NCCCC)=NC=C53)C=C2)CC1	DMSO : 33.33 mg/mL (69.92 mM; Need ultrasonic and warming)	DMSO Solution	16390	10mM * 30uL	https://www.medchemexpress.com/UNC2025.html	Protein Tyrosine Kinase/RTK
HYCPK5037	HY-12026	WZ4002	F3	B323879	1213269-23-8	494.97	EGFR	Free Base	WZ4002 is a mutant selective EGFR inhibitor with IC50s of 2, 8, 3 and 2 nM for EGFRL858R, EGFRL858R/T790M, EGFRE746_A750 and EGFRE746_A750/T790M, respectively.	COC1=C(C=CC(N2CCN(CC2)C)=C1)NC3=NC=C(C(OC4=CC(NC(C=C)=O)=CC=C4)=N3)Cl	DMSO : ≥ 100 mg/mL (202.03 mM)	DMSO Solution	04020	10mM * 30uL	https://www.medchemexpress.com/WZ4002.html	JAK/STAT Signaling; Protein Tyrosine Kinase/RTK
HYCPK5037	HY-11003	GW843682X	F4	B323863	660868-91-7	477.46	Polo-like Kinase (PLK)	Free Base	GW843682X is a selective, ATP-competitive inhibitor of PLK1 and PLK3, with IC50s of 2.2 nM and 9.1 nM, respectively, and is also >100-fold selective against ～30 other kinases.	O=C(C1=C(OCC2=CC=CC=C2C(F)(F)F)C=C(N3C4=CC(OC)=C(OC)C=C4N=C3)S1)N	DMSO : 33.33 mg/mL (69.81 mM; Need ultrasonic); H2O : < 0.1 mg/mL (insoluble)	DMSO Solution	09101	10mM * 30uL	https://www.medchemexpress.com/GW843682X.html	Cell Cycle/DNA Damage
HYCPK5037	HY-10200	BMS-754807	F5	B281158	1001350-96-4	461.49	IGF-1R; Insulin Receptor	Free Base	BMS-754807 is a potent and reversible inhibitor of the insulin-like growth factor 1 receptor (IGF-1R)/insulin receptor family kinases (IR) with IC50 of 1.8 and 1.7 nM, respectively and Ki of <2 nM for both, and also shows potent activities against Met, RON, TrkA, TrkB, AurA, and AurB with IC50 values of 6, 44, 7, 4, 9, and 25 nM, respectively.	FC1=CC=C(NC([C@@]2(C)N(C(N=C3NC4=NNC(C5CC5)=C4)=NN6C3=CC=C6)CCC2)=O)C=N1	DMSO : ≥ 100 mg/mL (216.69 mM); H2O : < 0.1 mg/mL (insoluble)	DMSO Solution	08106	10mM * 30uL	https://www.medchemexpress.com/BMS-754807.html	Protein Tyrosine Kinase/RTK
HYCPK5037	HY-12010	BMS-599626 (Hydrochloride)	F6	B329288	873837-23-1	567.01	EGFR	Hydrochloride	BMS-599626 Hydrochloride (AC480 Hydrochloride) is a selective and efficacious inhibitor of HER1 and HER2 with IC50 of 20 nM and 30 nM, ~8-fold less potent to HER4, >100-fold to VEGFR2, c-Kit, Lck, MET etc._x000D_ IC50 value: 20 nM (HER1); 30 nM (HER2) [1]_x000D_ Target: HER1/HER2_x000D_ in vitro: BMS-599626 inhibited HER1 and HER2 with IC50 of 20 and 30 nmol/L, respectively, and was highly select…	O=C(OC[C@H]1NCCOC1)NC2=CN(C3=C2C)N=CN=C3NC4=CC5=C(C=C4)N(CC6=CC(F)=CC=C6)N=C5.Cl	DMSO : 100 mg/mL (176.36 mM; Need ultrasonic)	DMSO Solution	04218	10mM * 30uL	https://www.medchemexpress.com/BMS-599626-Hydrochloride.html	JAK/STAT Signaling; Protein Tyrosine Kinase/RTK
HYCPK5037	HY-10338	Foretinib	F7	B324331	849217-64-7	632.65	c-Met/HGFR; VEGFR	Free Base	Foretinib is a multi-target tyrosine kinase inhibitor with IC50s of 0.4 nM and 0.9 nM for Met and KDR.	O=C(NC1=CC=C(C(F)=C1)OC2=C3C=C(C(OCCCN4CCOCC4)=CC3=NC=C2)OC)C5(CC5)C(NC6=CC=C(C=C6)F)=O	DMSO : ≥ 38 mg/mL (60.06 mM)	DMSO Solution	07958	10mM * 30uL	https://www.medchemexpress.com/Foretinib.html	Protein Tyrosine Kinase/RTK
HYCPK5037	HY-11004	AZ 628	F8	B277460	878739-06-1	451.52	Apoptosis; Raf	Free Base	AZ 628 is a pan-Raf kinase inhibitor with IC50s of 105, 34 and 29 nM for B-Raf, B-RafV600E, and c-Raf-1, respectively.	O=C1N(C)C=NC2=C1C=C(C=C2)NC3=C(C)C=CC(NC(C4=CC(C(C#N)(C)C)=CC=C4)=O)=C3	DMSO : ≥ 50 mg/mL (110.74 mM); H2O : < 0.1 mg/mL (insoluble)	DMSO Solution	07223	10mM * 30uL	https://www.medchemexpress.com/AZ-628.html	Apoptosis; MAPK/ERK Pathway
HYCPK5037	HY-13943	CNX-774	F9	B325533	1202759-32-7	499.50	Btk	Free Base	CNX-774 is a potent, selective, and orally available small molecule inhibitor of Btk (IC50< 1 nM) that forms a ligand-directed covalent bond with Cys-481, a non-conserved amino acid within the active site of the enzyme._x000D_ IC50 Value: <1 nM [1]_x000D_ Target: Btk Kinase_x000D_ In biochemical assays, CNX-774 has demonstrated potent inhibition of Btk with an IC50 of <1nM in a continuous-read as…	O=C(NC)C1=NC=CC(OC2=CC=C(NC3=NC=C(F)C(NC4=CC=CC(NC(C=C)=O)=C4)=N3)C=C2)=C1	DMSO : ≥ 45 mg/mL (90.09 mM)	DMSO Solution	11877	10mM * 30uL	https://www.medchemexpress.com/CNX-774.html	Protein Tyrosine Kinase/RTK
HYCPK5037	HY-18711A	SCR-1481B1	F10	B328260	1174161-86-4	699.98	c-Met/HGFR; VEGFR	Tris	SCR-1481B1 (c-Met inhibitor 2) is a potent compound that has activity against cancers dependent upon Met activation and also has activity against cancers as a VEGFR inhibitor.	O=C(C1=CN(COP(O)(O)=O)C=C(C2=CC=C(F)C=C2)C1=O)NC3=CC=C(OC4=C(Cl)C(N)=NC=C4)C(F)=C3.OCC(CO)(N)CO	DMSO : ≥ 31 mg/mL (44.29 mM)	DMSO Solution	20448	10mM * 30uL	https://www.medchemexpress.com/c-Met-inhibitor-2.html	Protein Tyrosine Kinase/RTK
HYCPK5037	HY-10193	AZD-1480	F11	B297479	935666-88-9	348.77	JAK	Free Base	AZD-1480 is an ATP-competitive inhibitor of JAK1 and JAK2 with IC50s?of 1.3 and <0.4?nM, respectively.	ClC1=C(N=C(N=C1)N[C@@H](C)C2=NC=C(C=N2)F)NC3=NNC(C)=C3	DMSO : 50 mg/mL (143.36 mM; Need ultrasonic)	DMSO Solution	03803	10mM * 30uL	https://www.medchemexpress.com/AZD-1480.html	Epigenetics; JAK/STAT Signaling; Stem Cell/Wnt
HYCPK5037	HY-15542B	FRAX486	G2	B327678	1232030-35-1	513.39	PAK	Free Base	FRAX486 is a p21-activated kinase (PAK) inhibitor with IC50s of 14, 33 and 39 nM for PAK1, PAK2 and PAK3, respectively.	FC1=CC(NC2=NC=C3C(N(CC)C(C(C4=CC=C(Cl)C=C4Cl)=C3)=O)=N2)=CC=C1N5CCNCC5	DMSO : 21.2 mg/mL (41.29 mM; Need ultrasonic and warming)	DMSO Solution	14391	10mM * 30uL	https://www.medchemexpress.com/FRAX486.html	Cell Cycle/DNA Damage; Cytoskeleton
HYCPK5037	HY-18960	CHZ868	G3	B304504	1895895-38-1	423.42	JAK	Free Base	CHZ868 is a type II JAK2 inhibitor with an IC50 of 0.17 μM in EPOR JAK2 WT Ba/F3 cell.	CC(NC1=CC(OC2=CC=C(N(C)C(NC3=CC=C(F)C=C3F)=N4)C4=C2C)=CC=N1)=O	DMSO : ≥ 150 mg/mL (354.26 mM)	DMSO Solution	24724	10mM * 30uL	https://www.medchemexpress.com/CHZ868.html	Epigenetics; JAK/STAT Signaling; Stem Cell/Wnt
HYCPK5037	HY-12963	Dubermatinib	G4	B329173	1341200-45-0	516.06	Apoptosis; TAM Receptor	Free Base	Dubermatinib (TP-0903) is a potent and selective Axl receptor tyrosine kinase inhibitor with an IC50 value of 27 nM.	O=S(C1=CC=CC=C1NC2=NC(NC3=CC=C(CN4CCN(C)CC4)C=C3)=NC=C2Cl)(N(C)C)=O	DMSO : ≥ 30 mg/mL (58.13 mM)	DMSO Solution	17166	10mM * 30uL	https://www.medchemexpress.com/TP-0903.html	Apoptosis; Protein Tyrosine Kinase/RTK
HYCPK5037	HY-13049	Cediranib (maleate)	G5	B314091	857036-77-2	566.58	Autophagy; PDGFR; VEGFR	Maleate	Cediranib maleate (AZD-2171 maleate) is a highly potent, orally available VEGFR inhibitor with IC50s of <1, <3, 5, 5, 36, 2 nM for Flt1, KDR, Flt4, PDGFRα, PDGFRβ, c-Kit, respectively.	O=C(O)/C=C\C(O)=O.FC1=C(OC2=C(C(C=C3OCCCN4CCCC4)=NC=N2)C=C3OC)C=CC5=C1C=C(C)N5	DMSO : ≥ 45 mg/mL (79.42 mM); H2O : 2 mg/mL (3.53 mM; Need ultrasonic)	DMSO Solution	17714	10mM * 30uL	https://www.medchemexpress.com/Cediranib-maleate.html	Autophagy; Protein Tyrosine Kinase/RTK
HYCPK5037	HY-10209	Masitinib	G6	B329614	790299-79-5	498.64	Apoptosis; c-Kit; FAK; FGFR; PDGFR; Src	Free Base	Masitinib (AB1010) is a potent, orally bioavailable, and selective inhibitor of c-Kit (IC50=200 nM for human recombinant c-Kit). It also inhibits PDGFRα/β (IC50s=540/800 nM), Lyn (IC50= 510 nM for LynB), Lck, and, to a lesser extent, FGFR3 and FAK. Masitinib (AB1010) has anti-proliferative, pro-apoptotic activity and low toxicity[1][2][4].	O=C(NC1=CC=C(C(NC2=NC(C3=CC=CN=C3)=CS2)=C1)C)C4=CC=C(CN5CCN(CC5)C)C=C4	DMSO : ≥ 26 mg/mL (52.14 mM)	DMSO Solution	09866	10mM * 30uL	https://www.medchemexpress.com/Masitinib.html	Apoptosis; Protein Tyrosine Kinase/RTK
HYCPK5037	HY-10321	PD173074	G7	B320986	219580-11-7	523.67	Apoptosis; FGFR; VEGFR	Free Base	PD173074 is a potent FGFR1 inhibitor with an IC50 of 25 nM and also inhibits VEGFR2 with an IC50 of 100-200 nM, showing 1000-fold selectivity for FGFR1 over PDGFR and c-Src.	O=C(NC1=NC2=NC(NCCCCN(CC)CC)=NC=C2C=C1C3=CC(OC)=CC(OC)=C3)NC(C)(C)C	DMSO : ≥ 52 mg/mL (99.30 mM)	DMSO Solution	13607	10mM * 30uL	https://www.medchemexpress.com/PD173074.html	Apoptosis; Protein Tyrosine Kinase/RTK
HYCPK5037	HY-12289A	Defactinib (hydrochloride)	G8	B314321	1073160-26-5	546.95	FAK	Hydrochloride	Defactinib hydrochloride (VS-6063 hydrochloride; PF 04554878 hydrochloride) is a novel FAK inhibitor, which inhibits FAK phosphorylation at the Tyr397 site in a time- and dose-dependent manner.	O=C(NC)C1=CC=C(NC2=NC=C(C(F)(F)F)C(NCC3=NC=CN=C3N(C)S(=O)(C)=O)=N2)C=C1.[H]Cl	DMSO : 30 mg/mL (54.85 mM; Need ultrasonic)	DMSO Solution	27129	10mM * 30uL	https://www.medchemexpress.com/defactinib-hydrochloride.html	Protein Tyrosine Kinase/RTK
HYCPK5037	HY-13979	DDR1-IN-1	G9	B324873	1449685-96-4	552.59	Discoidin Domain Receptor	Free Base	DDR1-IN-1 is a potent and selective DDR1 receptor tyrosine kinase inhibitor with an IC50 of 105 nM; 4-fold less potent for DDR2 (IC50 = 413 nM)[1].	O=C(NC1=CC=C(C)C(OC2=CC3=C(NC(C3)=O)C=C2)=C1)C4=CC=C(CN5CCN(CC)CC5)C(C(F)(F)F)=C4	DMSO : 100 mg/mL (180.97 mM; Need ultrasonic); H2O : < 0.1 mg/mL (insoluble)	DMSO Solution	12296	10mM * 30uL	https://www.medchemexpress.com/DDR1-IN-1.html	Protein Tyrosine Kinase/RTK
HYCPK5037	HY-50877	GSK461364	G10	B314436	929095-18-1	543.60	Polo-like Kinase (PLK)	Free Base	GSK461364 is a selective, reversible and ATP-competitive Polo-like kinase 1 (PLK1) inhibitor with a Ki value of 2.2 nM.	O=C(C(SC(N1C=NC2=CC=C(C=C12)CN3CCN(CC3)C)=C4)=C4O[C@@H](C5=CC=CC=C5C(F)(F)F)C)N	DMSO : 50 mg/mL (91.98 mM; Need ultrasonic)	DMSO Solution	03047	10mM * 30uL	https://www.medchemexpress.com/gsk461364.html	Cell Cycle/DNA Damage
HYCPK5037	HY-18314	GW 441756	G11	B331854	504433-23-2	275.30	Apoptosis; Trk Receptor	Free Base	GW 441756 is a specific Tropomyosin-related kinase A (TrkA) inhibitor with an IC50 value of 2 nM; little activity to c-Raf1 and CDK2._x000D_ IC50 Value: 2 nM [1]_x000D_ Target: TrkA_x000D_ in vitro: GW441756 specifically blocked TrkA-induced cell death in a dose-dependent manner, but there was no effect in uninduced cells. TrkA ability to induce γH2AX production was significantly downregulated by…	O=C1/C(C2=NC=CC=C2N1)=C\C3=CN(C)C4=C3C=CC=C4	DMSO : 17.5 mg/mL (63.57 mM; Need ultrasonic and warming); H2O : < 0.1 mg/mL (insoluble)	DMSO Solution	13422	10mM * 30uL	https://www.medchemexpress.com/GW-441756.html	Apoptosis; Neuronal Signaling; Protein Tyrosine Kinase/RTK
HYCPK5037	HY-13246	Apitolisib	H2	B329973	1032754-93-0	498.60	Apoptosis; mTOR; PI3K	Free Base	Apitolisib (GDC-0980; GNE 390; RG 7422) is a selective, potent, orally bioavailable Class I PI3 kinase and mTOR kinase (TORC1/2) inhibitor with IC50s of 5 nM/27 nM/7 nM/14 nM for PI3Kα/PI3Kβ/PI3Kδ/PI3Kγ, and with a?Ki?of 17 nM for mTOR.	C[C@@H](C(N1CCN(CC1)CC2=C(C3=NC(C4=CN=C(N=C4)N)=NC(N5CCOCC5)=C3S2)C)=O)O	DMSO : 14.29 mg/mL (28.66 mM; Need ultrasonic)	DMSO Solution	06409	10mM * 30uL	https://www.medchemexpress.com/gdc-0980.html	Apoptosis; PI3K/Akt/mTOR
HYCPK5037	HY-13038B	Fostamatinib disodium hexahydrate	H3	B329322	914295-16-2	732.51	Syk	Sodium	Fostamatinib disodium hexahydrate (R788 disodium hexahydrate), a prodrug of the active metabolite R406, is a potent Syk inhibitor with IC50 of 41 nM.	COC1=CC(NC2=NC=C(C(NC3=NC(N4COP([O-])([O-])=O)=C(C=C3)OC(C)(C)C4=O)=N2)F)=CC(OC)=C1OC.O.[Na+].[Na+].O.O.O.O.O	H2O : 6.6 mg/mL (9.01 mM; Need ultrasonic and warming); DMSO : 31.81 mg/mL (43.43 mM; Need ultrasonic)	DMSO Solution	04298	10mM * 30uL	https://www.medchemexpress.com/R788-disodium-hexahydrate.html	Protein Tyrosine Kinase/RTK
HYCPK5037	HY-10342	Enzastaurin	H4	B314620	170364-57-5	515.61	Apoptosis; Autophagy; PKC	Free Base	Enzastaurin is a potent and selective PKCβ inhibitor with an IC50 of 6 nM, showing 6- to 20-fold selectivity over PKCα, PKCγ and PKCε.	O=C(C(C1=CN(C)C2=C1C=CC=C2)=C3C4=CN(C5CCN(CC6=NC=CC=C6)CC5)C7=C4C=CC=C7)NC3=O	H2O : < 0.1 mg/mL (insoluble); DMSO : 8.33 mg/mL (16.16 mM; Need ultrasonic)	DMSO Solution	07196	10mM * 30uL	https://www.medchemexpress.com/Enzastaurin.html	Apoptosis; Autophagy; Epigenetics; TGF-beta/Smad
HYCPK5037	HY-10229	Motesanib (Diphosphate)	H5	B325855	857876-30-3	569.44	c-Kit; VEGFR	Phosphate	Motesanib Diphosphate (AMG 706 Diphosphate) is a potent ATP-competitive inhibitor of VEGFR1/2/3 with IC50s of 2 nM/3 nM/6 nM, respectively, and has similar activity against Kit, and is approximately 10-fold more selective for VEGFR than PDGFR and Ret.	O=C(C1=CC=CN=C1NCC2=CC=NC=C2)NC3=CC(NCC4(C)C)=C4C=C3.O=P(O)(O)O.O=P(O)(O)O	DMSO : ≥ 110 mg/mL (193.17 mM)	DMSO Solution	14180	10mM * 30uL	https://www.medchemexpress.com/Motesanib-Diphosphate.html	Protein Tyrosine Kinase/RTK
HYCPK5037	HY-12137	Volasertib	H6	B293168	755038-65-4	618.81	Apoptosis; Polo-like Kinase (PLK)	Free Base	Volasertib is a highly potent Polo-like kinase 1 (PLK1) inhibitor with an IC50 of 0.87 nM, as well as the two closely related kinases PLK2 and PLK3 with IC50s of 5 and 56 nM, respectively.	O=C(C1=CC=C(C(OC)=C1)NC2=NC=C(N(C3=O)C)C(N([C@@H]3CC)C(C)C)=N2)N[C@H]4CC[C@@H](CC4)N5CCN(CC5)CC6CC6	DMSO : 50 mg/mL (80.80 mM; Need ultrasonic); H2O : < 0.1 mg/mL (insoluble)	DMSO Solution	12094	10mM * 30uL	https://www.medchemexpress.com/Volasertib.html	Apoptosis; Cell Cycle/DNA Damage
HYCPK5037	HY-12072	Lck Inhibitor	H7	B313771	847950-09-8	530.62	Src	Free Base	Lck Inhibitor is a new class of compounds that are potent inhibitors of Lck with an IC50 value of 7 nM._x000D_ IC50 Value: 7 nM [1]_x000D_ Target: Lck_x000D_ in vitro: Lck Inhibitor (compound 25) exhibited good potency in the T-cell receptor-induced IL-2 secretion assay (IL- 2) and also inhibited subsequent T-cell proliferation (T-cell prolif.) in the same human T -cells._x000D_ in vivo: A once d…	O=C1N(C2=C(C)C=CC=C2C)C3=NC4=CC=CC=C4N3C5=NC(NC6=CC=C(N7CCN(C)CC7)C=C6)=NC=C15	DMSO : 100 mg/mL (188.46 mM; Need ultrasonic)	DMSO Solution	09449	10mM * 30uL	https://www.medchemexpress.com/Lck-Inhibitor.html	Protein Tyrosine Kinase/RTK
HYCPK5037	HY-15002	AST 487	H8	B313979	630124-46-8	529.56	Bcr-Abl; c-Kit; FLT3; RET; VEGFR	Free Base	AST 487 is a RET kinase inhibitor with IC50 of 880 nM, inhibits RET autophosphorylation and activation of downstream effectors, also inhibits Flt-3 with IC50 of 520 nM.	O=C(NC1=CC=C(OC2=NC=NC(NC)=C2)C=C1)NC3=CC=C(CN4CCN(CC)CC4)C(C(F)(F)F)=C3	DMSO : ≥ 100 mg/mL (188.84 mM)	DMSO Solution	07302	10mM * 30uL	https://www.medchemexpress.com/AST-487.html	Protein Tyrosine Kinase/RTK
HYCPK5037	HY-13076	CHIR-98014	H9	B327009	252935-94-7	486.31	GSK-3	Free Base	CHIR-98014 is a potent, cell-permeable GSK-3 inhibitor with IC50s of 0.65 and 0.58 nM for GSK-3α and GSK-3β, respectively; it shows less potent activities against cdc2 and erk2.	ClC1=CC(Cl)=CC=C1C2=NC(NCCNC3=CC=C([N+]([O-])=O)C(N)=N3)=NC=C2N4C=CN=C4	DMSO : 20 mg/mL (41.13 mM; Need ultrasonic)	DMSO Solution	14243	10mM * 30uL	https://www.medchemexpress.com/CHIR-98014.html	PI3K/Akt/mTOR; Stem Cell/Wnt
HYCPK5037	HY-12034	WYE-354	H10	B333182	1062169-56-5	495.53	Apoptosis; Autophagy; mTOR	Free Base	WYE-354 is an ATP-competitive mTOR inhibitor with an IC50 of 5 nM. WYE-354 also inhibits PI3Kα and PI3Kγ with IC50s of 1.89 μM and 7.37 μM, respectively. WYE-354 inhibits both mTORC1 and mTORC2.	COC(NC1=CC=C(C=C1)C2=NC3=C(C(N4CCOCC4)=N2)C=NN3C5CCN(CC5)C(OC)=O)=O	DMSO : ≥ 26 mg/mL (52.47 mM)	DMSO Solution	05047	10mM * 30uL	https://www.medchemexpress.com/WYE-354.html	Apoptosis; Autophagy; PI3K/Akt/mTOR
HYCPK5037	HY-12344A	UNC2025 (hydrochloride)	H11	B329965		513.12	FLT3	Hydrochloride	UNC2025 hydrochloride is a potent and orally bioavailable Mer/Flt3 dual inhibitor with IC50 of 0.8/0.74 nM for Mer/Flt3._x000D_ IC50 value: 0.8/0.74 nM (MER/FLT3)_x000D_ Target: Mer/Flt3 inhibitor_x000D_ UNC2025 was capable of inhibiting Mer phosphorylation in vivo, following oral dosing as demonstrated by pharmaco-dynamic (PD) studies examining phospho-Mer in leukemic blasts from mouse bone marr…	CN1CCN(CC2=CC=C(C3=CN([C@@H]4CC[C@@H](O)CC4)C5=NC(NCCCC)=NC=C53)C=C2)CC1.[H]Cl	DMSO : 6.66 mg/mL (12.98 mM; Need ultrasonic)	DMSO Solution	16391	10mM * 30uL	https://www.medchemexpress.com/UNC2025-hydrochloride.html	Protein Tyrosine Kinase/RTK
HYCPK5039	HY-14443	XMD8-92	A2	B327236	1234480-50-2	474.55	ERK	Free Base	XMD8-92 is a highly selective ERK5/BMK1 inhibitor with dissociation constant (Kd) value of 80 nM.	CN(C1=O)C2=CN=C(N=C2N(C3=C1C=CC=C3)C)NC4=C(C=C(C=C4)N5CCC(CC5)O)OCC	DMSO : 50 mg/mL (105.36 mM; Need ultrasonic)	DMSO Solution	03972	10mM * 30uL	https://www.medchemexpress.com/xmd8-92.html	MAPK/ERK Pathway; Stem Cell/Wnt
HYCPK5039	HY-12823	BLU9931	A3	B327720	1538604-68-0	509.38	FGFR	Free Base	BLU9931 is a potent, highly selective, and irreversible fibroblast growth factor receptor 4 (FGFR4) inhibitor with an IC50 of 3 nM and a Kd of 6 nM. BLU9931 has significant antitumor activity[1].	C=CC(NC1=CC=CC(C)=C1NC2=NC=C3C=C(C4=C(Cl)C(OC)=CC(OC)=C4Cl)C=CC3=N2)=O	DMSO : 17 mg/mL (33.37 mM; Need ultrasonic and warming); H2O : < 0.1 mg/mL (insoluble)	DMSO Solution	16738	10mM * 30uL	https://www.medchemexpress.com/BLU9931.html	Protein Tyrosine Kinase/RTK
HYCPK5039	HY-10991	MGCD-265 analog	A4	B313805	875337-44-3	517.60	Apoptosis; c-Met/HGFR; VEGFR	Free Base	MGCD-265-analog (structurally related to MGCD-265) is an orally bioavailable multitargeted tyrosine kinase inhibitor with potential antineoplastic activity with IC50 of 29 nM and 10 nM for c-Met and VEGFR2, respectively._x000D_ IC50 value:10 nM (VEGFR2), 29 nM(c-Met) [1]_x000D_ Target:VEGFR, c-Met_x000D_ in vivo: MGCD-265-analog has a reasonable half-life, 1.2 h in rats and 5.8 h in dogs, and has…	O=C(CC1=CC=CC=C1)NC(NC2=CC=C(C(F)=C2)OC3=C4C(C=C(S4)C5=CN(C=N5)C)=NC=C3)=S	DMSO : ≥ 100 mg/mL (193.20 mM)	DMSO Solution	04651	10mM * 30uL	https://www.medchemexpress.com/MGCD-265-analog.html	Apoptosis; Protein Tyrosine Kinase/RTK
HYCPK5039	HY-13687	IKK 16	A5	B324252	873225-46-8	483.63	IKK; LRRK2	Free Base	IKK 16 is a selective IκB kinase (IKK) inhibitor for IKK2, IKK complex and IKK1 with IC50s of 40 nM, 70 nM and 200 nM, respectively. IKK16 also inhibits leucine-rich repeat kinase-2 (LRRK2) with an IC50 of 50 nM.	O=C(C1=CC=C(NC2=NC=CC(C3=CC4=CC=CC=C4S3)=N2)C=C1)N5CCC(N6CCCC6)CC5	DMSO : ≥ 27 mg/mL (55.83 mM)	DMSO Solution	10515	10mM * 30uL	https://www.medchemexpress.com/IKK-16.html	Autophagy; NF-κB
HYCPK5039	HY-100509	NPS-1034	A6	B333102	1221713-92-3	551.54	Apoptosis; c-Met/HGFR; TAM Receptor	Free Base	NPS-1034 is a dual inhibitor of AXL and MET with IC50s of 10.3 and 48 nM, respectively.	O=C(C1=C(C)N(C)N(C2=CC=C(F)C=C2)C1=O)NC3=CC=C(OC4=C5C(NC=C5C6=CC=CC=C6)=NC=C4)C(F)=C3	DMSO : 34 mg/mL (61.65 mM; Need ultrasonic)	DMSO Solution	28056	10mM * 30uL	https://www.medchemexpress.com/NPS-1034.html	Apoptosis; Protein Tyrosine Kinase/RTK
HYCPK5039	HY-15764A	A 419259 (trihydrochloride)	A7	B329626	1435934-25-0	592.00	Src	Hydrochloride	A 419259 trihydrochloride is a Src family kinases inhibitor with IC50s of 9 nM, 3 nM and 3 nM for Src, Lck and Lyn, respectively.	NC1=C2C(N([C@H]3CC[C@H](N4CCN(C)CC4)CC3)C=C2C5=CC=C(OC6=CC=CC=C6)C=C5)=NC=N1.[H]Cl.[H]Cl.[H]Cl	H2O : ≥ 55 mg/mL (92.91 mM); DMSO : 1 mg/mL (1.69 mM; Need ultrasonic)	DMSO Solution	11427	10mM * 30uL	https://www.medchemexpress.com/A-419259-trihydrochloride.html	Protein Tyrosine Kinase/RTK
HYCPK5039	HY-10943	GNF-7	A8	B326771	839706-07-9	547.53	Bcr-Abl	Free Base	GNF-7 inhibits Bcr-Abl WT and Bcr-Abl T315I with IC50 of 133 nM and 61 nM, respectively. _x000D_ IC50 value: 133 nM (Bcr-Abl WT), 61 nM (Bcr-Abl T315I)_x000D_ Target: Bcr-Abl_x000D_ in vitro: GNF-7 is amongst the first type II inhibitors capable of inhibiting T315I to be described and will serve as a valuable lead to design next generation Bcr-Abl kinase inhibitors. GNF-7 exhibits some selectivit…	O=C(NC1=CC=C(C)C(N2CC3=CN=C(NC4=CC=C(C)N=C4)N=C3N(C)C2=O)=C1)C5=CC=CC(C(F)(F)F)=C5	DMSO : ≥ 33 mg/mL (60.27 mM)	DMSO Solution	20311	10mM * 30uL	https://www.medchemexpress.com/GNF-7.html	Protein Tyrosine Kinase/RTK
HYCPK5039	HY-100519	NVS-PAK1-1	A9	B323209	1783816-74-9	479.93	PAK	Free Base	NVS-PAK1-1 is a potent and selective allosteric PAK1 inhibitor with an IC50 of 5 nM.	FC1=CC2=C(C=C1)N(CC(F)F)C3=C(C=C(Cl)C=C3)C(N[C@H]4CCN(C(NC(C)C)=O)C4)=N2	DMSO : ≥ 125 mg/mL (260.45 mM)	DMSO Solution	25045	10mM * 30uL	https://www.medchemexpress.com/NVS-PAK1-1.html	Cell Cycle/DNA Damage; Cytoskeleton
HYCPK5039	HY-15240	c-Kit-IN-1	A10	B323832	1225278-16-9	489.47	c-Kit; c-Met/HGFR	Free Base	c-Kit-IN-1 is a potent inhibitor of c-Kit and c-Met with IC50s of <200 nM.	O=C(C1(CC1)C(NC2=CC=CC=C2)=O)NC3=CC(F)=C(OC4=CC=NC(C5=CN(C)N=C5)=C4)C=C3F	DMSO : ≥ 100 mg/mL (204.30 mM)	DMSO Solution	09804	10mM * 30uL	https://www.medchemexpress.com/c-Kit-IN-1.html	Protein Tyrosine Kinase/RTK
HYCPK5039	HY-15841	CEP-37440	A11	B314395	1391712-60-9	580.12	ALK; FAK	Free Base	CEP-37440 is a novel potent and selective Dual FAK/ALK inhibitor with IC50 s of 2.3 nM (FAK) and 120 nM(ALK cellular IC50 in 75% human plasma)._x000D_ IC50 value: 2.3 nM (FAK); 120 nM (ALK cellular IC50 in 75% human plasma)_x000D_ Target: Dual FAK/ALK_x000D_ Preparation of fused bicyclic 2,4-diaminopyrimidine derivatives as a dual ALK and FAK inhibitor_x000D_ By Jacobs, Martin J.; Ott, Gregory R.…	O=C(NC)C1=CC=CC=C1NC2=NC(NC3=CC=C4C(CCC[C@H](N5CCN(CCO)CC5)C4)=C3OC)=NC=C2Cl	DMSO : ≥ 41 mg/mL (70.68 mM)	DMSO Solution	11947	10mM * 30uL	https://www.medchemexpress.com/CEP-37440.html	Protein Tyrosine Kinase/RTK
HYCPK5039	HY-15186A	Ipatasertib dihydrochloride	B2	B314298	1396257-94-5	530.92	Akt	Hydrochloride	Ipatasertib dihydrochloride (GDC-0068 dihydrochloride) is a highly selective pan-Akt inhibitor targeting Akt1/2/3 with IC50 of 5/18/8 nM, 620-fold selectivity over PKA.	ClC1=CC=C([C@@H](CNC(C)C)C(N2CCN(C3=C([C@H](C)C[C@H]4O)C4=NC=N3)CC2)=O)C=C1.[H]Cl.[H]Cl	H2O : ≥ 41 mg/mL (77.22 mM); DMSO : 125 mg/mL (235.44 mM; Need ultrasonic)	DMSO Solution	15763	10mM * 30uL	https://www.medchemexpress.com/GDC-0068-dihydrochloride.html	PI3K/Akt/mTOR
HYCPK5039	HY-16069	Tucatinib	B3	B332400	937263-43-9	480.52	EGFR	Free Base	Tucatinib (Irbinitinib; ARRY-380; ONT-380) is a potent and selective HER2 inhibitor with an IC50 of 8 nM.	CC1=CC(NC2=C3C=C(NC4=NC(C)(C)CO4)C=CC3=NC=N2)=CC=C1OC5=CC6=NC=NN6C=C5	DMSO : 50 mg/mL (104.05 mM; Need ultrasonic)	DMSO Solution	16403	10mM * 30uL	https://www.medchemexpress.com/Irbinitinib.html	JAK/STAT Signaling; Protein Tyrosine Kinase/RTK
HYCPK5039	HY-13298	Mps1-IN-1	B4	B323575	1125593-20-5	535.66	Mps1	Free Base	Mps1-IN-1 is a potent, selective and ATP-competitive Mps1 kinase inhibitor, with an IC50 and a Kd of 367 nM and 27 nM.	O=S(C(C=CC=C1)=C1NC2=CC(NC3=C(OC)C=C(N4CCC(O)CC4)C=C3)=NC5=C2C=CN5)(C(C)C)=O	DMSO : ≥ 39 mg/mL (72.81 mM)	DMSO Solution	14736	10mM * 30uL	https://www.medchemexpress.com/Mps1-IN-1.html	Cell Cycle/DNA Damage; Cytoskeleton
HYCPK5039	HY-13281	PIK-75	B5	B327025	372196-77-5	488.74	DNA-PK; PI3K	Hydrochloride	PIK-75 is a DNA-PK and PI3K inhibitor, which inhibits DNA-PK, p110α and p110γ with IC50s of 2, 5.8 and 76 nM, respectively. PIK-75 inhibits p110α >200-fold more potently than p110β (IC50=1.3 μM).	BrC(C=C1)=CN2C1=NC=C2/C=N/N(S(=O)(C3=C(C=CC([N+]([O-])=O)=C3)C)=O)C.[H]Cl	DMSO : ≥ 30 mg/mL (61.38 mM)	DMSO Solution	13387	10mM * 30uL	https://www.medchemexpress.com/pik-75.html	Cell Cycle/DNA Damage; PI3K/Akt/mTOR
HYCPK5039	HY-50868	Bafetinib	B6	B314259	859212-16-1	576.62	Autophagy; Bcr-Abl	Free Base	Bafetinib is a Lyn and Bcr-Abl tyrosine kinase inhibitor with potential antineoplastic activity.	O=C(C1=CC=C(C(C(F)(F)F)=C1)CN2C[C@@H](N(C)C)CC2)NC3=CC=C(C)C(NC4=NC=CC(C5=CN=CN=C5)=N4)=C3	DMSO : ≥ 42 mg/mL (72.84 mM)	DMSO Solution	19802	10mM * 30uL	https://www.medchemexpress.com/Bafetinib.html	Autophagy; Protein Tyrosine Kinase/RTK
HYCPK5039	HY-13537A	BPR1J-097 Hydrochloride	B7	B313812		553.08	FLT3	Hydrochloride	BPR1J-097 Hydrochloride is a novel and potent FLT3 inhibitor with an IC50 of 11?nM.	O=C(NC1=NNC(C2=CC=CC(NS(=O)(C3=CC=CC=C3)=O)=C2)=C1)C4=CC=C(N5CCN(C)CC5)C=C4.Cl	DMSO : 6 mg/mL (10.85 mM; Need ultrasonic and warming)	DMSO Solution	28901	10mM * 30uL	https://www.medchemexpress.com/BPR1J-097_Hydrochloride.html	Protein Tyrosine Kinase/RTK
HYCPK5039	HY-112167A	GDC-0575 dihydrochloride	B8	B716823	1657014-42-0	451.19	Checkpoint Kinase (Chk)	Hydrochloride	GDC-0575 dihydrochloride (ARRY-575 dihydrochloride) is an orally bioavailable CHK1 inhibitor, with an IC50 of 1.2 nM, and has antitumor activity.	O=C(C1CC1)NC2=CNC3=NC=C(Br)C(N4C[C@H](N)CCC4)=C32.[2HCl]	DMSO : 65 mg/mL (144.06 mM; Need ultrasonic)	DMSO Solution	39740	10mM * 30uL	https://www.medchemexpress.com/GDC-0575_dihydrochloride.html	Cell Cycle/DNA Damage
HYCPK5039	HY-100115	TA-02	B9	B717344	1784751-19-4	333.33	Autophagy; p38 MAPK	Free Base	TA-02 is a p38 MAPK inhibitor with IC50 of 20 nM._x000D_ IC50 value: 20 nM_x000D_ Target: p38_x000D_ TA-02 is a novel compound with similar cardiogenic properties as_x000D_ SB203580 and SB202190. TA-02 especially inhibits TGFBR-2.	FC(C=C1)=CC=C1C2=C(C3=CC=NC=C3)NC(C4=CC=CC=C4F)=N2	H2O : < 0.1 mg/mL (insoluble); DMSO : 25 mg/mL (75.00 mM; Need ultrasonic)	DMSO Solution	20450	10mM * 30uL	https://www.medchemexpress.com/TA-02.html	Autophagy; MAPK/ERK Pathway
HYCPK5039	HY-12042	Pimasertib	B10	B534376	1236699-92-5	431.20	MEK	Free Base	Pimasertib (AS703026) is a highly selective, potent, ATP non-competitive allosteric inhibitor of MEK1/2, used for cancer treatment.	FC1=C(C=CC(I)=C1)NC2=CN=CC=C2C(NC[C@@H](CO)O)=O	DMSO : ≥ 100 mg/mL (231.91 mM)	DMSO Solution	07403	10mM * 30uL	https://www.medchemexpress.com/AS703026.html	MAPK/ERK Pathway
HYCPK5039	HY-101572	MHP	B11	B715983	1104874-94-3	293.36	SPHK	Free Base	MHP (Methyl caprooyl tyrosinate) is an activator of sphingosine kinase (SPHK1), and significantly stimulates CAMP mRNA and protein production. MHP (Methyl caprooyl tyrosinate) enhances antimicrobial defense and innate immunity[1].	OC(C=C1)=CC=C1C[C@@H](C(OC)=O)NC(CCCCC)=O	DMSO : ≥ 100 mg/mL (340.88 mM); H2O : < 0.1 mg/mL (insoluble)	DMSO Solution	27282	10mM * 30uL	https://www.medchemexpress.com/MHP.html	Immunology/Inflammation
HYCPK5039	HY-15947	Ravoxertinib	C2	B728175	1453848-26-4	440.86	ERK	Free Base	Ravoxertinib (GDC-0994) is an orally bioavailable ERK kinase inhibitor with an IC50 of 6.1 nM and 3.1 nM for ERK1 and ERK2, respectively.	O=C1C=C(C2=NC(NC3=CC=NN3C)=NC=C2)C=CN1[C@@H](C4=CC=C(Cl)C(F)=C4)CO	DMSO : ≥ 35 mg/mL (79.39 mM)	DMSO Solution	24771	10mM * 30uL	https://www.medchemexpress.com/GDC-0994.html	MAPK/ERK Pathway; Stem Cell/Wnt
HYCPK5039	HY-100022	Tomivosertib	C3	B718367	1849590-01-7	340.38	MNK; PD-1/PD-L1	Free Base	Tomivosertib (eFT508) is a potent, highly selective, and orally bioavailable MNK1 and MNK2 inhibitor, with IC50s of 1-2 nM against both isoforms. Treatment of tumor cell lines with Tomivosertib (eFT508) leads to a dose-dependent reduction in eIF4E phosphorylation at serine 209 (IC50=2-16 nM)[1]. Tomivosertib (eFT508) also dramatically downregulates PD-L1 protein abundance[2].	O=C(C1=C(C)C=C(NC2=NC=NC(N)=C2)C(N13)=O)NC43CCCCC4	DMSO : 4.35 mg/mL (12.78 mM; Need ultrasonic); H2O : < 0.1 mg/mL (insoluble)	DMSO Solution	29578	10mM * 30uL	https://www.medchemexpress.com/eFT508.html	Immunology/Inflammation; MAPK/ERK Pathway
HYCPK5039	HY-12872	Nazartinib	C4	B728087	1508250-71-2	495.02	EGFR	Free Base	Nazartinib (EGF816) is a novel, covalent mutant-selective EGFR inhibitor, with Ki and Kinact of 31 nM and 0.222 min?1 on EGFR(L858R/790M) mutant, respectively.	O=C(C1=CC(C)=NC=C1)NC2=NC3=CC=CC(Cl)=C3N2[C@H]4CN(C(/C=C/CN(C)C)=O)CCCC4	DMSO : ≥ 242 mg/mL (488.87 mM)	DMSO Solution	18665	10mM * 30uL	https://www.medchemexpress.com/EGF816.html	JAK/STAT Signaling; Protein Tyrosine Kinase/RTK
HYCPK5039	HY-10182B	CHIR-99021 (trihydrochloride)	C5	B724000	1782235-14-6	574.72	Autophagy; GSK-3	Hydrochloride	CHIR-99021 trihydrochloride is a GSK-3α/β inhibitor with IC50 of 10 nM/6.7 nM; > 500-fold selectivity for GSK-3 versus its closest homologs CDC2 and ERK2, as well as other protein kinases.	N#CC1=CC=C(NCCNC2=NC=C(C3=NC=C(C)N3)C(C4=CC=C(Cl)C=C4Cl)=N2)N=C1.[H]Cl.[H]Cl.[H]Cl	H2O : 19 mg/mL (33.06 mM; Need ultrasonic and warming); DMSO : ≥ 32 mg/mL (55.68 mM)	DMSO Solution	39090	10mM * 30uL	https://www.medchemexpress.com/CHIR-99021-trihydrochloride.html	Autophagy; PI3K/Akt/mTOR; Stem Cell/Wnt
HYCPK5039	HY-107364	MTX-211	C6	B717136	1952236-05-3	478.33	EGFR; PI3K	Free Base	MTX-211 is a dual inhibitor of EGFR and PI3K, used for the treatment of cancer and other diseases.	CS(NC1=CC(C2=CC(C(NC3=CC(Cl)=C(F)C=C3)=NC=N4)=C4C=C2)=CN=C1Cl)(=O)=O	DMSO : ≥ 100 mg/mL (209.06 mM)	DMSO Solution	26790	10mM * 30uL	https://www.medchemexpress.com/MTX-211.html	JAK/STAT Signaling; PI3K/Akt/mTOR; Protein Tyrosine Kinase/RTK
HYCPK5039	HY-100315	Tyrosine kinase-IN-1	C7	B716822	705946-27-6	445.53	FGFR; PDGFR; VEGFR	Free Base	Tyrosine kinase-IN-1 is a multi-targeted tyrosine kinase inhibitor with IC50s of 4, 20, 4, 2 nM for KDR, Flt-1, FGFR1 and PDGFRα, respectively.	O=C1NC2=C(C=C(NC3CCN(CC)CC3)C=C2)/C1=C(C4=CC=CC(F)=C4)/C5=NC=C(C)N5	DMSO : ≥ 62.5 mg/mL (140.28 mM)	DMSO Solution	36488	10mM * 30uL	https://www.medchemexpress.com/Tyrosine_kinase-IN-1.html	Protein Tyrosine Kinase/RTK
HYCPK5039	HY-128677	NCC007	C8	B720072		447.50	Casein Kinase	Free Base	NCC007 is a dual casein kinase Iα (CKIα) and δ (CKIδ) inhibitor with IC50s of 1.8 and 3.6 μM, respectively. NCC007 can be used in research of modulating mammalian circadian rhythms[1].	CN(C)CCNC1=NC2=C(N=CN2C(C)C3CC3)C(NCC4=CC(C(F)(F)F)=CC=C4)=N1	DMSO : 125 mg/mL (279.33 mM; Need ultrasonic)	DMSO Solution	42976	10mM * 30uL	https://www.medchemexpress.com/ncc007.html	Cell Cycle/DNA Damage; Stem Cell/Wnt
HYCPK5039	HY-101762	TyK2-IN-2	C9	B716242	2098466-94-3	310.35	JAK; Phosphodiesterase (PDE)	Free Base	TyK2-IN-2 (Compoud 18) is a potent and selective TYK2 inhibitor with IC50s of 7 nM, 0.1 μM and 0.05 μM for TYK2 JH2, IL-23 and IFNα, respectively. TyK2-IN-2 also inhibits phosphodiesterase 4 (PDE4) with an IC50 of 62 nM. TyK2-IN-2 can be used for treatment of inflammatory and autoimmune diseases[1].	CNC1=CC(NC2=CC(C)=CC(C)=C2)=NN3C1=NC=C3C(N)=O	DMSO : ≥ 25 mg/mL (80.55 mM)	DMSO Solution	27058	10mM * 30uL	https://www.medchemexpress.com/TYK2-IN-2.html	Epigenetics; JAK/STAT Signaling; Metabolic Enzyme/Protease; Stem Cell/Wnt
HYCPK5039	HY-13278A	IRAK inhibitor 4 (trans)	C10	B728249		620.66	IRAK	Free Base	IRAK inhibitor 4 (trans) is the trans form of IRAK inhibitor 4. IRAK inhibitor 4 is an interleukin-1 receptor associated kinase 4 (IRAK4) inhibitor.	O=C(C1=CC=C2C(N=C(NC3=NNC4=C3C=C(C5=CC=CC=C5OC(F)(F)F)C=C4)N2[C@@H]6CC[C@@H](O)CC6)=C1)NCCC(C)C	DMSO : ≥ 38 mg/mL (61.23 mM)	DMSO Solution	15863	10mM * 30uL	https://www.medchemexpress.com/IRAK-inhibitor-4-trans.html	Immunology/Inflammation; Protein Tyrosine Kinase/RTK
HYCPK5039	HY-120111	MW-150	C11	B726227	1628502-91-9	381.47	Autophagy; p38 MAPK	Free Base	MW150 (MW01-18-150SRM) is a selective, CNS penetrant, and orally active inhibitor of p38α MAPK with a Ki of 101 nM. MW-150 inhibits the ability of the endogenous p38α MAPK to phosphorylate an endogenous substrate MK2 in activated glia[1].	CN1CCN(C2=NN=C(C3=CC=C4C=CC=CC4=C3)C(C5=CC=NC=C5)=C2)CC1	10 mM in DMSO	DMSO Solution	44165	10mM * 30uL	https://www.medchemexpress.com/mw-150.html	Autophagy; MAPK/ERK Pathway
HYCPK5039	HY-101856	BMS-986142	D2	B717298	1643368-58-4	572.60	Btk	Free Base	BMS-986142 is a potent and highly selective reversible inhibitor of Bruton's tyrosine kinase (BTK) with an IC50 of 0.5 nM.	O=C1C2=C(C(F)=CC=C2)N(C)C(N1C3=C([C@]([C@]4=C(F)C=C(C(N)=O)C5=C4C6=C(C[C@@H](C(C)(C)O)CC6)N5)=CC=C3)C)=O	DMSO : 125 mg/mL (218.30 mM; Need ultrasonic); H2O : < 0.1 mg/mL (insoluble)	DMSO Solution	36461	10mM * 30uL	https://www.medchemexpress.com/BMS-986142.html	Protein Tyrosine Kinase/RTK
HYCPK5039	HY-10811	GNE-493	D3	B717012	1033735-94-2	372.44	mTOR; PI3K	Free Base	GNE-493 is a potent, selective, and orally available dual pan-PI3-kinase/mTOR inhibitor with IC50s of 3.4 nM, 12 nM, 16 nM, 16 nM and 32 nM for PI3Kα, PI3Kβ, PI3Kδ, PI3Kγ and mTOR.	OC(C)(C)C1=CC2=C(S1)C(N3CCOCC3)=NC(C4=CN=C(N)N=C4)=N2	DMSO : ≥ 45 mg/mL (120.82 mM)	DMSO Solution	14662	10mM * 30uL	https://www.medchemexpress.com/GNE-493.html	PI3K/Akt/mTOR
HYCPK5039	HY-101147	YKL-05-099	D4	B519357	1936529-65-5	600.11	Salt-inducible Kinase (SIK)	Free Base	YKL-05-099 is a salt-inducible kinase (SIK) inhibitor. YKL-05-099 binds to SIK1 and SIK3 with IC50s of ~10 and ~30 nM, respectively. YKL-05-099 has slightly less potent SIK2-inhibitory (IC50=40 nM)[1].	O=C1N(C2=NC=C(OC)C=C2)C3=NC(NC4=CC=C(C5CCN(C)CC5)C=C4OC)=NC=C3CN1C6=C(C)C=CC=C6Cl	DMSO : ≥ 75 mg/mL (124.98 mM); H2O : < 0.1 mg/mL (insoluble)	DMSO Solution	33875	10mM * 30uL	https://www.medchemexpress.com/YKL-05-099.html	Immunology/Inflammation
HYCPK5039	HY-18787	c-Fms-IN-2	D5	B726780	791587-67-2	339.39	c-Fms	Free Base	c-Fms-IN-2 is a FMS kinase inhibitor with an IC50 of 0.024 μM.	CC1CCN(C2=CC=C(C=C2NC(C3=CC=C(C#N)O3)=O)CO)CC1	DMSO : ≥ 100 mg/mL (294.65 mM)	DMSO Solution	27433	10mM * 30uL	https://www.medchemexpress.com/cFMS-IN-2.html	Protein Tyrosine Kinase/RTK
HYCPK5039	HY-16446	SAR125844	D6	B717183	1116743-46-4	550.63	Apoptosis; c-Met/HGFR	Free Base	SAR125844 is a potent, highly selective, reversible and ATP-competitive MET receptor tyrosine kinase (RTK) inhibitor, with an IC50 of 4.2 nM. Shows inhibition of MET autophosphorylation in cell-based assays[1].	O=C(NCCN1CCOCC1)NC2=NC3=CC=C(SC4=NN=C5C=CC(C6=CC=C(F)C=C6)=NN54)C=C3S2	DMSO : 45 mg/mL (81.72 mM; Need ultrasonic)	DMSO Solution	38896	10mM * 30uL	https://www.medchemexpress.com/SAR125844.html	Apoptosis; Protein Tyrosine Kinase/RTK
HYCPK5039	HY-100818	Futibatinib	D7	B716468	1448169-71-8	418.45	FGFR	Free Base	Futibatinib (TAS-120) is an orally bioavailable, highly selective, and irreversible FGFR inhibitor. Futibatinib (TAS-120) covalently binds to a highly conserved P-loop cysteine residue in the ATP pocket of FGFR. Futibatinib (TAS-120) exhibits potency at low nanomolar concentrations and high specificity against wild-type FGFR1/2/3/4 as well as against some FGFR2 kinase domain mutations[1][2].	O=C(C=C)N(C1)CC[C@@H]1N(N=C2C#CC3=CC(OC)=CC(OC)=C3)C4=C2C(N)=NC=N4	DMSO : ≥ 29 mg/mL (69.30 mM)	DMSO Solution	31199	10mM * 30uL	https://www.medchemexpress.com/FGFR-IN-1.html	Protein Tyrosine Kinase/RTK
HYCPK5039	HY-109585	CA-4948	D8	B715448	1801343-74-7	417.42	IRAK	Free Base	CA-4948 is a selective and potent IRAK4 inhibitor.	O=C(C1=CC=CC(C2=CC=C(N)N=C2)=N1)NC3=CN=C4C(OC(N5CCOCC5)=N4)=C3	DMSO : 13.89 mg/mL (33.28 mM; Need ultrasonic); H2O : < 0.1 mg/mL (insoluble)	DMSO Solution	40424	10mM * 30uL	https://www.medchemexpress.com/CA-4948.html	Immunology/Inflammation; Protein Tyrosine Kinase/RTK
HYCPK5039	HY-112451	cFMS Receptor Inhibitor II	D9	B719148	959860-85-6	368.43	c-Fms	Free Base	cFMS Receptor Inhibitor II is a CSF1R kinase inhibitor. CSF-1 is a cytokine[1].	O=C(C1=C(NC2=CC=C(C)C(C)=C2)C3=CC=C(C4=CC=NC=C4)C=C3N=C1)N	H2O : < 0.1 mg/mL (insoluble); DMSO : 83.33 mg/mL (226.18 mM; Need ultrasonic)	DMSO Solution	41595	10mM * 30uL	https://www.medchemexpress.com/cfms-receptor-inhibitor-ii.html	Protein Tyrosine Kinase/RTK
HYCPK5039	HY-100222	CZ415	D10	B717114	1429639-50-8	459.56	mTOR	Free Base	CZ415 is a potent and highly selective mTOR inhibitor with a pIC50 of 8.07. CZ415 inhibits mTORC1 and mTORC2 protein complex.	O=C(NCC)NC(C=C1)=CC=C1C2=NC3=C(CS(C3(C)C)(=O)=O)C(N4[C@@H](C)COCC4)=N2	DMSO : ≥ 31 mg/mL (67.46 mM)	DMSO Solution	22926	10mM * 30uL	https://www.medchemexpress.com/CZ415.html	PI3K/Akt/mTOR
HYCPK5039	HY-114454	INH14	D11	B718407	200134-22-1	240.30	IKK	Free Base	INH14 is a cell permeable inhibitor of IKKα/IKKβ, with IC50s of 8.97 and 3.59 μM, respectively. INH14 inhibits the IKKα/β-dependent TLR inflammatory response. INH14 also inhibits downstream of TAK1/TAB1 and NF-kB pathways. Anti-inflammatory and anti-cancer activity[1].	O=C(NC1=CC=CC=C1)NC2=CC=C(CC)C=C2	H2O : < 0.1 mg/mL (insoluble); DMSO : ≥ 125 mg/mL (520.18 mM)	DMSO Solution	39388	10mM * 30uL	https://www.medchemexpress.com/INH14.html	NF-κB
HYCPK5039	HY-13253	AMG 900	E2	B726522	945595-80-2	503.58	Aurora Kinase	Free Base	AMG 900 is a potent and highly selective pan-Aurora kinases inhibitor with IC50 of 5 nM, 4 nM and 1 nM for Aurora A, B and C, respectively.	CC1=CSC(C2=NN=C(C3=C2C=CC=C3)NC4=CC=C(C=C4)OC5=C(C=CC=N5)C6=CC=NC(N)=N6)=C1	DMSO : ≥ 50 mg/mL (99.29 mM)	DMSO Solution	05014	10mM * 30uL	https://www.medchemexpress.com/amg-900.html	Cell Cycle/DNA Damage; Epigenetics
HYCPK5039	HY-104065B	Pyrotinib dimaleate	E3	B726646	1397922-61-0	815.22	EGFR	Maleate	Pyrotinib dimaleate (SHR-1258 dimaleate) is a potent and selective EGFR/HER2 dual inhibitor with IC50 s of 13 and 38 nM, respectively.	O=C(NC1=C(OCC)C=C2N=CC(C#N)=C(NC3=CC=C(OCC4=NC=CC=C4)C(Cl)=C3)C2=C1)/C=C/[C@@H]5N(C)CCC5.O=C(O)/C=C\C(O)=O.O=C(O)/C=C\C(O)=O	H2O : ≥ 106 mg/mL (130.03 mM)	DMSO Solution	31797	10mM * 30uL	https://www.medchemexpress.com/Pyrotinib_dimaleate.html	JAK/STAT Signaling; Protein Tyrosine Kinase/RTK
HYCPK5039	HY-13783	BIBF0775	E4	B726974	334951-90-5	494.63	TGF-β Receptor	Free Base	BIBF0775 is a potent and selective transforming growth factor β (TGFβ) type I receptor (Alk5) inhibitor with an IC50 of 34 nM.	O=C(C1=CC(NC/2=O)=C(C=C1)C2=C(C3=CC=CC=C3)\NC4=CC=C(CN5CCCCC5)C=C4)N(CC)C	DMSO : 62.5 mg/mL (126.36 mM; Need ultrasonic)	DMSO Solution	39184	10mM * 30uL	https://www.medchemexpress.com/BIBF0775.html	TGF-beta/Smad
HYCPK5039	HY-10424	Milciclib	E5	B726608	802539-81-7	460.57	Autophagy; CDK	Free Base	Milciclib (PHA-848125) is a potent, dual inhibitor of CDK and Tropomyosin receptor kinase (TRK), with IC50s of 45, 150, 160, 363, 398 nM and 53 nM for cyclin A/CDK2, cyclin H/CDK7, cyclin D1/CDK4, cyclin E/CDK2, cyclin B/CDK1 and TRKA, respectively.	O=C(NC)C1=NN(C2=C1C(C)(CC3=CN=C(N=C23)NC4=CC=C(C=C4)N5CCN(CC5)C)C)C	DMSO : 20 mg/mL (43.42 mM; Need ultrasonic)	DMSO Solution	05417	10mM * 30uL	https://www.medchemexpress.com/PHA-848125.html	Autophagy; Cell Cycle/DNA Damage
HYCPK5039	HY-19710	MKC3946	E6	B728084	1093119-54-0	380.46	IRE1	Free Base	MKC3946 is a potent and soluble IRE1α inhibitor, used for cancer research.	O=CC1=C(O)C=CC2=C1C=CC(C3=CC=C(C(N4CCN(C)CC4)=O)S3)=C2	DMSO : ≥ 30 mg/mL (78.85 mM)	DMSO Solution	22529	10mM * 30uL	https://www.medchemexpress.com/MKC3946.html	Cell Cycle/DNA Damage
HYCPK5039	HY-15769	WHI-P180	E7	B728060	211555-08-7	297.31	EGFR; RET; VEGFR	Free Base	WHI-P180 (Janex 3) is a multi-kinase inhibitor; inhibits RET, KDR and EGFR with IC50s of 5 nM, 66 nM and 4 μM, respectively.	COC1=CC2=NC=NC(NC3=CC=CC(O)=C3)=C2C=C1OC	DMSO : 25 mg/mL (84.09 mM; Need ultrasonic); H2O : < 0.1 mg/mL (insoluble)	DMSO Solution	09882	10mM * 30uL	https://www.medchemexpress.com/whi-p180.html	JAK/STAT Signaling; Protein Tyrosine Kinase/RTK
HYCPK5039	HY-19376	NAMI-A	E8	B726678	201653-76-1	458.18	FAK	Free Base	NAMI-A is a ruthenium-based drug characterised by the selective activity against tumour metastases, inhibits the adhesion and migration._x000D_ In vitro: NAMI-A can significantly affect tumor cells with metastatic ability._x000D_ The half lifetime of NAMI-A elimination from the lungs is longer than for liver, kidney, and primary tumor. NAMI-A bound to collagen is active on tumor cells as shown in…	Cl[Ru](Cl)(Cl)(Cl)(C)[N]1=CNC=C1.O=S(C)C.[-].[H+].C2=CNC=N2	H2O : 8.28 mg/mL (18.07 mM; Need ultrasonic and warming)	DMSO Solution	22140	10mM * 30uL	https://www.medchemexpress.com/NAMI-A.html	Protein Tyrosine Kinase/RTK
HYCPK5039	HY-13819	MK-8745	E9	B728184	885325-71-3	431.91	Apoptosis; Aurora Kinase	Free Base	MK-8745 is an aurora A kinase inhibitor with an IC50 of 0.6 nM.	O=C(C1=CC=CC(Cl)=C1F)N2CCN(CC3=NC(NC4=NC=CS4)=CC=C3)CC2	DMSO : ≥ 100 mg/mL (231.53 mM)	DMSO Solution	20863	10mM * 30uL	https://www.medchemexpress.com/MK-8745.html	Apoptosis; Cell Cycle/DNA Damage; Epigenetics
HYCPK5039	HY-19635	G-5555	E10	B728094	1648863-90-4	492.96	PAK	Free Base	G-5555 is a potent p21-activated kinase 1 (PAK1) inhibitor with Kis of 3.7 nM and 11 nM for PAK1 and PAK2, respectively.	ClC(C=C(C1=NC(C)=CC=C1)C=C2)=C2C3=CC4=CN=C(NC)N=C4N(C[C@@H]5OC[C@@H](N)CO5)C3=O	DMSO : ≥ 27 mg/mL (54.77 mM)	DMSO Solution	20631	10mM * 30uL	https://www.medchemexpress.com/G-5555.html	Cell Cycle/DNA Damage; Cytoskeleton
HYCPK5039	HY-107367A	Epertinib (hydrochloride)	E11	B728212	2071195-74-7	596.48	EGFR	Hydrochloride	Epertinib hydrochloride is a potent, orally active, reversible, and selective tyrosine kinase inhibitor of EGFR, HER2 and HER4, with IC50s of 1.48 nM, 7.15 nM and 2.49 nM, respectively. Epertinib shows potent antitumor activity[1].	CC#C/C(C1=CC2=C(NC3=CC=C(OCC4=CC=CC(F)=C4)C(Cl)=C3)N=CN=C2C=C1)=N\OC[C@@H]5NCCOC5.Cl	DMSO : 125 mg/mL (209.56 mM; Need ultrasonic)	DMSO Solution	45633	10mM * 30uL	https://www.medchemexpress.com/epertinib-hydrochloride.html	JAK/STAT Signaling; Protein Tyrosine Kinase/RTK
HYCPK5039	HY-12046	PIK-93	F2	B518906	593960-11-3	389.88	PI3K; PI4K; Virus Protease	Free Base	PIK-93 is the first potent, synthetic PI4K (PI4KIIIβ) inhibitor with IC50 of 19 nM, and also inhibits PI3Kγ and PI3Kα with IC50 of 16 nM and 39 nM, respectively.	CC(NC1=NC(C)=C(S1)C2=CC=C(C(S(=O)(NCCO)=O)=C2)Cl)=O	DMSO : ≥ 150 mg/mL (384.73 mM)	DMSO Solution	27227	10mM * 30uL	https://www.medchemexpress.com/PIK-93.html	Anti-infection; PI3K/Akt/mTOR
HYCPK5039	HY-12300	CFI-400945 (free base)	F3	B720328	1338806-73-7	534.65	Polo-like Kinase (PLK)	Free Base	CFI-400945 free base is a potent, selective and orally bioavailable PLK4 inhibitor with a Ki and an IC50 of 0.26 nM and 2.8 nM, respectively.	O=C([C@@]12[C@H](C3=CC4=C(C=C3)C(/C=C/C5=CC=C(CN6C[C@@H](C)O[C@@H](C)C6)C=C5)=NN4)C1)NC7=C2C=C(OC)C=C7	DMSO : ≥ 166.66 mg/mL (311.72 mM); H2O : < 0.1 mg/mL (insoluble)	DMSO Solution	23771	10mM * 30uL	https://www.medchemexpress.com/CFI-400945-free-base.html	Cell Cycle/DNA Damage
HYCPK5039	HY-18985	Phorbol 12,13-dibutyrate	F4	B717448	37558-16-0	504.61	PKC	Free Base	Phorbol 12,13-dibutyrate (Phorbol dibutyrate) is a PKC activator and a potent skin tumor promoter[1][2].	O=C1C(C)=C[C@@]2([H])[C@]3(O)[C@@]([C@@](C4(C)C)([H])[C@@]4(OC(CCC)=O)[C@H](OC(CCC)=O)[C@H]3C)([H])C=C(CO)C[C@]12O	DMSO : ≥ 125 mg/mL (247.72 mM)	DMSO Solution	43074	10mM * 30uL	https://www.medchemexpress.com/phorbol-12-13-dibutyrate.html	Epigenetics; TGF-beta/Smad
HYCPK5039	HY-15837	SAR-260301	F5	B717536	1260612-13-2	354.40	PI3K	Free Base	SAR-260301 is an orally available and selective PI3Kβ inhibitor with an IC50 of 23 nM.	O=C1N=C(CC(N2[C@@H](C)CC3=C2C=CC=C3)=O)NC(N4CCOCC4)=C1	DMSO : 125 mg/mL (352.71 mM; Need ultrasonic)	DMSO Solution	37218	10mM * 30uL	https://www.medchemexpress.com/SAR-260301.html	PI3K/Akt/mTOR
HYCPK5039	HY-122022	JR-AB2-011	F6	B726253		398.28	mTOR	Free Base	JR-AB2-011 is a selective mTORC2 inhibitor with an IC50 value of 0.36 μM. JR-AB2-011 inhibits mTORC2 activity by blocking Rictor-mTOR association (Ki: 0.19 μM). JR-AB2-011 has anti-glioblastoma multiforme (GBM) properties[1].	ClC1=C(Cl)C=C(NC(N2/C(SC(C)C2)=N/C3=CC=C(F)C=C3)=O)C=C1	H2O : < 0.1 mg/mL (insoluble); DMSO : 62.5 mg/mL (156.92 mM; Need ultrasonic)	DMSO Solution	42189	10mM * 30uL	https://www.medchemexpress.com/JR-AB2-011.html	PI3K/Akt/mTOR
HYCPK5039	HY-13973A	GSK-3 inhibitor 1	F7	B726469	603272-51-1	437.85	GSK-3	Hydrochloride	GSK-3 inhibitor 1 is an inhibitor of GSK-3.	FC1=CC(CNCC2)=C(N2C=C3C4=C(C5=CN=C6N5C=CC=C6)C(NC4=O)=O)C3=C1.Cl	10 mM in DMSO	DMSO Solution	20521	10mM * 30uL	https://www.medchemexpress.com/gsk-3-inhibitor-1.html	PI3K/Akt/mTOR; Stem Cell/Wnt
HYCPK5039	HY-100888	Simurosertib	F8	B726211	1330782-76-7	341.43	CDK	Free Base	Simurosertib (TAK-931) is a selective cycle 7 (CDC7) kinase inhibitor, with an IC50<0.3 nM.	O=C1C2=C(C=C(C3=CNN=C3C)S2)NC([C@H]4N(CC5)CCC5C4)=N1	DMSO : 75 mg/mL (219.66 mM; Need ultrasonic)	DMSO Solution	40939	10mM * 30uL	https://www.medchemexpress.com/TAK-931.html	Cell Cycle/DNA Damage
HYCPK5039	HY-13254A	A-674563 (hydrochloride)	F9	B718417		394.90	Akt	Hydrochloride	A-674563 hydrochloride is a potent and selective Akt1 inhibitor with Ki of 11 nM.	N[C@@H](CC1=CC=CC=C1)COC2=CC(C3=CC4=C(C=C3)NN=C4C)=CN=C2.[H]Cl	DMSO : ≥ 30 mg/mL (75.97 mM)	DMSO Solution	18910	10mM * 30uL	https://www.medchemexpress.com/A-674563-hydrochloride.html	PI3K/Akt/mTOR
HYCPK5039	HY-15796	GNE0877	F10	B728294	1374828-69-9	339.32	LRRK2	Free Base	GNE0877 is a highly potent, selective, and brain-penetrant aminopyrazole leucine-rich repeat kinase 2 (LRRK2) small molecule inhibitor with an IC50 of 3 nM._x000D_ IC50 value: 3 nM [1]_x000D_ Target: LRRK2_x000D_ Invitrogen kinase-selectivity profiling(188 kinases) of aminopyrazole GNE0877 at 0.1 μM (145-fold overLRRK2 Ki) resulted in only four kinases showing greater than 50% inhibition (Aurora …	CC1=NN(C(C)(C)C#N)C=C1NC2=NC=C(C(F)(F)F)C(NC)=N2	DMSO : ≥ 34 mg/mL (100.20 mM)	DMSO Solution	12179	10mM * 30uL	https://www.medchemexpress.com/GNE0877.html	Autophagy
HYCPK5039	HY-11005	BX-912	F11	B439904	702674-56-4	471.35	Apoptosis; PDK-1	Free Base	BX-912 is a direct, selective, and ATP-competitive PDK1 inhibitor (IC50=26 nM). BX-912 blocks PDK1/Akt signaling in tumor cells and inhibits the anchorage-dependent growth of a variety of tumor cell lines in culture or induces apoptosis[1].	BrC1=C(NCCC2=CNC=N2)N=C(NC3=CC(NC(N4CCCC4)=O)=CC=C3)N=C1	DMSO : ≥ 100 mg/mL (212.16 mM)	DMSO Solution	09171	10mM * 30uL	https://www.medchemexpress.com/BX-912.html	Apoptosis; PI3K/Akt/mTOR
HYCPK5039	HY-103712A	CT7001 hydrochloride	G2	B533956	1805789-54-1	430.97	CDK	Hydrochloride	CT7001 hydrochloride is a selective CDK7 inhibitor, with IC50s of 41 nM and 578 nM for CDK7/CycH/MAT1 and CDK2/cycE1, respectively.	O[C@H]1CNCC[C@@H]1CNC2=NC3=C(C(C)C)C=NN3C(NCC4=CC=CC=C4)=C2.[H]Cl	DMSO : ≥ 62.5 mg/mL (145.02 mM); H2O : 55 mg/mL (127.62 mM; Need ultrasonic)	DMSO Solution	29872	10mM * 30uL	https://www.medchemexpress.com/CT7001_hydrochloride.html	Cell Cycle/DNA Damage
HYCPK5039	HY-12293	LY2857785	G3	B509769	1619903-54-6	448.60	Apoptosis; CDK	Free Base	LY2857785 is a type I reversible and competitive ATP kinase inhibitor against CDK9 (IC50 11 nM) and other transcription kinases CDK8 (IC50 16 nM), and CDK7 (IC50 246 nM).	CC(C1=C2C=C(C3=NC(N[C@H]4CC[C@H](NC5CCOCC5)CC4)=NC=C3)C=CC2=NN1C)C	DMSO : 10 mg/mL (22.29 mM; Need ultrasonic)	DMSO Solution	13349	10mM * 30uL	https://www.medchemexpress.com/LY2857785.html	Apoptosis; Cell Cycle/DNA Damage
HYCPK5039	HY-15947A	Ravoxertinib hydrochloride	G4	B717544	2070009-58-2	477.32	ERK	Hydrochloride	Ravoxertinib hydrochloride (GDC-0994 hydrochloride) is an orally bioavailable inhibitor selective for ERK kinase activity with IC50 of 6.1 nM and 3.1 nM for ERK1 and ERK2, respectively.	O=C1C=C(C2=NC(NC3=CC=NN3C)=NC=C2)C=CN1[C@@H](C4=CC=C(Cl)C(F)=C4)CO.Cl[H]	DMSO : 100 mg/mL (209.50 mM; Need ultrasonic)	DMSO Solution	30959	10mM * 30uL	https://www.medchemexpress.com/GDC-0994-hydrochloride.html	MAPK/ERK Pathway; Stem Cell/Wnt
HYCPK5039	HY-13873	IKK-IN-1	G5	B717807	406211-06-1	431.91	IKK	Hydrochloride	IKK-IN-1 is an inhibitor of IKK extracted from patent WO2002024679A1, compound example 18-13.	O=C1NC2=C(CO1)C(C3CCNCC3)=CC(C(C(O)=CC=C4)=C4OCC5CC5)=N2.Cl	DMSO : 33.33 mg/mL (77.17 mM; Need ultrasonic)	DMSO Solution	01631	10mM * 30uL	https://www.medchemexpress.com/IKK-IN-1.html	NF-κB
HYCPK5039	HY-10336	Brivanib (alaninate)	G6	B716792	649735-63-7	441.46	Autophagy; VEGFR	Free Base	Brivanib alaninate is an ATP-competitive inhibitor against VEGFR2 with an IC50 of 25 nM; has moderate potency against VEGFR-1 and FGFR-1, but more than 240-fold against PDGFRβ.	O=C(O[C@@H](COC1=CN2C(C(OC3=C(C4=C(NC(C)=C4)C=C3)F)=NC=N2)=C1C)C)[C@@H](N)C	DMSO : ≥ 125 mg/mL (283.15 mM)	DMSO Solution	31712	10mM * 30uL	https://www.medchemexpress.com/brivanib-alaninate.html	Autophagy; Protein Tyrosine Kinase/RTK
HYCPK5039	HY-12075	LY2109761	G7	B534950	700874-71-1	441.52	Autophagy; TGF-β Receptor	Free Base	LY2109761 is an orally active, selective TGF-β receptor type I/II inhibitor with Kis of 38 nM and 300 nM, respectively.	N12N=C(C(C3=C4C=CC(OCCN5CCOCC5)=CC4=NC=C3)=C1CCC2)C6=NC=CC=C6	DMSO : ≥ 30 mg/mL (67.95 mM)	DMSO Solution	31576	10mM * 30uL	https://www.medchemexpress.com/LY2109761.html	Autophagy; TGF-beta/Smad
HYCPK5039	HY-12912	KDU691	G8	B718061	1513879-19-0	419.86	Parasite; PI4K	Free Base	KDU691 is a PI4K inhibitor.	ClC1=CC=C(N(C(C2=CN3C(C=N2)=NC=C3C4=CC=C(C(NC)=O)C=C4)=O)C)C=C1	DMSO : 150 mg/mL (357.26 mM; Need ultrasonic and warming)	DMSO Solution	28492	10mM * 30uL	https://www.medchemexpress.com/KDU691.html	Anti-infection; PI3K/Akt/mTOR
HYCPK5039	HY-112613	UCB9608	G9	B518978	1616413-96-7	410.47	PI4K	Free Base	UCB9608 is a potent, selective and orally active PI4KIIIβ inhibitor, with an IC50 of 11 nM, selective over PI3KC2 α, β, and γ lipid kinases. UCB9608 improves metabolic stability and exhibits excellent pharmacokinetic profile, acts as a potent immunosuppressive agent[1].	NC1=NC(N2CCN(C(NC3=CC=C(OC)C=C3C)=O)C[C@@H]2C)=C4C(N(C)N=C4)=N1	DMSO : 65 mg/mL (158.36 mM; Need ultrasonic)	DMSO Solution	38720	10mM * 30uL	https://www.medchemexpress.com/UCB9608.html	PI3K/Akt/mTOR
HYCPK5039	HY-105309	GSK-626616	G10	B534685	1025821-33-3	401.27	DYRK	Free Base	GSK-626616 is a potent, orally bioavailable inhibitor of DYRK3 (IC50=0.7 nM). GSK-626616 inhibits other members of the DYRK family (e.g., DYRK1A and DYRK2) with similar potency, which is a potential therapy for the treatment of anemia[1].	O=C1N=C(NC2=C(Cl)C=CC=C2Cl)S/C1=C\C3=CC=C4N=CC=NC4=C3	DMSO : 50 mg/mL (124.60 mM; Need ultrasonic)	DMSO Solution	46220	10mM * 30uL	https://www.medchemexpress.com/gsk-626616.html	Protein Tyrosine Kinase/RTK
HYCPK5039	HY-12960	SKLB4771	G11	B718147	1370256-78-2	537.66	FLT3	Free Base	SKLB4771 is a novel potent and selective Flt3 inhibitor with IC50 of 10 nM; against FLT3-ITD-expressing MV4-11 cells with IC50 of 6 nM._x000D_ IC50 value: 10 nM (in vitro) [1]_x000D_ Target: _x000D_ in vitro: SKLB4771 inhibited FLT3 phosphorylation in a dose-dependent manner. Consistent with the downregulation of the phosphorylation of FLT3, the phosphorylation of the downstream signaling protein…	O=C(NC1=NN=C(SC2=C3C=CC(OCCCN4CCOCC4)=CC3=NC=N2)S1)NC5=CC=C(C)C=C5	DMSO : ≥ 47 mg/mL (87.42 mM)	DMSO Solution	16953	10mM * 30uL	https://www.medchemexpress.com/SKLB4771.html	Protein Tyrosine Kinase/RTK
HYCPK5039	HY-15425A	PF-543 (Citrate)	H2	B726969	1415562-83-2	657.73	SPHK	Citrate	PF-543 Citrate (Sphingosine Kinase 1 Inhibitor II Citrate) is a novel cell-permeant inhibitor of SPHK1 with a Ki of 4.3 nM and more than 100-fold selectivity for SPHK1 over SPHK2.	OC(C(O)=O)(CC(O)=O)CC(O)=O.O=S(C1=CC=CC=C1)(CC2=CC(C)=CC(OCC3=CC=C(CN4[C@@H](CO)CCC4)C=C3)=C2)=O	H2O : 50 mg/mL (76.02 mM; Need ultrasonic); DMSO : ≥ 100 mg/mL (152.04 mM)	DMSO Solution	07151	10mM * 30uL	https://www.medchemexpress.com/PF-543-Citrate.html	Immunology/Inflammation
HYCPK5039	HY-12420	JNJ-47117096 hydrochloride	H3	B726737	1610536-69-0	398.89	FLT3; MELK	Hydrochloride	JNJ-47117096 hydrochloride is potent and selective MELK inhibitor, with an IC50 of 23 nM, also effectively inhibits Flt3, with an IC50 of 18 nM.	O=C(NC1=CC=C2CCNCCC2=C1)C3=CC=C(C4=CNN=C4)C=C3OC.Cl	DMSO : ≥ 250 mg/mL (626.74 mM)	DMSO Solution	29114	10mM * 30uL	https://www.medchemexpress.com/JNJ-47117096_hydrochloride.html	PI3K/Akt/mTOR; Protein Tyrosine Kinase/RTK
HYCPK5039	HY-18271	CaMKII-IN-1	H4	B726625	1208123-85-6	548.10	Autophagy; CaMK	Free Base	CaMKII-IN-1 is a potent and highly selective CaMKII inhibitor with IC50 of 63 nM; significantly high selectivity against CaMKIV, MLCK, p38a, Akt1, and PKC._x000D_ IC50 value: 63 nM_x000D_ Target: CaMKII_x000D_	O=S(C1=CC=CC(Cl)=C1C)(NC2=C(CN(CC3=CC=CC=C3)CC4)C4=NC(NCCC5=CC=CC=C5)=N2)=O	DMSO : ≥ 54 mg/mL (98.52 mM)	DMSO Solution	13615	10mM * 30uL	https://www.medchemexpress.com/CaMKII-IN-1.html	Autophagy; Neuronal Signaling
HYCPK5039	HY-111493	LRRK2 inhibitor 1	H5	B728239	1802525-61-6	397.43	LRRK2	Free Base	LRRK2 inhibitor 1 is a potent, selective and oral LRRK2 inhibitor with an pIC50 of 6.8 nM.	CCOC1=NC(NC2=C(OC)C=C(C(N3CCOCC3)=O)C=C2)=NC4=C1C=CN4	DMSO : 62.5 mg/mL (157.26 mM; Need ultrasonic); H2O : < 0.1 mg/mL (insoluble)	DMSO Solution	41244	10mM * 30uL	https://www.medchemexpress.com/LRRK2_inhibitor_1.html	Autophagy
HYCPK5039	HY-16962	CC-115	H6	B726030	1228013-15-7	336.35	DNA-PK; mTOR	Free Base	CC-115 is a potent and dual DNA-PK and mTOR kinase inhibitor with IC50s of 13 nM and 21 nM, respectively. CC-115 blocks both mTORC1 and mTORC2 signaling.	O=C1CN=C2C(N1CC)=NC(C3=C(C)N=C(C4=NN=CN4)C=C3)=CN2	DMSO : ≥ 32 mg/mL (95.14 mM)	DMSO Solution	18566	10mM * 30uL	https://www.medchemexpress.com/CC-115.html	Cell Cycle/DNA Damage; PI3K/Akt/mTOR
HYCPK5039	HY-15465B	KN-93 (phosphate)	H7	B726454	1913269-12-1	599.03	Autophagy; CaMK	Phosphate	KN-93 phosphate is a novel membrane-permeant synthetic inhibitor of purified neuronal CaMK-II, with Ki of 370 nM.	OP(O)(O)=O.O=S(C1=CC=C(OC)C=C1)(N(C2=CC=CC=C2CN(C/C=C/C3=CC=C(Cl)C=C3)C)CCO)=O	H2O : 50 mg/mL (83.47 mM; Need ultrasonic); DMSO : 100 mg/mL (166.94 mM; Need ultrasonic)	DMSO Solution	22441	10mM * 30uL	https://www.medchemexpress.com/KN-93-phosphate.html	Autophagy; Neuronal Signaling
HYCPK5039	HY-100470	NSC781406	H8	B716509	1676893-24-5	627.68	mTOR; PI3K	Free Base	NSC781406 is a highly potent PI3K and mTOR inhibitor with an IC50 of 2 nM for PI3Kα.	FC1=CC(F)=CC=C1S(=O)(NC2=CC(C3=CC=C(N=CC=C4C#CCN5CCN(S(C)(=O)=O)CC5)C4=C3)=CN=C2OC)=O	DMSO : ≥ 150 mg/mL (238.98 mM)	DMSO Solution	25428	10mM * 30uL	https://www.medchemexpress.com/NSC781406.html	PI3K/Akt/mTOR
HYCPK5039	HY-18991	CCG215022	H9	B717680	1813527-81-9	499.50	PKA	Free Base	CCG215022 is a G protein-coupled receptor kinases (GRKs) inhibitor with IC50s of 0.15±0.07 μM, 0.38±0.06 μM and 3.9±1 μM for GRK2, GRK5 and GRK1, respectively.	CC(N1)=C(C(NC2=CC=C(NN=C3)C3=C2)=O)C(C4=CC(C(NCC5=CC=CC=N5)=O)=C(F)C=C4)NC1=O	DMSO : ≥ 28 mg/mL (56.06 mM)	DMSO Solution	22067	10mM * 30uL	https://www.medchemexpress.com/CCG215022.html	Protein Tyrosine Kinase/RTK; Stem Cell/Wnt
HYCPK5039	HY-15840	YLF-466D	H10	B728070	1273323-67-3	465.93	AMPK	Free Acid	YLF-466D is a newly developed AMPK activator, which inhibits platelet aggregation.	O=C(O)C1=CC=CC(CN2C(/C(C3=C2C=CC=C3)=C(C4=CC=C(Cl)C=C4)\C5=CC=CC=C5)=O)=C1	H2O : < 0.1 mg/mL (insoluble); DMSO : ≥ 100 mg/mL (214.62 mM)	DMSO Solution	11039	10mM * 30uL	https://www.medchemexpress.com/ylf-466d.html	Epigenetics; PI3K/Akt/mTOR
HYCPK5039	HY-18603	FIIN-3	H11	B717610	1637735-84-2	691.61	EGFR; FGFR	Free Base	FIIN-3 is an irreversible inhibitor of FGFR with an IC50 of 13.1, 21, 31.4, and 35.3 nM for FGFR1, FGFR2, FGFR3 and FGFR4, respectively.	C=CC(NC1=CC=C(CN(C(NC2=C(Cl)C(OC)=CC(OC)=C2Cl)=O)C3=NC=NC(NC4=CC=C(N5CCN(C)CC5)C=C4)=C3)C=C1)=O	DMSO : 10 mg/mL (14.46 mM; Need ultrasonic and warming)	DMSO Solution	22243	10mM * 30uL	https://www.medchemexpress.com/FIIN-3.html	JAK/STAT Signaling; Protein Tyrosine Kinase/RTK
HYCPK5040	HY-13299	MK-8033	A2	B726405	1001917-37-8	471.53	c-Met/HGFR	Free Base	MK-8033 is a novel and specific dual ATP competitive c-Met/Ron inhibitor (IC50=1 nM Wt c-Met) under investigation as a treatment for cancer._x000D_ IC50 Value: 1 nM (Wt c-Met); 2.0 nM (c-Met N1100Y) [1]_x000D_ Target: c-Met/Ron_x000D_ in vitro: MK-8033 binds 3-fold more tightly to phosphorylated c-Met kinase domain (Kd= 3.2 nM) than to its unphosphorylated counterpart (Kd = 10.4 nM). Signigicantl…	O=S(NCC1=CC=CC=N1)(CC2=CC=C3C(C(C4=CC(C5=CN(N=C5)C)=CN=C4C=C3)=O)=C2)=O	DMSO : ≥ 46 mg/mL (97.55 mM)	DMSO Solution	11966	10mM * 30uL	https://www.medchemexpress.com/MK-8033.html	Protein Tyrosine Kinase/RTK
HYCPK5040	HY-14721	Tepotinib	A3	B726669	1100598-32-0	492.57	Autophagy; c-Met/HGFR	Free Base	Tepotinib (EMD-1214063) is a potent and selective c-Met inhibitor with IC50 of 4 nM, >200-fold selective for c-Met than IRAK4, TrkA, Axl, IRAK1, and Mer.	N#CC1=CC=CC(C(C=CC2=O)=NN2CC3=CC=CC(C4=NC=C(C=N4)OCC5CCN(CC5)C)=C3)=C1	DMSO : 27 mg/mL (54.81 mM; Need ultrasonic and warming)	DMSO Solution	12908	10mM * 30uL	https://www.medchemexpress.com/EMD-1214063.html	Autophagy; Protein Tyrosine Kinase/RTK
HYCPK5040	HY-10127	AZD1152	A4	B726306	722543-31-9	587.54	Aurora Kinase	Free Acid	AZD1152 is a pro-drug of Barasertib-hQPA, which is a highly selective Aurora B inhibitor with IC50 of 0.37 nM in a cell-free assay.	O=C(NC1=CC=CC(F)=C1)CC2=CC(NC3=C4C=CC(OCCCN(CC)CCOP(O)(O)=O)=CC4=NC=N3)=NN2	DMSO : ≥ 33 mg/mL (56.17 mM)	DMSO Solution	40695	10mM * 30uL	https://www.medchemexpress.com/AZD1152.html	Cell Cycle/DNA Damage; Epigenetics
HYCPK5040	HY-15776	HG-9-91-01	A5	B718426	1456858-58-4	567.68	Salt-inducible Kinase (SIK)	Free Base	HG-9-91-01 is a potent and highly selective salt-inducible kinase (SIK) inhibitor with IC50s of 0.92 nM, 6.6 nM and 9.6 nM for SIK1, SIK2 and SIK3 respectively.	CC1=CC=CC(C)=C1NC(N(C2=NC=NC(NC3=CC=C(N4CCN(C)CC4)C=C3)=C2)C5=CC=C(OC)C=C5OC)=O	DMSO : ≥ 150 mg/mL (264.23 mM)	DMSO Solution	10582	10mM * 30uL	https://www.medchemexpress.com/HG-9-91-01.html	Immunology/Inflammation
HYCPK5040	HY-122909	GSK2593074A	A6	B717793	1337531-06-2	465.57	RIP kinase		GSK2593074A (GSK’074) is a necroptosis inhibitor with dual targeting ability to both RIP1 and RIP3[1].	CN1N=CC(C2=CN=C(N)C3=C2SC=C3C4=CC5=C(N(C(CC6=CC=CC=C6)=O)CC5)C=C4)=C1	DMSO : 41.67 mg/mL (89.50 mM; Need ultrasonic)	DMSO Solution	45972	10mM * 30uL	https://www.medchemexpress.com/GSK2593074A.html	Apoptosis
HYCPK5040	HY-12280	THZ2	A7	B726350	1604810-84-5	566.05	CDK		THZ2 is a potent and selective CDK7 inhibitor with an IC50 of 13.9 nM.	O=C(NC1=CC=CC(NC2=NC=C(Cl)C(C3=CNC4=C3C=CC=C4)=N2)=C1)C5=CC=CC(NC(/C=C/CN(C)C)=O)=C5	DMSO : ≥ 39 mg/mL (68.90 mM)	DMSO Solution	13313	10mM * 30uL	https://www.medchemexpress.com/THZ2.html	Cell Cycle/DNA Damage
HYCPK5040	HY-12453	TBK1/IKKε-IN-2	A8	B726520	1292310-49-6	457.52	IKK	Free Base	TBK1/IKKε-IN-2 is a dual TBK1 and IKKε inhibitor.	N#CC1=CC(C2=NC(NC3=CC=C(N4CCOCC4)C=C3)=NC=C2)=CC=C1OC5CCOCC5	DMSO : 21.5 mg/mL (46.99 mM; Need ultrasonic and warming)	DMSO Solution	13947	10mM * 30uL	https://www.medchemexpress.com/IKK_epsilon_-IN-1.html	NF-κB
HYCPK5040	HY-15465	KN-93	A9	B726721	139298-40-1	501.04	Autophagy; CaMK	Free Base	KN-93 is a cell-permeable, reversible and competitive inhibitor calmodulin-dependent kinase type II (CaMKII) with a Ki of 370 nM.	O=S(C1=CC=C(OC)C=C1)(N(C2=CC=CC=C2CN(C/C=C/C3=CC=C(Cl)C=C3)C)CCO)=O	DMSO : ≥ 50 mg/mL (99.79 mM)	DMSO Solution	07701	10mM * 30uL	https://www.medchemexpress.com/KN-93.html	Autophagy; Neuronal Signaling
HYCPK5040	HY-101760	GSK2982772	A10	B717358	1622848-92-3	377.40	RIP kinase	Free Base	GSK2982772 is a potent, orally active and ATP competitive RIP1 kinase inhibitor with IC50 values of 16 nM and 20 nM for human and monkey RIP1, respectively.	O=C(C1=NC(CC2=CC=CC=C2)=NN1)N[C@H]3COC4=CC=CC=C4N(C)C3=O	DMSO : ≥ 100 mg/mL (264.97 mM)	DMSO Solution	24998	10mM * 30uL	https://www.medchemexpress.com/GSK2982772.html	Apoptosis
HYCPK5040	HY-18285	Longdaysin	A11	B716982	1353867-91-0	335.33	Casein Kinase; CDK; ERK	Free Base	Longdaysin is a inhibitor of the Wnt/β-catenin signaling pathway, which exerts antitumor effect through blocking CK1δ/ε-dependent Wnt signaling. Longdaysin inhibits CK1α, CK1δ, CDK7, and ERK2 with IC50s of? 5.6 μM, 8.8 μM, 29 μM, and 52 μM, respectively[1][2].	FC(F)(F)C1=CC=CC(CNC2=NC=NC3=C2N=CN3C(C)C)=C1	H2O : < 0.1 mg/mL (insoluble); DMSO : 125 mg/mL (372.77 mM; Need ultrasonic)	DMSO Solution	41163	10mM * 30uL	https://www.medchemexpress.com/longdaysin.html	Cell Cycle/DNA Damage; MAPK/ERK Pathway; Stem Cell/Wnt
HYCPK5040	HY-100026	PQR620	B2	B728329	1927857-56-4	445.47	mTOR	Free Base	PQR620 is a novel potent and selective brain penetrant inhibitor of mTORC1/2.	[H][C@]1(CC[C@]([H])2COC1)N2C3=NC(N4[C@]5([H])CC[C@]([H])4COC5)=NC(C6=CN=C(N)C=C6C(F)F)=N3	DMSO : 6.4 mg/mL (14.37 mM; Need warming)	DMSO Solution	39634	10mM * 30uL	https://www.medchemexpress.com/PQR620.html	PI3K/Akt/mTOR
HYCPK5040	HY-11010	AS601245	B3	B728047	345987-15-7	372.45	JNK	Free Base	AS601245 is a cell-permeable JNK Inhibitor with IC50s of 150, 220, and 70 nM for three JNK human isoforms (hJNK1, hJNK2, and hJNK3), respectively.	N#CC(C1=CC=NC(NCCC2=CC=CN=C2)=N1)C3=NC4=CC=CC=C4S3	DMSO : ≥ 35 mg/mL (93.97 mM)	DMSO Solution	18106	10mM * 30uL	https://www.medchemexpress.com/AS601245.html	MAPK/ERK Pathway
HYCPK5040	HY-N7109	Erucic acid	B4	B728351	112-86-7	338.57	PI3K		Erucic acid, a monounsaturated fatty acid (MUFA), is isolated from the seed of Raphanus sativus L. Erucic acid can readily cross the blood-brain barrier (BBB), it has been reported to normalize the accumulation of very long-chain fatty acids in the brain. Erucic acid can improve cognitive impairment and be effective against dementia [1].	CCCCCCCC/C=C\CCCCCCCCCCCC(O)=O	10 mM in DMSO	DMSO Solution	45496	10mM * 30uL	https://www.medchemexpress.com/erucic-acid.html	PI3K/Akt/mTOR
HYCPK5040	HY-B1305	Chloropyramine hydrochloride	B5	B718432	6170-42-9	326.26	FAK; Histamine Receptor; VEGFR	Hydrochloride	Chloropyramine hydrochloride is a histamine receptor H1 antagonist which can also inhibit the biochemical function of VEGFR-3 and FAK.	CN(C)CCN(CC1=CC=C(Cl)C=C1)C2=NC=CC=C2.[H]Cl	DMSO : 30 mg/mL (91.95 mM; Need ultrasonic and warming)	DMSO Solution	34131	10mM * 30uL	https://www.medchemexpress.com/Chloropyramine_hydrochloride.html	GPCR/G Protein; Immunology/Inflammation; Neuronal Signaling; Protein Tyrosine Kinase/RTK
HYCPK5040	HY-114368	Kira8	B6	B728316	1630086-20-2	601.12	IRE1	Free Base	Kira8 (AMG-18) is a mono-selective IRE1α inhibitor that allosterically attenuates IRE1α RNase activity with an IC50 of 5.9 nM[1].	O=S(C1=CC=CC=C1Cl)(NC2=C3C=CC(C)=C(OC4=NC=CC=C4C5=NC(N[C@@H]6CNCCC6)=NC=C5)C3=CC=C2)=O	DMSO : 65 mg/mL (108.13 mM; Need ultrasonic); H2O : < 0.1 mg/mL (insoluble)	DMSO Solution	41908	10mM * 30uL	https://www.medchemexpress.com/Kira8.html	Cell Cycle/DNA Damage
HYCPK5040	HY-10367	Canertinib	B7	B717688	267243-28-7	485.94	EGFR	Free Base	Canertinib (CI-1033;PD-183805) is a potent and irreversible EGFR inhibitor; inhibits cellular EGFR and ErbB2 autophosphorylation with IC50s of 7.4 and 9 nM.	O=C(NC1=C(C=C2C(C(NC3=CC=C(C(Cl)=C3)F)=NC=N2)=C1)OCCCN4CCOCC4)C=C	Methanol : 2.22 mg/mL (4.57 mM; Need ultrasonic); DMSO : 4.9 mg/mL (10.08 mM; Need warming); Ethanol : 12.5 mg/mL (25.72 mM; Need ultrasonic)	DMSO Solution	06921	10mM * 30uL	https://www.medchemexpress.com/Canertinib.html	JAK/STAT Signaling; Protein Tyrosine Kinase/RTK
HYCPK5040	HY-15465A	KN-93 (hydrochloride)	B8	B726762	1956426-56-4	537.50	Autophagy; CaMK	Hydrochloride	KN-93 hydrochloride is a cell-permeable, reversible and competitive inhibitor calmodulin-dependent kinase type II (CaMKII) with a Ki of 370 nM.	[H]Cl.O=S(C1=CC=C(OC)C=C1)(N(C2=CC=CC=C2CN(C/C=C/C3=CC=C(Cl)C=C3)C)CCO)=O	H2O : 0.45 mg/mL (0.84 mM; Need ultrasonic and warming); DMSO : ≥ 31 mg/mL (57.67 mM)	DMSO Solution	21521	10mM * 30uL	https://www.medchemexpress.com/KN-93-hydrochloride.html	Autophagy; Neuronal Signaling
HYCPK5040	HY-18227	B-Raf IN 1	B9	B718633	950736-05-7	515.53	Raf	Free Base	B-Raf IN 1 is a potent and selective B-Raf kinase inhibitor with an IC50 of 24 nM.	O=C(NC1=CC=CC(C2=CC=NC3=C(C4=CC=C(CN(C)C)C=C4)C=NN23)=C1)C5=CC=CC(C(F)(F)F)=C5	DMSO : ≥ 53 mg/mL (102.81 mM)	DMSO Solution	13710	10mM * 30uL	https://www.medchemexpress.com/B-Raf-IN-1.html	MAPK/ERK Pathway
HYCPK5040	HY-105661	IMD-0560	B10	B716889	439144-66-8	428.12	IKK	Free Base	IMD-0560 is a novel IκB kinase β inhibitor.	O=C(C1=C(C=CC(Br)=C1)O)NC2=C(C=CC(C(F)(F)F)=C2)C(F)(F)F	Ethanol : 50 mg/mL (116.79 mM; Need ultrasonic)	DMSO Solution	26812	10mM * 30uL	https://www.medchemexpress.com/IMD-0560.html	NF-κB
HYCPK5040	HY-101846	AX-15836	B11	B717571	2035509-96-5	648.78	ERK	Free Base	AX-15836 is a potent and selective ERK5 inhibitor with an IC50 of 8 nM.	O=C1N(C)C2=CN=C(NC3=CC=C(C(N4CCC(N5CCN(C)CC5)CC4)=O)C=C3OCC)N=C2N(S(=O)(C)=O)C6=CC=CC=C16	DMSO : ≥ 101 mg/mL (155.68 mM)	DMSO Solution	25481	10mM * 30uL	https://www.medchemexpress.com/AX-15836.html	MAPK/ERK Pathway; Stem Cell/Wnt
HYCPK5040	HY-108318	RK-24466	C2	B728063	213743-31-8	370.45	Src	Free Base	RK-24466 (KIN 001-51) is a potent and selective Lck inhibitor; inhibits Lck (64-509) and LckCD isoforms with IC50s of less than 1 and 2 nM, respectively.	NC1=C2C(N(C3CCCC3)C=C2C4=CC=C(OC5=CC=CC=C5)C=C4)=NC=N1	DMSO : 45 mg/mL (121.47 mM; Need ultrasonic); H2O : < 0.1 mg/mL (insoluble)	DMSO Solution	35078	10mM * 30uL	https://www.medchemexpress.com/RK-24466.html	Protein Tyrosine Kinase/RTK
HYCPK5040	HY-14305A	BMS-582949 (hydrochloride)	C3	B716337	912806-16-7	442.94	Autophagy; p38 MAPK	Hydrochloride	BMS-582949 hydrochloride is an orally active and highly selective p38α MAPK inhibitor, with an IC50 of 13 nM. BMS-582949 hydrochloride displays a significantly improved pharmacokinetic profile and is effective in inflammatory disease[1].	O=C(NCCC)C1=CN(N=CN=C2NC3=CC(C(NC4CC4)=O)=CC=C3C)C2=C1C.[H]Cl	DMSO : ≥ 35 mg/mL (79.02 mM)	DMSO Solution	20665	10mM * 30uL	https://www.medchemexpress.com/BMS-582949-hydrochloride.html	Autophagy; MAPK/ERK Pathway
HYCPK5040	HY-112681	PKC-theta inhibitor	C4	B717137	736048-65-0	454.45	PKC	Free Base	PKC-theta inhibitor is a selective PKC-θinhibitor, with an IC50 of 12 nM.	FC(F)(F)OC1=CC=CC=C1CNC2=NC=C([N+]([O-])=O)C(NCC3CCC(CN)CC3)=N2	DMSO : 62.5 mg/mL (137.53 mM; Need ultrasonic)	DMSO Solution	38642	10mM * 30uL	https://www.medchemexpress.com/PKC-theta_inhibitor.html	Epigenetics; TGF-beta/Smad
HYCPK5040	HY-117535	CDK2-IN-4	C5	B717661	2079895-42-2	442.49	CDK	Free Base	CDK2-IN-4 is a potent and selective CDK2 inhibitor with an IC50 of 44 nM for CDK2/cyclin A, shows 2,000-fold selectivity over CDK1/cyclin B (IC50=86 uM)[1].	O=S(C1=CC=C(C=C1)NC2=NC3=NC=NC3=C(C4=CC(C5=CC=CC=C5)=CC=C4)N2)(N)=O	DMSO : 20.83 mg/mL (47.07 mM; Need ultrasonic)	DMSO Solution	45453	10mM * 30uL	https://www.medchemexpress.com/cdk2-in-4.html	Cell Cycle/DNA Damage
HYCPK5040	HY-13493	AC710	C6	B726041	1351522-04-7	562.70	c-Kit; FLT3; PDGFR	Free Base	AC710 is a potent PDGFR inhibitor with Kds of 0.6, 1.57, 1, 1.3, 1.0 nM for FLT3, CSF1R, KIT, PDGFRα and PDGFRβ, respectively.	O=C(C1=NC=C(OC2CC(C)(C)N(CC)C(C)(C)C2)C=C1)NC3=CC=C(NC(NC4=NOC(C(C)(C)C)=C4)=O)C=C3	DMSO : 14 mg/mL (24.88 mM; Need ultrasonic and warming)	DMSO Solution	14625	10mM * 30uL	https://www.medchemexpress.com/AC710.html	Protein Tyrosine Kinase/RTK
HYCPK5040	HY-114490	ULK-101	C7	B726553		460.45	ULK	Free Base	ULK-101 is a potent and selective ULK1 inhibitor, with IC50 values of 1.6 nM and 30 nM for ULK1 and ULK2, respectively. ULK-101 suppresses autophagy and sensitizes cancer cells to nutrient stress[1].	FC1=CC=C(C(C=N2)=CN3C2=C(C4=CSC(C(N[C@@H](C5CC5)C(F)(F)F)=O)=C4)C=N3)C=C1	DMSO : 83.33 mg/mL (180.98 mM; Need ultrasonic); H2O : < 0.1 mg/mL (insoluble)	DMSO Solution	40720	10mM * 30uL	https://www.medchemexpress.com/ULK-101.html	Autophagy
HYCPK5040	HY-12829	SR-3306	C8	B717586	1128096-91-2	490.56	JNK	Free Base	SR-3306 is a selective, potent, highly brain penetrant JNK inhibitor.	CC(C=C1)=NC=C1C2=NN(C=N2)C3=CC=C(NC4=NC=CC(C5=CC=CC(N6CCOCC6)=C5)=N4)C=C3	H2O : < 0.1 mg/mL (insoluble); DMSO : 125 mg/mL (254.81 mM; Need ultrasonic)	DMSO Solution	37309	10mM * 30uL	https://www.medchemexpress.com/SR-3306.html	MAPK/ERK Pathway
HYCPK5040	HY-101267	CHMFL-BMX-078	C9	B726655	1808288-51-8	625.67	BMX Kinase	Free Base	CHMFL-BMX-078 is a highly potent and selective type II irreversible BMX kinase inhibitor with an IC50 of 11 nM.	O=C(C1=CN=C(NC2=CC=C(C)C(NC(C=C)=O)=C2)N=C1NC)NC3=CC(NC(C4=CC(OC)=C(OC)C(OC)=C4)=O)=CC=C3C	DMSO : ≥ 30 mg/mL (47.95 mM)	DMSO Solution	25712	10mM * 30uL	https://www.medchemexpress.com/CHMFL-BMX-078.html	Protein Tyrosine Kinase/RTK
HYCPK5040	HY-15391	Lucitanib	C10	B723979	1058137-23-7	443.49	FGFR; VEGFR	Free Base	Lucitanib (E-3810) is a novel dual inhibitor of VEGFR and FGFR, potently and selectively inhibits VEGFR1, VEGFR2, VEGFR3, FGFR1 and FGFR2 with IC50s of 7 nM, 25 nM, 10 nM, 17.5 nM, and 82.5 nM, respectively.	O=C(NC)C1=CC=CC2=C1C=CC(OC3=CC=NC4=CC(OCC5(N)CC5)=C(OC)C=C43)=C2	DMSO : ≥ 25 mg/mL (56.37 mM)	DMSO Solution	06959	10mM * 30uL	https://www.medchemexpress.com/e-3810.html	Protein Tyrosine Kinase/RTK
HYCPK5040	HY-112646	CG-806	C11	B726640	1370466-81-1	509.45	Btk; FLT3	Free Base	CG-806 is an orally active, potent and non-covalent pan-FLT3/pan-BTK inhibitor with an IC50 of 0.08 μM for FLT3[1][2]. CG-806 has an IC50 of 11 nM against FLT3 wild type (WT)-transfected Ba/F3 cells[3].	O=C(NC1=CC=CC(C(F)(F)F)=C1)NC2=CC=C(C3=CC=C(C4=NC=C(C)N4)C5=C3CNC5=O)C(F)=C2	DMSO : 7.2 mg/mL (14.13 mM; Need ultrasonic)	DMSO Solution	36228	10mM * 30uL	https://www.medchemexpress.com/CG-806.html	Protein Tyrosine Kinase/RTK
HYCPK5040	HY-12445	CDKI-73	D2	B726560	1421693-22-2	394.45	Apoptosis; CDK	Free Base	CDKI-73 is a potent CDK9 inhibitor with Ki of 4 nM; shows selective toxicity to CLL cells(LD50=80 nM) versus normal B cell and normal CD34+ cell(LD50>20 uM)._x000D_ IC50 value: 4 nM/80 nM(Ki/LD50) [1]_x000D_ Target: CDK9 inhibitor_x000D_ in vitro: CDKI-73 was cytotoxic to all of the CLL samples tested (n = 38) with a mean LD50 value of 0.08μM ± 0.10 μM following exposure to drug for 48h. In contr…	CNC1=NC(C)=C(C2=C(F)C=NC(NC3=CC(S(=O)(N)=O)=CC=C3)=N2)S1	DMSO : ≥ 52 mg/mL (131.83 mM); H2O : < 0.1 mg/mL (insoluble)	DMSO Solution	28921	10mM * 30uL	https://www.medchemexpress.com/CDKI-73.html	Apoptosis; Cell Cycle/DNA Damage
HYCPK5040	HY-12333	G-749	D3	B717025	1457983-28-6	521.41	Apoptosis; FLT3	Free Base	G-749 is a novel FLT3 inhibitor that showed potent and sustained inhibition of the FLT3 wild type and mutants with IC50s of 0.4/0.6/3.5/7.5 nM for Wt Flt3/D835Y/MV4-11/Molm-14 respectively._x000D_ IC50 value: 0.4/0.6/3.5/7.5 nM(Wt Flt3/D835Y/MV4-11/Molm-14) [1]_x000D_ Target: Flt3 inhibitor_x000D_ G-749 showed potent and sustained inhibition of the FLT3 wild type and mutants including FLT3-ITD, F…	O=C1C2=C(N=C(NC3CCN(C)CC3)N=C2NC4=CC=C(OC5=CC=CC=C5)C=C4)C(Br)=CN1	DMSO : 25 mg/mL (47.95 mM; Need ultrasonic and warming)	DMSO Solution	13870	10mM * 30uL	https://www.medchemexpress.com/G-749.html	Apoptosis; Protein Tyrosine Kinase/RTK
HYCPK5040	HY-12422A	Voruciclib (hydrochloride)	D4	B725328	1000023-05-1	506.30	CDK	Hydrochloride	Voruciclib hydrochloride is a clinical stage oral CDK9 inhibitor. Voruciclib hydrochloride represses expression of MCL-1 in multiple models of diffuse large B-cell lymphoma (DLBCL)[1].	Cl[H].O=C1C=C(C2=CC=C(C(F)(F)F)C=C2Cl)OC3=C([C@H]4[C@H](CO)N(C)CC4)C(O)=CC(O)=C13	DMSO : ≥ 250 mg/mL (493.78 mM)	DMSO Solution	45879	10mM * 30uL	https://www.medchemexpress.com/voruciclib-hydrochloride.html	Cell Cycle/DNA Damage
HYCPK5040	HY-13862	AZD1080	D5	B509827	612487-72-6	334.37	GSK-3	Free Base	AZD1080 is a potent and selective GSK3 inhibitor. AZD1080 inhibits recombinant human GSK3α and GSK3β with pKi (IC50) of 8.2 (6.9 nM) and 7.5 (31 nM), respectively.	OC(N1)=C(C2=CC=C(CN3CCOCC3)C=N2)C4=C1C=CC(C#N)=C4	DMSO : 21.35 mg/mL (63.85 mM; Need ultrasonic and warming)	DMSO Solution	12465	10mM * 30uL	https://www.medchemexpress.com/AZD1080.html	PI3K/Akt/mTOR; Stem Cell/Wnt
HYCPK5040	HY-112301	Pralsetinib	D6	B719331	2097132-94-8	533.60	RET	Free Base	Pralsetinib (BLU-667) is a highly potent, selective RET inhibitor. Pralsetinib (BLU-667) inhibits WT RET, RET mutants V804L, V804M, M918T and CCDC6-RET fusion with IC50s of 0.4, 0.3, 0.4, 0.4, and 0.4 nM, respectively[1].	O=C([C@@]1(OC)CC[C@H](C2=NC(NC3=NNC(C)=C3)=CC(C)=N2)CC1)N[C@H](C4=CC=C(N5N=CC(F)=C5)N=C4)C	H2O : < 0.1 mg/mL (insoluble); DMSO : ≥ 100 mg/mL (187.41 mM)	DMSO Solution	43080	10mM * 30uL	https://www.medchemexpress.com/Blu667.html	Protein Tyrosine Kinase/RTK
HYCPK5040	HY-114363A	SRI 31215 (TFA)	D7	B718014	1832686-44-8	533.59	c-Met/HGFR	Trifluoroacetate	SRI 31215 (TFA), a triplex inhibitor of matriptase, hepsin and hepatocyte growth factor activator (HGFA) with IC50s of 0.69 μM, 0.65 μM, 0.3 μM, blocks pro-HGF activation and thus mimics the activity of HAI-1/2[1].	N=C(C1=CC=CC(N2CC(C)CN(CC3CCN(CC4=CC=CC=C4)CC3)C2=O)=C1)N.OC(C(F)(F)F)=O	10 mM in DMSO	DMSO Solution	41103	10mM * 30uL	https://www.medchemexpress.com/sri-31215-tfa.html	Protein Tyrosine Kinase/RTK
HYCPK5040	HY-111483	AZD-0364	D8	B718109	2097416-76-5	494.50	ERK	Free Base	AZD-0364 is a potent and selective ERK2 inhibitor extracted from patent WO2017080979A1, compound example 18, has an IC50 of 0.6 nM.	O=C1C2=NC(C3=NC(NC4=CC=NN4C)=NC=C3C)=CN2C[C@H](COC)N1CC5=CC=C(F)C(F)=C5	DMSO : ≥ 100 mg/mL (202.22 mM)	DMSO Solution	31774	10mM * 30uL	https://www.medchemexpress.com/AZD-0364.html	MAPK/ERK Pathway; Stem Cell/Wnt
HYCPK5040	HY-107854	N-Acetyl-5-hydroxytryptamine	D9	B534116	1210-83-9	218.25	Endogenous Metabolite; Trk Receptor	Free Base	N-Acetyl-5-hydroxytryptamine is a Melatonin precursor, and that it can potently activate TrkB receptor.	CC(NCCC1=CNC2=C1C=C(O)C=C2)=O	DMSO : 250 mg/mL (1145.48 mM; Need ultrasonic)	DMSO Solution	45095	10mM * 30uL	https://www.medchemexpress.com/N-Acetyl-5-hydroxytryptamine.html	Metabolic Enzyme/Protease; Neuronal Signaling; Protein Tyrosine Kinase/RTK
HYCPK5040	HY-109091	Lanraplenib	D10	B533815	1800046-95-0	443.50	Syk	Free Base	Lanraplenib (GS-9876) is a highly selective and orally active SYK inhibitor (IC50=9.5 nM) in development for the treatment of inflammatory diseases. Lanraplenib (GS-9876) inhibits SYK activity in platelets via the glycoprotein VI (GPVI) receptor without prolonging bleeding time (BT) in monkeys or humans[1][2][3].	NC1=CN=CC(C2=CN3C(C(NC4=CC=C(N5CCN(C6COC6)CC5)C=C4)=N2)=NC=C3)=N1	DMSO : 41.67 mg/mL (93.96 mM; Need ultrasonic)	DMSO Solution	52259	10mM * 30uL	https://www.medchemexpress.com/lanraplenib.html	Protein Tyrosine Kinase/RTK
HYCPK5040	HY-100011	SR-3029	D11	B468960	1454585-06-8	480.45	Casein Kinase	Free Base	SR-3029 is a potent and ATP competitive CK1δ and CK1ε inhibitor, with IC50s of 44 nM and 260 nM, respectively, and Kis of 97 nM for both kinases.	FC1=CC(N2C=NC3=C(NCC4=NC5=CC=C(F)C(F)=C5N4)N=C(N6CCOCC6)N=C23)=CC=C1	DMSO : ≥ 30 mg/mL (62.44 mM); H2O : < 0.1 mg/mL (insoluble)	DMSO Solution	41438	10mM * 30uL	https://www.medchemexpress.com/SR-3029.html	Cell Cycle/DNA Damage; Stem Cell/Wnt
HYCPK5040	HY-13961	GLPG0634 analog	E2	B597770	1206101-20-3	410.43	JAK	Free Base	GLPG0634 (analog) (compound176)is a pan JAK inhibitor with IC50s of 50-200 nM for JAK1/JAK2/JAK3; more information can be found in the reference patents.	O=C(C1CC1)NC2=NN3C(C4=CC=C(OCC5=CC=C(C#N)N=C5)C=C4)=CC=CC3=N2	DMSO : ≥ 53 mg/mL (129.13 mM)	DMSO Solution	13431	10mM * 30uL	https://www.medchemexpress.com/GLPG0634-analog.html	Epigenetics; JAK/STAT Signaling; Stem Cell/Wnt
HYCPK5040	HY-12003	SNS-314	E3	B725828	1146618-41-8	527.04	Aurora Kinase	Mesylate	SNS-314 is a potent and selective aurora kinase inhibitor with IC50s of 9, 31, and 6 nM for aurora A, B and C, respectively.	O=C(NC1=CC=CC(Cl)=C1)NC2=NC=C(S2)CCNC3=C4C(C=CS4)=NC=N3.OS(C)(=O)=O	DMSO : 50 mg/mL (94.87 mM; Need ultrasonic)	DMSO Solution	08625	10mM * 30uL	https://www.medchemexpress.com/SNS-314.html	Cell Cycle/DNA Damage; Epigenetics
HYCPK5040	HY-112166	PRN1008	E4	B468395	1575596-29-0	665.76	Btk	Free Base	PRN1008 is a reversible covalent, selective and oral active inhibitor of Bruton’s Tyrosine Kinase (BTK), with an IC50 of 1.3 nM.	NC1=C2C(C3=C(C=C(OC4=CC=CC=C4)C=C3)F)=NN([C@H]5CN(CCC5)C(/C(C#N)=C/C(C)(N6CCN(C7COC7)CC6)C)=O)C2=NC=N1	DMSO : ≥ 130 mg/mL (195.27 mM)	DMSO Solution	34497	10mM * 30uL	https://www.medchemexpress.com/PRN1008.html	Protein Tyrosine Kinase/RTK
HYCPK5040	HY-10343	Sotrastaurin	E5	B719258	425637-18-9	438.48	PKC	Free Base	Sotrastaurin is a potent pan-PKC inhibitor, with Kis of 0.22 nM, 0.64nM, 0.95 nM, 1.8 nM, 2.1 nM and 3.2 nM for PKCθ, PKCβ, PKCα, PKCη, PKCδ and PKCε, respectively.	O=C(C(C1=C2C=CC=CC2=NC(N3CCN(C)CC3)=N1)=C4C5=CNC6=C5C=CC=C6)NC4=O	DMSO : ≥ 50 mg/mL (114.03 mM)	DMSO Solution	02673	10mM * 30uL	https://www.medchemexpress.com/Sotrastaurin.html	Epigenetics; TGF-beta/Smad
HYCPK5040	HY-15357	ALK inhibitor 1	E6	B717856	761436-81-1	562.48	ALK	Free Base	ALK inhibitor 1 is a novel and selective inhibitor for the ALK kinase.	O=S(C1=C(NC2=C(Br)C=NC(NC3=C(OC)C=C(N4CCN(C)CC4)C=C3)=N2)C=CC=C1)(NC)=O	H2O : < 0.1 mg/mL (insoluble); DMSO : ≥ 100 mg/mL (177.78 mM)	DMSO Solution	06410	10mM * 30uL	https://www.medchemexpress.com/ALK-inhibitor-1.html	Protein Tyrosine Kinase/RTK
HYCPK5040	HY-111941	GSK8612	E7	B518994	2361659-62-1	520.33	IKK	Free Base	GSK8612 is a highly selective and potent Tank-binding Kinase-1 (TBK1) inhibitor, with a pIC50 of 6.8 for recombinant TBK1[1].	NS(C1=CC=C(CNC2=C(Br)C=NC(NC3=CN(CC(F)(F)F)N=C3C)=N2)C=C1)(=O)=O	DMSO : ≥ 125 mg/mL (240.23 mM)	DMSO Solution	42552	10mM * 30uL	https://www.medchemexpress.com/gsk8612.html	NF-κB
HYCPK5040	HY-12399	MKC9989	E8	B725766	1338934-20-5	336.34	IRE1	Free Base	MKC9989 is a Hydroxy aryl aldehydes (HAA) inhibitor and also inhibits IRE1α with an IC50 of 0.23 to 44 μM.	O=CC1=C(O2)C(C(C)=C(CCOCCOC)C2=O)=CC(OC)=C1O	H2O : < 0.1 mg/mL (insoluble); DMSO : ≥ 50 mg/mL (148.66 mM)	DMSO Solution	27295	10mM * 30uL	https://www.medchemexpress.com/MKC9989.html	Cell Cycle/DNA Damage
HYCPK5040	HY-119039	RU-301	E9	B534858	1110873-99-8	480.46	TAM Receptor	Free Base	RU-301 is a pan-TAM receptor inhibitor, exerts pan-TAM inhibitory activity by binding at the interface between Gas6 and the Ig1 domain of the respective TAMs with Kd and IC50 values of 12 μM and 10 μM, respectively[1].	O=C(NCCNC1=CC=C(C(F)(F)F)C=C1[N+]([O-])=O)C2=CC=CC=C2SCC3=CC(C)=NO3		DMSO Solution	55361	10mM * 30uL	https://www.medchemexpress.com/ru-301.html	Protein Tyrosine Kinase/RTK
HYCPK5040	HY-12774	IC261	E10	B519216	186611-52-9	311.33	Apoptosis; Casein Kinase	Free Base	IC261 is a selective, ATP-competitive CK1 inhibitor, with IC50s of 1 μM, 1 μM, 16 μM for Ckiδ, Ckiε and Ckiα1, respectively.	O=C1NC2=C(C=CC=C2)/C1=C\C3=C(OC)C=C(OC)C=C3OC	DMSO : ≥ 33 mg/mL (106.00 mM)	DMSO Solution	32597	10mM * 30uL	https://www.medchemexpress.com/IC261.html	Apoptosis; Cell Cycle/DNA Damage; Stem Cell/Wnt
HYCPK5040	HY-100018	BAY1125976	E11	B718347	1402608-02-9	383.45	Akt	Free Base	BAY1125976 is a selective allosteric Akt1/Akt2 inhibitor; inhibits Akt1 and Akt2 activity with IC50 values of 5.2 nM and 18 nM at 10 μM ATP, respectively.	O=C(C1=NN2C(C=C1)=NC(C3=CC=C(C4(N)CCC4)C=C3)=C2C5=CC=CC=C5)N	DMSO : 10.33 mg/mL (26.94 mM; Need ultrasonic and warming)	DMSO Solution	23479	10mM * 30uL	https://www.medchemexpress.com/BAY1125976.html	PI3K/Akt/mTOR
HYCPK5040	HY-101467A	Trilaciclib hydrochloride	F2	B555333	1977495-97-8	519.47	CDK	Hydrochloride	Trilaciclib hydrochloride is a CDK4/6 inhibitor with IC50s of 1 nM and 4 nM for CDK4 and CDK6, respectively.	O=C1C2=CC3=CN=C(NC4=CC=C(N5CCN(C)CC5)C=N4)N=C3N2C6(CCCCC6)CN1.[H]Cl.[H]Cl	H2O : ≥ 100 mg/mL (192.50 mM)	DMSO Solution	33075	10mM * 30uL	https://www.medchemexpress.com/Trilaciclib_hydrochloride.html	Cell Cycle/DNA Damage
HYCPK5040	HY-10074	TPCA-1	F3	B716864	507475-17-4	279.29	Apoptosis; IKK; STAT	Free Base	TPCA-1 is a potent and selective inhibitor of IKK-2 with IC50 of 17.9 nM. TPCA-1 is an effective inhibitor of STAT3 phosphorylation, DNA binding, and transactivation.	O=C(C1=C(NC(N)=O)SC(C2=CC=C(F)C=C2)=C1)N	DMSO : ≥ 100 mg/mL (358.05 mM)	DMSO Solution	07170	10mM * 30uL	https://www.medchemexpress.com/TPCA-1.html	Apoptosis; JAK/STAT Signaling; NF-κB; Stem Cell/Wnt
HYCPK5040	HY-11092	BMS-509744	F4	B533907	439575-02-7	623.83	Itk	Free Base	BMS-509744 is a potent, selective and ATP competitive Itk inhibitor with an IC50 of 19 nM.	CC(C(C)(C)C)NCC1=CC=C(C(NC2=NC=C(SC3=CC(C(N4CCN(C(C)=O)CC4)=O)=C(OC)C=C3C)S2)=O)C=C1	DMSO : 21.9 mg/mL (35.11 mM; Need ultrasonic and warming)	DMSO Solution	09558	10mM * 30uL	https://www.medchemexpress.com/BMS-509744.html	Protein Tyrosine Kinase/RTK
HYCPK5040	HY-11087	SD 0006	F5	B719196	271576-80-8	397.86	Autophagy; p38 MAPK	Free Base	SD 0006 (SD-06) is an orally active, selective, ATP-competitive and potent diaryl pyrazole inhibitor of p38α MAP kinase, with an IC50 of 110 nM for p38α[1][2].	OCC(N1CCC(CC1)C2=NNC(C3=CC=C(C=C3)Cl)=C2C4=NC=NC=C4)=O	DMSO : ≥ 29 mg/mL (72.89 mM)	DMSO Solution	23961	10mM * 30uL	https://www.medchemexpress.com/SD-06.html	Autophagy; MAPK/ERK Pathway
HYCPK5040	HY-117273	AZ304	F6	B717618	942507-42-8	451.52	Autophagy; Raf	Free Base	AZ304 is an ATP-competitive dual BRAF kinase inhibitor, potently inhibits wild type BRAF, V600E mutant BRAF and wild type CRAF, with IC50s of 79 nM, 38 nM and 68 nM, respectively. AZ304 also has significant effect on other kinases, such as p38 (IC50, 6 nM), CSF1R (IC50, 35 nM). Anti-tumor activity[1].	O=C(NC1=CC=C(C)C(NC2=C3C=CC(OC)=CC3=NC=N2)=C1)C4=CC=CC(C(C)(C#N)C)=C4	H2O : < 0.1 mg/mL (insoluble); DMSO : 125 mg/mL (276.84 mM; Need ultrasonic)	DMSO Solution	37743	10mM * 30uL	https://www.medchemexpress.com/AZ304.html	Autophagy; MAPK/ERK Pathway
HYCPK5040	HY-107362	CH7057288	F7	B716668	2095616-82-1	569.67	Trk Receptor	Free Base	CH7057288 is a potent and selective TRK inhibitor.	O=C1C2=C(OC3=CC(C#CC4=CC(C(NC(C)(C)C)=O)=CC(C)=N4)=CC=C23)C(C)(C)C5=CC(NS(C)(=O)=O)=CC=C15	H2O : < 0.1 mg/mL (insoluble); DMSO : ≥ 34 mg/mL (59.68 mM)	DMSO Solution	34703	10mM * 30uL	https://www.medchemexpress.com/CH7057288.html	Neuronal Signaling; Protein Tyrosine Kinase/RTK
HYCPK5040	HY-100673	LM22A-4	F8	B716807	37988-18-4	339.34	Trk Receptor	Free Base	LM22A-4 is a specific agonist of tyrosine kinase receptor B, used for neurological disease research.	O=C(C1=CC(C(NCCO)=O)=CC(C(NCCO)=O)=C1)NCCO	DMSO : ≥ 29 mg/mL (85.46 mM); H2O : ≥ 50 mg/mL (147.34 mM)	DMSO Solution	22628	10mM * 30uL	https://www.medchemexpress.com/LM22A-4.html	Neuronal Signaling; Protein Tyrosine Kinase/RTK
HYCPK5040	HY-102031	PI3Kδ-IN-2	F9	B720486	1702816-75-8	588.69	PI3K	Free Base	PI3Kδ-IN-2 is a potent and selective inhibitor of PI3Kδ extracted from patent WO 2015055071 A1, compound 10; has an IC50 of 6.4 nM.	CS(=O)(NC1=CC(C2=C3C=C(F)C=C(CN4CCC(C(C)(O)C)CC4)C3=NC(N5CCOCC5)=N2)=CN=C1OC)=O	DMSO : 25 mg/mL (42.47 mM; Need ultrasonic)	DMSO Solution	25509	10mM * 30uL	https://www.medchemexpress.com/PI3K_delta_-IN-2.html	PI3K/Akt/mTOR
HYCPK5040	HY-15617	JNK-IN-7	F10	B720362	1408064-71-0	493.56	JNK	Free Base	JNK-IN-7 is a potent JNK inhibitor with IC50 of 1.5, 2 and 0.7 nM for JNK1, JNK2 and JNK3, respectively.	O=C(C1=CC(NC(/C=C/CN(C)C)=O)=CC=C1)NC(C=C2)=CC=C2NC3=NC=CC(C4=CN=CC=C4)=N3	H2O : < 0.1 mg/mL (insoluble); DMSO : 33.33 mg/mL (67.53 mM; Need ultrasonic)	DMSO Solution	09755	10mM * 30uL	https://www.medchemexpress.com/jnk-in-7.html	MAPK/ERK Pathway
HYCPK5040	HY-18850	MAPK13-IN-1	F11	B712647	229002-10-2	365.43	Autophagy; p38 MAPK	Free Base	MPAK13-IN-1 is a MAPK13 (p38δ) inhibitor, with an IC50 of 620 nM.	O=C(NC1=CC=C(OC2=CC=NC=C2)C=C1)NC3=CC(C(C)(C)C)=NN3C	DMSO : ≥ 250 mg/mL (684.13 mM)	DMSO Solution	44307	10mM * 30uL	https://www.medchemexpress.com/MAPK13-IN-1.html	Autophagy; MAPK/ERK Pathway
HYCPK5040	HY-101549	MRX-2843	G2	B726254	1429882-07-4	488.67	FLT3	Free Base	MRX-2843 is an orally available small-molecule inhibitor of both MERTK and FLT3.	O[C@H]1CC[C@H](N2C=C(C3=CC=C(CN4CCN(C)CC4)C=C3)C5=CN=C(NCCC6CC6)N=C52)CC1	DMSO : 31.25 mg/mL (63.95 mM; Need ultrasonic)	DMSO Solution	27384	10mM * 30uL	https://www.medchemexpress.com/MRX-2843.html	Protein Tyrosine Kinase/RTK
HYCPK5040	HY-10405	Pamapimod	G3	B726527	449811-01-2	406.38	Autophagy; p38 MAPK	Free Base	Pamapimod is a novel p38 mitogen-activated protein kinase inhibitor. Pamapimod inhibited p38α and p38β enzymatic activity, with IC50 values of 0.014 ± 0.002 and 0.48 ± 0.04 μM, respectively. Pamapimod is p38 inhibitor with IC50 of 0.06μM in THP-1 cell._x000D_ IC50: 0.014 ± 0.002 and 0.48 ± 0.04 μM(p38α and p38β enzymatic activity,respectively.) IC50:0.06μM (THP-1 cell)[1]_x000D_ In vitro: Pamapim…	O=C1C(OC2=CC=C(F)C=C2F)=CC3=CN=C(NC(CCO)CCO)N=C3N1C	DMSO : ≥ 34 mg/mL (83.67 mM)	DMSO Solution	22269	10mM * 30uL	https://www.medchemexpress.com/Pamapimod.html	Autophagy; MAPK/ERK Pathway
HYCPK5040	HY-13427	Allitinib tosylate	G4	B716899	1050500-29-2	621.08	EGFR	Tosylate	Allitinib tosylate (AST-1306 TsOH) is a novel irreversible inhibitor of EGFR and ErbB2 with IC50 of 0.5 nM and 3 nM, also effective in mutation EGFR T790M/L858R, more potent to ErbB2-overexpressing cells, 3000-fold selective for ErbB family than other kinases._x000D_ IC50 value: 0.5/3 nM (EGFR/Erb2)[1]_x000D_ Target: EGFR/Erb2;Mutant EGFR T790M/L858R_x000D_ Allitinib functions as an irreversible …	FC1=CC=CC(COC2=C(Cl)C=C(NC3=NC=NC4=C3C=C(NC(C=C)=O)C=C4)C=C2)=C1.O=S(C5=CC=C(C)C=C5)(O)=O	DMSO : 50 mg/mL (80.50 mM; Need ultrasonic); H2O : < 0.1 mg/mL (insoluble)	DMSO Solution	08091	10mM * 30uL	https://www.medchemexpress.com/ast-1306-tsoh.html	JAK/STAT Signaling; Protein Tyrosine Kinase/RTK
HYCPK5040	HY-10917	GW2580	G5	B726335	870483-87-7	366.41	c-Fms	Free Base	GW2580 is an orally bioavailable and selective inhibitor of c-Fms kinase which completely inhibits human cFMS kinase in vitro at 0.06 μM. GW2580 acts as a competitive inhibitor of ATP binding to the cFMS kinase and inhibits colony-stimulating-factor-1 signaling[1].	NC1=NC(N)=C(CC2=CC(OC)=C(OCC3=CC=C(OC)C=C3)C=C2)C=N1	DMSO : 17.5 mg/mL (47.76 mM; Need ultrasonic and warming)	DMSO Solution	15117	10mM * 30uL	https://www.medchemexpress.com/GW2580.html	Protein Tyrosine Kinase/RTK
HYCPK5040	HY-12279C	Umbralisib (hydrochloride)	G6	B716600	1532533-78-0	608.01	PI3K	Hydrochloride	Umbralisib hydrochloride (TGR-1202 hydrochloride) is a novel PI3Kδ inhibitor, with IC50 and EC50 of 22.2 nM and 24.3 nM, respectively; Umbralisib hydrochloride (TGR-1202 hydrochloride) is also active against CK1ε, with an EC50 value of 6.0 μM.	O=C1C(C2=CC=CC(F)=C2)=C([C@@H](N3N=C(C4=CC=C(OC(C)C)C(F)=C4)C5=C(N)N=CN=C53)C)OC6=CC=C(F)C=C16.[H]Cl	DMSO : ≥ 150 mg/mL (246.71 mM); H2O : < 0.1 mg/mL (insoluble)	DMSO Solution	39614	10mM * 30uL	https://www.medchemexpress.com/TGR-1202-hydrochloride.html	PI3K/Akt/mTOR
HYCPK5040	HY-U00426	BF738735	G7	B726064	1436383-95-7	426.46	PI4K; Reverse Transcriptase	Free Base	BF738735 is a phosphatidylinositol 4-kinase III beta (PI4KIIIβ) inhibitor with an IC50 of 5.7 nM.	OC1=CC=C(C2=C(C)N=C3C(NCC4=CC=CC(S(=O)(C)=O)=C4)=NC=CN32)C=C1F	DMSO : 125 mg/mL (293.11 mM; Need ultrasonic)	DMSO Solution	40507	10mM * 30uL	https://www.medchemexpress.com/PI4KIII_beta_-IN-1.html	Anti-infection; PI3K/Akt/mTOR
HYCPK5040	HY-14435	Pyridone 6	G8	B725586	457081-03-7	309.34	JAK	Free Base	Pyridone 6 is a pan-JAK inhibitor, which potently inhibits the JAK kinase family, with IC50s of 1 nM for JAK2 and TYK2, 5 nM for JAK3, and 15 nM for JAK1, while displaying significantly weaker affinities (130 nM to >10 mM) for other protein tyrosine kinases.	FC1=CC2=C(C(NC=C3)=O)C3=C(N=C(C(C)(C)C)N4)C4=C2C=C1	DMSO : ≥ 100 mg/mL (323.27 mM); H2O : < 0.1 mg/mL (insoluble)	DMSO Solution	09635	10mM * 30uL	https://www.medchemexpress.com/Pyridone-6.html	Epigenetics; JAK/STAT Signaling; Stem Cell/Wnt
HYCPK5040	HY-12834A	MK2-IN-1 (hydrochloride)	G9	B717037	1314118-94-9	509.43	MAPKAPK2 (MK2)	Hydrochloride	MK2-IN-1 hydrochloride is a potent and selecitve MAPKAPK2(MK2) inhibitor(IC50=0.11 uM) with a non-ATP competitive binding mode._x000D_ IC50 value: 0.11 uM [1]_x000D_ Target: MAPKAPK2(MK2) inhibitor_x000D_ MK2-IN-1 was profiled for kinase selectivity by screening against a broad panel of 150 protein kinases at a concentration of 10 μM, and only CK1γ3 was significantly inhibited at greater than 50%…	O=C(C1=CC=C(C2=CC=C(Cl)C=C2)O1)N(C3=CC=C(N4CCNCC4)C=C3)CC5=NC=CC=C5.[H]Cl	DMSO : 100 mg/mL (196.30 mM; Need ultrasonic)	DMSO Solution	40217	10mM * 30uL	https://www.medchemexpress.com/MK2-IN-1-hydrochloride.html	MAPK/ERK Pathway
HYCPK5040	HY-16903	PKC-IN-1	G10	B381622	1046787-18-1	500.61	PKC	Free Base	PKC-IN-1 is a potent, ATP-competitive and reversible inhibitor of conventional PKC enzymes with Kis of 5.3 and 10.4 nM for human PKCβ and PKCα, and IC50s of 2.3, 8.1, 7.6, 25.6, 57.5, 314, 808 nM for PKCα, PKCβI, PKCβII, PKCθ, PKCγ, PKC mu and PKCε, respectively.	O=C(N1[C@@H](C)CN(CC2CCOCC2)[C@H](C)C1)N(C3)C(C)(C)C4=C3C(NC5=NC(C)=NC=C5F)=NN4	DMSO : ≥ 25 mg/mL (49.94 mM)	DMSO Solution	24004	10mM * 30uL	https://www.medchemexpress.com/PKC-IN-1.html	Epigenetics; TGF-beta/Smad
HYCPK5040	HY-13425	Deguelin	G11	B716863	522-17-8	394.42	Akt; Autophagy	Free Base	Deguelin, a naturally occurring rotenoid, is a potent PI3K/AKT inhibitor.	O=C1[C@]2([H])[C@](COC3=CC(OC)=C(OC)C=C32)([H])OC4=C5C=CC(C)(C)OC5=CC=C14	DMSO : 50 mg/mL (126.77 mM; Need ultrasonic); H2O : < 0.1 mg/mL (insoluble)	DMSO Solution	29258	10mM * 30uL	https://www.medchemexpress.com/deguelin.html	Autophagy; PI3K/Akt/mTOR
HYCPK5040	HY-13867	Bisindolylmaleimide I	H2	B716712	133052-90-1	412.48	PKC	Free Base	Bisindolylmaleimide I (GF109203X) is a highly selective, cell-permeable, and reversible protein kinase C (PKC) inhibitor with a Ki of 14 nM.	O=C(C(C1=CN(CCCN(C)C)C2=C1C=CC=C2)=C3C4=CNC5=C4C=CC=C5)NC3=O	DMSO : ≥ 32 mg/mL (77.58 mM)	DMSO Solution	23241	10mM * 30uL	https://www.medchemexpress.com/Bisindolylmaleimide-I.html	Epigenetics; TGF-beta/Smad
HYCPK5040	HY-103028A	GSK963	H3	B517685	2049868-46-2	230.31	RIP kinase	Free Base	GSK963 is a chiral, highly potent and selective inhibitor of RIP1 kinase, with an IC50 of 29 nM. GSK963 is a selective and potent inhibitor of necroptosis in murine and human cells in vitro[1].	CC(C)(C)C(N1N=CC[C@H]1C2=CC=CC=C2)=O	10 mM in DMSO	DMSO Solution	39220	10mM * 30uL	https://www.medchemexpress.com/GSK963.html	Apoptosis
HYCPK5040	HY-16563	Narciclasine	H4	B717644	29477-83-6	307.26	ROCK	Free Base	Narciclasine is a plant growth modulator. Narciclasine modulates the Rho/Rho kinase/LIM kinase/cofilin signaling pathway, greatly increasing GTPase RhoA activity as well as inducing actin stress fiber formation in a RhoA-dependent manner.	O=C1N[C@@]2([H])[C@H](O)[C@H](O)[C@@H](O)C=C2C3=C1C(O)=C4C(OCO4)=C3	DMSO : ≥ 26 mg/mL (84.62 mM)	DMSO Solution	24132	10mM * 30uL	https://www.medchemexpress.com/Narciclasine.html	Cell Cycle/DNA Damage; Stem Cell/Wnt; TGF-beta/Smad
HYCPK5040	HY-108599A	DCPLA-ME	H5	B468644	56687-67-3	322.53	PKC		DCPLA-ME, the methyl ester form of DCPLA, is a potent PKCε activator for use in the treatment of neurodegenerative diseases[1].	O=C(OC)CCCCCCCC1C(CC2C(CCCCC)C2)C1	DMSO : 15.62 mg/mL (48.43 mM; Need ultrasonic)	DMSO Solution	47136	10mM * 30uL	https://www.medchemexpress.com/dcpla-me.html	Epigenetics; TGF-beta/Smad
HYCPK5040	HY-119240	CCT020312	H6	B717543	324759-76-4	650.40	Autophagy; PERK	Free Base	CCT020312 is a selective EIF2AK3/PERK activator. CCT020312 elicits EIF2A phosphorylation in cells.	O=C1NC2=C(C(C3=CC=CC=C3)=C1C4=NN(C(C4)C5=CC=C(C=C5)Br)C(CCN(CC)CC)=O)C=C(C=C2)Br	DMSO : 125 mg/mL (192.19 mM; Need ultrasonic); H2O : < 0.1 mg/mL (insoluble)	DMSO Solution	37528	10mM * 30uL	https://www.medchemexpress.com/CCT020312.html	Autophagy; Cell Cycle/DNA Damage
HYCPK5040	HY-13252	MK-5108	H7	B716775	1010085-13-8	461.94	Aurora Kinase; Autophagy	Free Acid	MK-5108 is a highly potent and specific inhibitor of Aurora A kinase with an IC50 value of 0.064 nM.	FC(C(Cl)=CC=C1)=C1O[C@H](CC2)CC[C@@]2(C(O)=O)CC3=CC=CC(NC4=NC=CS4)=N3	DMSO : 12.5 mg/mL (27.06 mM; Need ultrasonic)	DMSO Solution	06022	10mM * 30uL	https://www.medchemexpress.com/MK-5108.html	Autophagy; Cell Cycle/DNA Damage; Epigenetics
HYCPK5040	HY-18930	NU6300	H8	B717395	2070015-09-5	413.49	CDK		NU6300 is the first covalent ATP-competitive CDK2 inhibitor._x000D_ IC50 value:_x000D_ Target: CDK2_x000D_ in vitro: NU6300 is a covalent CDK2 inhibitor that illustrates the potential of using vinyl sulfones to mediate irreversible inhibition. NU6300 blocks the inhibitor binding site. The effect was time dependent and relatively slow, with less than 50% reduction of the apparent binding capacity …	O=S(C(C=C1)=CC=C1NC2=NC(OCC3CCCCC3)=C4C(NC=N4)=N2)(C=C)=O	DMSO : ≥ 32 mg/mL (77.39 mM)	DMSO Solution	21228	10mM * 30uL	https://www.medchemexpress.com/NU6300.html	Cell Cycle/DNA Damage
HYCPK5040	HY-10014	R547	H9	B719353	741713-40-6	441.45	CDK	Free Base	R547 is a potent ATP-competitive inhibitor of CDK1/2/4 with Ki of 2 nM/3 nM/1 nM._x000D_ IC50 Value: 2 nM(Ki for CDK1); 3 nM(Ki for CDK2); 1 nM(Ki for CDK4)_x000D_ Target: CDK_x000D_ in vitro: R547 effectively inhibits CDK1/cyclinB, CDK2/cyclinE, and CDK4/cyclinD1(Ki=1-3nM) and is inactive(Ki>5,000nM) against a panel of >120 unrelated kinases. R547 effectively inhibits the proliferation of tumor …	O=S(N1CCC(NC2=NC(N)=C(C(C3=C(C(F)=CC=C3OC)F)=O)C=N2)CC1)(C)=O	H2O : < 0.1 mg/mL (insoluble); DMSO : ≥ 50 mg/mL (113.26 mM)	DMSO Solution	01743	10mM * 30uL	https://www.medchemexpress.com/R547.html	Cell Cycle/DNA Damage
HYCPK5040	HY-117684A	DDD107498 succinate	H10	B717389		580.65	Autophagy; CaMK; Parasite	Succinate	DDD107498 succinate (DDD-498 succinate) is a potent and orally active antimalarial agent, inhibits multiple life-cycle stages of the parasite, with an EC50 of 1 nM against P. falciparum 3D7. DDD107498 succinate inhibits protein synthesis by targeting eEF2/CaMKIII, with an EC50 of 2 nM for WT-PfeEF2[1].	OC(CCC(O)=O)=O.O=C(C1=CC(C2=CC=C(C=C2)CN3CCOCC3)=NC4=CC=C(C=C41)F)NCCN5CCCC5	DMSO : 135 mg/mL (232.50 mM; Need ultrasonic)	DMSO Solution	42034	10mM * 30uL	https://www.medchemexpress.com/ddd107498-succinate.html	Anti-infection; Autophagy; Neuronal Signaling
HYCPK5040	HY-111787	CSF1R-IN-2	H11	B720081	2271119-26-5	409.42	c-Fms; c-Met/HGFR; Src	Free Base	CSF1R-IN-2 (compound 5) is an oral-active inhibitor of SRC, MET and c-FMS, with IC50 values of 0.12 nM, 0.14 nM and 0.76 nM for SRC, MET and c-FMS respectively[1].	N#CC1=C2CN(CC)C(C=C3)=NC(N3N=C4N)=C4C(NC[C@H](C)OC2=CC=C1F)=O	DMSO : 25 mg/mL (61.06 mM; Need ultrasonic)	DMSO Solution	44919	10mM * 30uL	https://www.medchemexpress.com/TPX-022.html	Protein Tyrosine Kinase/RTK
HYCPK5041	HY-117287	BMS-986165	A2	B712684	1609392-27-9	425.46	Interleukin Related; JAK	Free Base	BMS-986165 is a highly selective, orally bioavailable allosteric TYK2 inhibitor for the treatment of autoimmune diseases, which selectively binds to TYK2 pseudokinase (JH2) domain (IC50=1.0 nM) and blocks receptor-mediated Tyk2 activation by stabilizing the regulatory JH2 domain. BMS-986165 inhibits IL-12/23 and type I IFN pathways[1][2].	O=C(C1=NN=C(NC(C2CC2)=O)C=C1NC3=CC=CC(C4=NN(C)C=N4)=C3OC)NC([2H])([2H])[2H]	DMSO : 62.5 mg/mL (146.90 mM; Need ultrasonic)	DMSO Solution	35249	10mM * 30uL	https://www.medchemexpress.com/BMS-986165.html	Epigenetics; Immunology/Inflammation; JAK/STAT Signaling; Stem Cell/Wnt
HYCPK5041	HY-50846	SCH772984	A3	B724408	942183-80-4	587.67	ERK	Free Base	SCH772984 is a highly selective and ATP-competitive ERK inhibitor, with IC50s of 4 and 1 nM for ERK1 and ERK2, respectively. SCH772984 has antitumor activity in MAPK inhibitor-na?ve and MAPK inhibitor-resistant cells containing BRAF or RAS mutations[1].	O=C([C@H](CC1)CN1CC(N(CC2)CCN2C(C=C3)=CC=C3C4=NC=CC=N4)=O)NC5=CC6=C(C=C5)NN=C6C7=CC=NC=C7	DMSO : 14.29 mg/mL (24.32 mM; Need ultrasonic); H2O : < 0.1 mg/mL (insoluble)	DMSO Solution	11006	10mM * 30uL	https://www.medchemexpress.com/SCH772984.html	MAPK/ERK Pathway; Stem Cell/Wnt
HYCPK5041	HY-N0003	Honokiol	A4	B724345	35354-74-6	266.33	Akt; Autophagy; ERK; HCV	Free Base	Honokiol is a bioactive, biphenolic phytochemical that possesses potent antioxidative, anti-inflammatory, antiangiogenic, and anticancer activities by targeting a variety of signaling molecules. It inhibits the activation of Akt and enhances the phosphorylation of ERK1/ERK2. Honokiol can readily cross the blood brain barrier.	OC1=C(CC=C)C=C(C2=CC(CC=C)=CC=C2O)C=C1	DMSO : ≥ 50 mg/mL (187.74 mM); Corn Oil : 16.67 mg/mL (62.59 mM; Need ultrasonic)	DMSO Solution	10058	10mM * 30uL	https://www.medchemexpress.com/honokiol.html	Anti-infection; Autophagy; MAPK/ERK Pathway; PI3K/Akt/mTOR; Stem Cell/Wnt
HYCPK5041	HY-10987A	ENMD-2076	A5	B718393	934353-76-1	375.47	Apoptosis; Aurora Kinase; FGFR; FLT3; PDGFR; Src; VEGFR	Free Base	ENMD-2076 is a multi-targeted kinase inhibitor with IC50s of 1.86, 14, 58.2, 15.9, 92.7, 70.8, 56.4 nM for Aurora A, Flt3, KDR/VEGFR2, Flt4/VEGFR3, FGFR1, FGFR2, Src, PDGFRα, respectively.	CC1=CC(NC2=NC(/C=C/C3=CC=CC=C3)=NC(N4CCN(CC4)C)=C2)=NN1	DMSO : ≥ 31 mg/mL (82.56 mM); H2O : < 0.1 mg/mL (insoluble)	DMSO Solution	10207	10mM * 30uL	https://www.medchemexpress.com/enmd-2076.html	Apoptosis; Cell Cycle/DNA Damage; Epigenetics; Protein Tyrosine Kinase/RTK
HYCPK5041	HY-103019A	(±)-BAY-1251152	A6	B717213	1610358-53-6	404.43	CDK	Free Base	(±)-BAY-1251152 is a racemic mixture of BAY-1251152. BAY-1251152 is a potent and highly selective PTEF/CDK9 inhibitor.	N=S(CC1=CC(NC2=NC=C(F)C(C3=CC=C(F)C=C3OC)=C2)=NC=C1)(C)=O	H2O : < 0.1 mg/mL (insoluble); DMSO : 50 mg/mL (123.63 mM; Need ultrasonic)	DMSO Solution	28855	10mM * 30uL	https://www.medchemexpress.com/__plusmn__-BAY-1251152.html	Cell Cycle/DNA Damage
HYCPK5041	HY-13518	Piceatannol	A7	B724317	10083-24-6	244.24	Apoptosis; Autophagy; Syk	Free Base	Piceatannol is a selective inhibitor of protein tyrosine kinase Syk. It could inhibit ICa,L, Ito, IKr, Ca2+ transients and Na+-Ca2+ exchange except IK1. Shows multiple biological activities such as anti-inflammatory, antiproliferative and immunomodulatory effects._x000D_ In vitro: The treatment of human myeloid cells with piceatannol suppressed TNF-induced DNA binding activity of NF-κB. The effec…	OC1=CC=C(/C=C/C2=CC(O)=CC(O)=C2)C=C1O	DMSO : ≥ 31 mg/mL (126.92 mM)	DMSO Solution	20843	10mM * 30uL	https://www.medchemexpress.com/Piceatannol.html	Apoptosis; Autophagy; Protein Tyrosine Kinase/RTK
HYCPK5041	HY-10295	SB 202190	A8	B725875	152121-30-7	331.34	Apoptosis; Autophagy; p38 MAPK	Free Base	SB 202190 is a cell-permeable p38 MAP kinase inhibitor with IC50s of 50 nM and 100 nM for p38α and p38β2, respectively. SB 202190 binds to the ATP pocket of the active recombinant human p38 kinase with a Kd of 38 nM.	FC1=CC=C(C2=C(C3=CC=NC=C3)NC(C4=CC=C(O)C=C4)=N2)C=C1	DMSO : ≥ 40 mg/mL (120.72 mM)	DMSO Solution	14381	10mM * 30uL	https://www.medchemexpress.com/SB-202190.html	Apoptosis; Autophagy; MAPK/ERK Pathway
HYCPK5041	HY-17635	Leniolisib	A9	B724564	1354690-24-6	450.46	PI3K	Free Base	Leniolisib (CDZ173) is a potent and selective PI3Kδ inhibitor currently in phase II/III clinical trials for the treatment of immunodeficiency disorders.	CCC(N1C[C@@H](NC2=C(CN(C3=CC(C(F)(F)F)=C(OC)N=C3)CC4)C4=NC=N2)CC1)=O	DMSO : ≥ 150 mg/mL (332.99 mM)	DMSO Solution	25785	10mM * 30uL	https://www.medchemexpress.com/Leniolisib.html	PI3K/Akt/mTOR
HYCPK5041	HY-N0109	Salidroside	A10	B724460	10338-51-9	300.30	Apoptosis; mTOR	Free Base	Salidroside is a prolyl endopeptidase Inhibitor. Salidroside alleviates cachexia symptoms in mouse models of cancer cachexia via activating mTOR signalling. Salidroside protects dopaminergic neurons by enhancing PINK1/Parkin-mediated mitophagy.	O[C@H]([C@H]([C@@H]([C@@H](CO)O1)O)O)[C@@H]1OCCC2=CC=C(O)C=C2	H2O : ≥ 100 mg/mL (333.00 mM)	DMSO Solution	31234	10mM * 30uL	https://www.medchemexpress.com/Salidroside.html	Apoptosis; PI3K/Akt/mTOR
HYCPK5041	HY-15801	HG-14-10-04	A11	B723580	1356962-34-9	532.08	ALK	Free Base	HG-14-10-04 is a potent and specific ALK inhibitor with IC50 of 20 nM._x000D_ IC50 value: 20 nM_x000D_ Target: ALK_x000D_ More information can be found in the following Patent, Example 10	ClC1=CN=C(NC2=CC=C(N3CCC(N4CCN(C)CC4)CC3)C=C2OC)N=C1C5=CNC6=CC=CC=C65	DMSO : 13.3 mg/mL (25.00 mM; Need ultrasonic and warming)	DMSO Solution	14658	10mM * 30uL	https://www.medchemexpress.com/HG-14-10-04.html	Protein Tyrosine Kinase/RTK
HYCPK5041	HY-10191	Linsitinib	B2	B724482	867160-71-2	421.49	IGF-1R; Insulin Receptor	Free Base	Linsitinib (OSI-906) is a dual inhibitor of the IGF-1 receptor and insulin receptor with IC50s of 35 and 75 nM, respectively.	O[C@@]1(C)C[C@@H](C2=NC(C3=CC=C4C=CC(C5=CC=CC=C5)=NC4=C3)=C6C(N)=NC=CN62)C1	DMSO : 62.5 mg/mL (148.28 mM; Need ultrasonic)	DMSO Solution	23891	10mM * 30uL	https://www.medchemexpress.com/Linsitinib.html	Protein Tyrosine Kinase/RTK
HYCPK5041	HY-19794	MP-A08	B3	B509883	219832-49-2	519.64	SPHK	Free Base	MP-A08 is a highly selective ATP competitive sphingosine kinase (SPHK1) inhibitor that targets both SphK1 and SphK2 with Ki values of 6.9 ± 0.8 μM and 27 ± 3 μM, respectively.	O=S(C1=CC=C(C)C=C1)(NC2=CC=CC=C2/C=N/C3=CC=CC=C3NS(=O)(C4=CC=C(C)C=C4)=O)=O	H2O : < 0.1 mg/mL (insoluble); DMSO : ≥ 50 mg/mL (96.22 mM)	DMSO Solution	20979	10mM * 30uL	https://www.medchemexpress.com/MP-A08.html	Immunology/Inflammation
HYCPK5041	HY-18174	Prexasertib	B4	B725339	1234015-52-1	365.39	Checkpoint Kinase (Chk)	Free Base	Prexasertib (LY2606368) is a potent, selective and ATP-competitive checkpoint kinase 1 (Chk1) inhibitor, with an IC50 and a Ki of <1 nM and 0.9 nM, respectively.	NCCCOC(C=CC=C1OC)=C1C2=CC(NC3=NC=C(C#N)N=C3)=NN2	DMSO : ≥ 60 mg/mL (164.21 mM)	DMSO Solution	18404	10mM * 30uL	https://www.medchemexpress.com/LY2606368.html	Cell Cycle/DNA Damage
HYCPK5041	HY-B1898	Metadoxine	B5	B518655	74536-44-0	298.29	PKA	Free Acid	Metadoxine blocks adipocyte differentiation in association with inhibition of the protein kinase A-cAMP response element binding protein (PKA-CREB) pathway.	O=C(O)[C@H](CC1)NC1=O.OCC2=C(CO)C(O)=C(C)N=C2	H2O : ≥ 155 mg/mL (519.63 mM)	DMSO Solution	34492	10mM * 30uL	https://www.medchemexpress.com/Metadoxine.html	Protein Tyrosine Kinase/RTK; Stem Cell/Wnt
HYCPK5041	HY-18007	ALW-II-41-27	B6	B534509	1186206-79-0	607.69	Ephrin Receptor	Free Base	ALW-II-41-27 is a Eph family tyrosine kinase inhibitor with an IC50 of 11 nM for Eph2.	CC1=C(NC(C2=CC(C3=CC=CS3)=CN=C2)=O)C=C(C(NC4=CC=C(CN5CCN(CC)CC5)C(C(F)(F)F)=C4)=O)C=C1	DMSO : ≥ 47 mg/mL (77.34 mM)	DMSO Solution	14922	10mM * 30uL	https://www.medchemexpress.com/ALW-II-41-27.html	Protein Tyrosine Kinase/RTK
HYCPK5041	HY-114428	P110δ-IN-1	B7	B717340	1595129-71-7	604.77	PI3K	Free Base	P110δ-IN-1 is a potent and selective inhibitor of P110δ extracted from patent WO 2014055647 A1, with an IC50 of 8.4 nM[1].	O=S(C1=NC2=CC=CC=C2N1C3=NC(N4CCOCC4)=NC(NC(C)(C)CC5=CC=CC=C5C6CCN(C)CC6)=N3)(C)=O	DMSO : 20.83 mg/mL (34.44 mM; Need ultrasonic); H2O : < 0.1 mg/mL (insoluble)	DMSO Solution	42167	10mM * 30uL	https://www.medchemexpress.com/p110-delta-in-1.html	PI3K/Akt/mTOR
HYCPK5041	HY-109078	Vecabrutinib	B8	B716699	1510829-06-7	529.92	Btk; Itk	Free Base	Vecabrutinib is a potent, noncovalent BTK and ITK inhibitor, with Kd of 0.3 nM and 2.2 nM, respectively; Vecabrutinib shows an IC50 of 24 nM for ITK.	NC([C@@H]1[C@@H](N(CCC[C@H]2NC3=CC(C(F)(F)F)=CC(Cl)=C3)C2=O)CN(C4=NC=NC(N)=C4F)CC1)=O	DMSO : 125 mg/mL (235.88 mM; Need ultrasonic)	DMSO Solution	33027	10mM * 30uL	https://www.medchemexpress.com/Vecabrutinib.html	Protein Tyrosine Kinase/RTK
HYCPK5041	HY-15512A	OTSSP167 (hydrochloride)	B9	B726085	1431698-10-0	523.88	MELK	Hydrochloride	OTSSP167 (hydrochloride) is a highly potent MELK inhibitor with IC50 value of 0.41 nM.	ClC1=CC(C2=CC=C(N=CC(C(C)=O)=C3N[C@H]4CC[C@H](CN(C)C)CC4)C3=N2)=CC(Cl)=C1O.[H]Cl	DMSO : ≥ 5.6 mg/mL (10.69 mM); H2O : 2 mg/mL (3.82 mM; Need ultrasonic and warming)	DMSO Solution	08379	10mM * 30uL	https://www.medchemexpress.com/OTSSP167-hydrochloride.html	PI3K/Akt/mTOR
HYCPK5041	HY-18018	RN486	B10	B718377	1242156-23-5	606.69	Btk	Free Base	RN486 is a selective Btk inhibitor with an IC50 Value of 4.0 nM._x000D_ IC50 Value: 4.0 nM [1]_x000D_ Target: Btk Kinase_x000D_ in vitro: In the enzymatic assay, the compound potently inhibited Btk kinase activity with an IC50 of 4.0 nM. RN486 not only potently and selectively inhibited the Btk enzyme, but also displayed functional activities in human cell-based assays in multiple cell types, blo…	O=C1C(NC2=CC=C(N3CCN(C)CC3)C=N2)=CC(C4=CC=CC(N5C=CC(C=C(C6CC6)C=C7F)=C7C5=O)=C4CO)=CN1C	DMSO : 24 mg/mL (39.56 mM; Need ultrasonic and warming)	DMSO Solution	16266	10mM * 30uL	https://www.medchemexpress.com/RN486.html	Protein Tyrosine Kinase/RTK
HYCPK5041	HY-114153	PLX5622	B11	B519293	1303420-67-8	395.41	c-Fms	Free Base	PLX5622 is a highly selective brain penetrant and oral active CSF1R inhibitor with an Ki of 5.9 nM, for extended and specific microglial elimination, preceding and during pathology development. PLX5622 demonstrates desirable PK properties in varies animals[1][2].	COC1=NC=C(F)C=C1CNC2=NC(F)=C(CC3=CNC4=NC=C(C)C=C43)C=C2	H2O : < 0.1 mg/mL (insoluble); DMSO : 100 mg/mL (252.90 mM; Need ultrasonic)	DMSO Solution	50436	10mM * 30uL	https://www.medchemexpress.com/plx5622.html	Protein Tyrosine Kinase/RTK
HYCPK5041	HY-14719	RO4987655	C2	B259926	874101-00-5	565.28	MEK	Free Base	RO4987655 is an orally active and highly selective MEK inhibitor with an IC50 of 5.2 nM for inhibition of MEK1/MEK2.	FC(C(F)=C(NC1=CC=C(I)C=C1F)C(C(NOCCO)=O)=C2)=C2CN3C(CCCO3)=O	DMSO : 100 mg/mL (176.90 mM; Need ultrasonic)	DMSO Solution	12553	10mM * 30uL	https://www.medchemexpress.com/RO4987655.html	MAPK/ERK Pathway
HYCPK5041	HY-107429	Abrocitinib	C3	B726503	1622902-68-4	323.41	JAK	Free Base	Abrocitinib (PF-04965842) is a potent, orally active and selective JAK1 inhibitor, with IC50s of 29 and 803 nM for JAK1 and JAK2, respectively. Abrocitinib (PF-04965842) exhibits less active effect on TYK2 (IC50, 1.253 μM), and inhibits phosphorylation of STAT1, STAT3 and STAT5 after stimulation. Effective in autoimmune disease[1].	CN([C@H]1C[C@@H](NS(CCC)(=O)=O)C1)C2=C3C(NC=C3)=NC=N2	DMSO : 125 mg/mL (386.51 mM; Need ultrasonic)	DMSO Solution	38931	10mM * 30uL	https://www.medchemexpress.com/Abrocitinib.html	Epigenetics; JAK/STAT Signaling; Stem Cell/Wnt
HYCPK5041	HY-111361	FN-1501	C4	B717857	1429515-59-2	431.49	CDK; FLT3	Free Base	FN-1501 is a potent inhibitor of FLT3 and CDK, with IC50s of 2.47, 0.85, 1.96, and 0.28 nM for CDK2/cyclin A, CDK4/cyclin D1, CDK6/cyclin D1 and FLT3, respectively. FN-1501 has anticancer activity.	O=C(C1=NNC=C1NC2=NC=NC3=C2C=CN3)NC4=CC=C(CN5CCN(C)CC5)C=C4	DMSO : ≥ 50 mg/mL (115.88 mM)	DMSO Solution	32890	10mM * 30uL	https://www.medchemexpress.com/FN-1501.html	Cell Cycle/DNA Damage; Protein Tyrosine Kinase/RTK
HYCPK5041	HY-109019	Vorolanib	C5	B718210	1013920-15-4	439.48	PDGFR; VEGFR		Vorolanib (CM082; X-82) is an orally active, multikinase VEGFR/PDGFR inhibitor. Vorolanib minimizes toxicity, disrupts tumor angiogenesis and tumor cell proliferation, and induces of tumor cell death[1].	O=C1/C(C2=CC(F)=CC=C2N1)=C/C(NC(C)=C3C(N[C@@H]4CN(C(N(C)C)=O)CC4)=O)=C3C	DMSO : 27 mg/mL (61.44 mM; Need ultrasonic)	DMSO Solution	47520	10mM * 30uL	https://www.medchemexpress.com/vorolanib.html	Protein Tyrosine Kinase/RTK
HYCPK5041	HY-114492	GSK547	C6	B716649	2226735-55-1	396.39	RIP kinase	Free Base	GSK547 (GSK'547) is a highly selective and potent inhibitor of receptor-interacting serine/threonine protein kinase 1 (RIP1), inhibits macrophage-mediated adaptive immune tolerance in pancreatic cancer[1].	N#CC1=NC=NC(N2CCC(C(N3N=CC[C@H]3C4=CC(F)=CC(F)=C4)=O)CC2)=C1	DMSO : 100 mg/mL (252.28 mM; Need ultrasonic)	DMSO Solution	44345	10mM * 30uL	https://www.medchemexpress.com/gsk547.html	Apoptosis
HYCPK5041	HY-103018	Gusacitinib	C7	B712953	1425381-60-7	460.53	JAK; Syk	Free Base	Gusacitinib (ASN-002) is a potent dual inhibitor of spleen tyrosine kinase (SYK) and janus kinase (JAK) with IC50 values of 5-46 nM.	N#CCC1CCN(C2=NC(NC3=CC=C(N4CCC(O)CC4)C=C3)=C5C(C=NNC5=O)=N2)CC1	DMSO : 100 mg/mL (217.14 mM; Need ultrasonic)	DMSO Solution	42638	10mM * 30uL	https://www.medchemexpress.com/ASN-002.html	Epigenetics; JAK/STAT Signaling; Protein Tyrosine Kinase/RTK; Stem Cell/Wnt
HYCPK5041	HY-12680	PRN694	C8	B383526	1575818-46-0	543.67	Itk	Free Base	PRN694 is an irreversible, highly selective and potent covalent interleukin-2-inducible T-cell kinase (ITK) and resting lymphocyte kinase (RLK) dual inhibitor with IC50s of 0.3 nM and 1.4 nM, respectively. PRN694 exhibits extended target residence time on ITK and RLK, enabling durable attenuation of effector cells in vitro and in vivo[1].	O=C(C1=CC=C(C(F)F)S1)NC2=NC3=CC(CN[C@@H](C)C(C)(C)C)=CC=C3N2C[C@@H]4N(C(C=C)=O)CCC4	DMSO : 125 mg/mL (229.92 mM; Need ultrasonic and warming)	DMSO Solution	27719	10mM * 30uL	https://www.medchemexpress.com/PRN694.html	Protein Tyrosine Kinase/RTK
HYCPK5041	HY-112782	VTX-27	C9	B490677	1321924-70-2	418.90	PKC	Free Base	VTX-27 is a selective protein kinase C θ (PKC θ) inhibitor, with Kis of 0.08 nM and 16 nM for PKC θ and PKC δ.	FC1=C(N=C(N2C[C@@](NCC2)([H])[C@](C)(O)C(C)C)C(Cl)=C1)C3=NNC4=NC=CC=C34	DMSO : 125 mg/mL (298.40 mM; Need ultrasonic)	DMSO Solution	34673	10mM * 30uL	https://www.medchemexpress.com/VTX-27.html	Epigenetics; TGF-beta/Smad
HYCPK5041	HY-10408	Ki20227	C10	B534390	623142-96-1	480.54	c-Fms; c-Kit; PDGFR; VEGFR	Free Base	Ki20227 is an orally active and highly selective c-Fms tyrosine kinase (CSF1R) inhibitor with IC50s of 2 nM, 12 nM, 451 and 217 nM for CSF1R, VEGFR2 (vascular endothelial growth factor receptor-2), c-Kit (stem cell factor receptor) and PDGFRβ (platelet-derived growth factor receptor β). Ki20227 suppresses osteoclast differentiation and osteolytic bone destruction[1].	O=C(NC1=CC=C(C=C1OC)OC2=CC=NC3=CC(OC)=C(C=C23)OC)NC(C)C4=NC=CS4	DMSO : 62.5 mg/mL (130.06 mM; Need ultrasonic)	DMSO Solution	55755	10mM * 30uL	https://www.medchemexpress.com/Ki20227.html	Protein Tyrosine Kinase/RTK
HYCPK5041	HY-111745	Tyk2-IN-5	C11	B717082	1797432-62-2	434.43	JAK	Free Base	Tyk2-IN-5 (compound 6) is a highly potent, selective and orally active Tyk2 inhibitor and targets the JH2 domain, with a Ki of 0.086 nM for Tyk2 JH2 and an IC50 of 25 nM for IFNα. Highly effective in inhibiting IFNγ production in a rat pharmacodynamics model and fully efficacious in a rat adjuvant arthritis model[1].	O=C1C(NC2=NN3C(C(NC)=C2)=NC=C3C(N[C@H]4[C@@H](F)C4)=O)=CC=CN1C5=CC=CC=N5	DMSO : 43.33 mg/mL (99.74 mM; Need ultrasonic)	DMSO Solution	43833	10mM * 30uL	https://www.medchemexpress.com/Tyk2-IN-5.html	Epigenetics; JAK/STAT Signaling; Stem Cell/Wnt
HYCPK5041	HY-112306	Ripretinib	D2	B717036	1442472-39-0	510.36	Apoptosis; c-Kit; FLT3; PDGFR; VEGFR	Free Base	Ripretinib (DCC-2618) is an orally bioavailable, selective KIT and PDGFRA switch-control inhibitor. Ripretinib (DCC-2618) targets and binds to both wild-type and mutant forms of KIT and PDGFRA specifically at their switch pocket binding sites, thereby preventing the switch from inactive to active conformations of these kinases and inactivating their wild-type and mutant forms. Ripretinib (DCC-261…	O=C(NC1=CC(C2=CC3=C(C=C(NC)N=C3)N(CC)C2=O)=C(Br)C=C1F)NC4=CC=CC=C4	DMSO : 45 mg/mL (88.17 mM; Need ultrasonic)	DMSO Solution	32610	10mM * 30uL	https://www.medchemexpress.com/DCC-2618.html	Apoptosis; Protein Tyrosine Kinase/RTK
HYCPK5041	HY-10346A	AV-412 (free base)	D3	B720520	451492-95-8	507.00	EGFR	Free Base	AV-412 free base (MP-412 free base) is an EGFR inhibitor with IC50s of 0.75, 0.5, 0.79, 2.3, 19 nM for EGFR, EGFRL858R, EGFRT790M, EGFRL858R/T790M and ErbB2, respectively.	O=C(C=C)NC1=CC2=C(NC3=CC=C(C(Cl)=C3)F)N=CN=C2C=C1C#CC(C)(C)N(CC4)CCN4C	DMSO : ≥ 50 mg/mL (98.62 mM)	DMSO Solution	11609	10mM * 30uL	https://www.medchemexpress.com/AV-412-free-base.html	JAK/STAT Signaling; Protein Tyrosine Kinase/RTK
HYCPK5041	HY-11068	SB 239063	D4	B373164	193551-21-2	368.40	Autophagy; p38 MAPK	Free Base	SB 239063 is a potent, selective and orally active p38 MAPK inhibitor, exhibits an IC50 of 44 nM for recombinant purified human p38α, with equipotent inhibitory activity against p38α and p38β. SB 239063 has no effect on p38γ or p38δ. With anti-asthma activity and also be used to enhance memory which is impaired due to aging or medical conditions, such as, AD[1][2].	COC1=NC=CC(C2=C(N=CN2[C@H]3CC[C@H](O)CC3)C4=CC=C(F)C=C4)=N1	DMSO : 33.33 mg/mL (90.47 mM; Need ultrasonic); H2O : < 0.1 mg/mL (insoluble)	DMSO Solution	15608	10mM * 30uL	https://www.medchemexpress.com/SB-239063.html	Autophagy; MAPK/ERK Pathway
HYCPK5041	HY-14403	ERK5-IN-1	D5	B718939	1234479-76-5	459.54	ERK	Free Base	ERK5-IN-1 is a potent ERK5 inhibitor with an IC50 of 87±7 nM. ERK5-IN-1 also inhibits LRRK2[G2019S] with an IC50 of 26 nM.	O=C1C2=C(C=CC=C2)N(C)C3=NC(NC4=C(OC)C=C(N5CCN(C)CC5)C=C4)=NC=C3N1C	DMSO : ≥ 100 mg/mL (217.61 mM)	DMSO Solution	17570	10mM * 30uL	https://www.medchemexpress.com/ERK5-IN-1.html	MAPK/ERK Pathway; Stem Cell/Wnt
HYCPK5041	HY-12858	Empesertib	D6	B719486	1443763-60-7	559.61	Mps1	Free Base	Empesertib (BAY 1161909) is a potent Mps1 inhibitor, with an IC50 of < 1 nM.	FC1=CC=C([C@@H](C)C(NC2=CC=C(C3=CN4N=C(NC5=CC=C(S(C)(=O)=O)C=C5OC)N=C4C=C3)C=C2)=O)C=C1	DMSO : ≥ 35 mg/mL (62.54 mM)	DMSO Solution	17504	10mM * 30uL	https://www.medchemexpress.com/BAY-1161909.html	Cell Cycle/DNA Damage; Cytoskeleton
HYCPK5041	HY-100779	Rimacalib	D7	B720535	215174-50-8	394.44	Autophagy; CaMK	Free Base	Rimacalib is a Ca2+/calmodulin-dependent protein kinase II (CaMKII) inhibitor, with IC50s of ~1 μM for CaMKIIα to ~30 μM for CaMKIIγ.	N=C(N1CCOCC1)NC2=CC([C@H](C3=CC=C(C4=CC=CC=C4)C(F)=C3)C)=NO2	DMSO : 125 mg/mL (316.90 mM; Need ultrasonic)	DMSO Solution	38786	10mM * 30uL	https://www.medchemexpress.com/Rimacalib.html	Autophagy; Neuronal Signaling
HYCPK5041	HY-101215	Evobrutinib	D8	B712896	1415823-73-2	429.51	Btk	Free Base	Evobrutinib (M2951) is an orally active, potent, highly selective and irreversibly covalent BTK inhibitor, with an IC50 of 8.9 nM. Evobrutinib (M2951) has potential to treat autoimmune diseases[1].	C=CC(N1CCC(CNC2=NC=NC(N)=C2C3=CC=C(OC4=CC=CC=C4)C=C3)CC1)=O	DMSO : 33.33 mg/mL (77.60 mM; Need ultrasonic)	DMSO Solution	23945	10mM * 30uL	https://www.medchemexpress.com/Evobrutinib.html	Protein Tyrosine Kinase/RTK
HYCPK5041	HY-101474	(±)-Zanubrutinib	D9	B717146	1633350-06-7	471.55	Btk	Free Base	(±)-Zanubrutinib is a potent, selective and orally available Bruton's tyrosine kinase (Btk) inhibitor.	NC(C1=C2N(N=C1C3=CC=C(OC4=CC=CC=C4)C=C3)C(C5CCN(C(C=C)=O)CC5)CCN2)=O	DMSO : ≥ 30 mg/mL (63.62 mM); Ethanol : ≥ 10 mg/mL (21.21 mM)	DMSO Solution	26288	10mM * 30uL	https://www.medchemexpress.com/BGB-3111.html	Protein Tyrosine Kinase/RTK
HYCPK5041	HY-10328	Neflamapimod	D10	B534498	209410-46-8	436.26	Autophagy; p38 MAPK	Free Base	Neflamapimod (VX-745) is a potent, blood-brain barrier penetrant, highly selective inhibitor of p38α inhibitor with an IC50 for p38α of 10 nM and for p38β of 220 nM. Neflamapimod (VX-745) possesses anti-inflammatory activity.	O=C1N=CN(C(C=C2)=C1C3=C(Cl)C=CC=C3Cl)N=C2SC4=CC=C(F)C=C4F	DMSO : 13.08 mg/mL (29.98 mM; Need ultrasonic)	DMSO Solution	17167	10mM * 30uL	https://www.medchemexpress.com/VX-745.html	Autophagy; MAPK/ERK Pathway
HYCPK5041	HY-N0004	Oridonin	D11	B378866	28957-04-2	364.43	Akt; Bacterial	Free Base	Oridonin (NSC-250682), a diterpenoid isolated from Rabdosia rubescens, acts as an inhibitor of AKT, with IC50s of 8.4 and 8.9 μM for AKT1 and AKT2; Oridonin possesses anti-tumor, anti-bacterial and anti-inflammatory effects.	O[C@@H]1[C@]2(CO3)[C@@]([C@H](O)[C@]3(O)[C@]45[C@@]2([H])CC[C@](C(C5=O)=C)([H])[C@@]4([H])O)([H])C(C)(C)CC1	DMSO : ≥ 150 mg/mL (411.60 mM)	DMSO Solution	30796	10mM * 30uL	https://www.medchemexpress.com/Oridonin.html	Anti-infection; PI3K/Akt/mTOR
HYCPK5041	HY-106262	Delcasertib	E2	B718441	949100-39-4	2880.28	PKC	Free Acid	Delcasertib (KAI-9803) is a potent and selective δ-protein kinase C (δPKC) inhibitor.	OC(C=C1)=CC=C1C[C@H](NC([C@H](CO)NC([C@H](CC(N)=O)NC([C@@H](NC([C@H](CO)NC([C@@H](N)CSSC[C@H](N)C(N[C@H](C(NCC(N[C@@H](CCCNC(N)=N)C(N[C@@H](CCCCN)C(N[C@@H](CCCCN)C(N[C@@H](CCCNC(N)=N)C(N[C@@H](CCCNC(N)=N)C(N[C@@H](CCC(N)=O)C(N[C@@H](CCCNC(N)=N)C(N[C@@H](CCCNC(N)=N)C(N[C@H](C(O)=O)CCCNC(N)=N)=O)=O)=O)=O)=O)=O)=O)=O)=O)=O)CC2=CC=C(O)C=C2)=O)=O)=O)CC3=CC=CC=C3)=O)=O)=O)C(N[C@@H](CCC(O)=O)C(N[C@@H](C…	DMSO : ≥ 100 mg/mL (34.72 mM)	DMSO Solution	32133	10mM * 30uL	https://www.medchemexpress.com/KAI-9803.html	Epigenetics; TGF-beta/Smad
HYCPK5041	HY-10346	AV-412	E3	B724390	451493-31-5	851.41	EGFR	Tosylate	AV-412 (MP412) is an EGFR inhibitor with IC50s of 0.75, 0.5, 0.79, 2.3, 19 nM for EGFR, EGFRL858R, EGFRT790M, EGFRL858R/T790M and ErbB2, respectively.	O=S(C1=CC=C(C)C=C1)(O)=O.C=CC(NC2=CC3=C(NC4=CC=C(F)C(Cl)=C4)N=CN=C3C=C2C#CC(N5CCN(C)CC5)(C)C)=O.O=S(C6=CC=C(C)C=C6)(O)=O	DMSO : ≥ 28 mg/mL (32.89 mM)	DMSO Solution	23422	10mM * 30uL	https://www.medchemexpress.com/AV-412.html	JAK/STAT Signaling; Protein Tyrosine Kinase/RTK
HYCPK5041	HY-19984	CCT-251921	E4	B381217	1607837-31-9	410.90	CDK	Free Base	CCT-251921 is a potent, selective, and orally bioavailable CDK8 inhibitor with an IC50 of 2.3 nM.	O=C1NCCC12CCN(C3=C(Cl)C(N)=NC=C3C4=CC5=C(N(C)N=C5)C=C4)CC2	DMSO : ≥ 28 mg/mL (68.14 mM)	DMSO Solution	24926	10mM * 30uL	https://www.medchemexpress.com/CCT-251921.html	Cell Cycle/DNA Damage
HYCPK5041	HY-13914	Roniciclib	E5	B717054	1223498-69-8	430.44	CDK	Free Base	Roniciclib is an orally bioavailable pan-cyclin dependent kinase (CDK) inhibitor, with IC50s of 5-25 nM for CDK1, CDK2, CDK3, CDK4, CDK7 and CDK9.	C[C@@H](O)[C@H](OC1=NC(NC2=CC=C([S@@](=N)(C3CC3)=O)C=C2)=NC=C1C(F)(F)F)C	DMSO : ≥ 250 mg/mL (580.80 mM)	DMSO Solution	45766	10mM * 30uL	https://www.medchemexpress.com/Roniciclib.html	Cell Cycle/DNA Damage
HYCPK5041	HY-10182	CHIR-99021	E6	B723665	252917-06-9	465.34	Autophagy; GSK-3	Free Base	CHIR-99021 is a GSK-3α/β inhibitor with an IC50 of 10 and 6.7 nM, showing 500-fold selectivity over its closest homologs CDC2 and ERK2, as well as other protein kinases.	N#CC1=CC=C(N=C1)NCCNC2=NC=C(C(C3=CC=C(Cl)C=C3Cl)=N2)C4=NC=C(N4)C	DMSO : 16.67 mg/mL (35.82 mM; Need ultrasonic)	DMSO Solution	06073	10mM * 30uL	https://www.medchemexpress.com/CHIR-99021.html	Autophagy; PI3K/Akt/mTOR; Stem Cell/Wnt
HYCPK5041	HY-16122B	CAL-130 (Hydrochloride)	E7	B726321	1431697-78-7	462.93	PI3K	Hydrochloride	CAL-130 is a PI3Kδ and PI3Kγ inhibitor with IC50s of 1.3 and 6.1 nM, respectively.	O=C1N(C2=CC=CC=C2C)C([C@H](C)NC3=C4N=CNC4=NC(N)=N3)=NC5=C1C(C)=CC=C5.[H]Cl	DMSO : 50 mg/mL (108.01 mM; Need ultrasonic)	DMSO Solution	08498	10mM * 30uL	https://www.medchemexpress.com/cal-130-hydrochloride.html	PI3K/Akt/mTOR
HYCPK5041	HY-N0674A	Dehydrocorydaline (chloride)	E8	B723575	10605-03-5	401.88	Autophagy; p38 MAPK	Chloride	Dehydrocorydaline chloride is an alkaloidal that has anti-inflammatory and anti-cancer activities. Dehydrocorydaline chloride can elevate p38 MAPK activation.	CC1=C(C=CC(OC)=C2OC)C2=C[N+]3=C1C4=CC(OC)=C(OC)C=C4CC3.[Cl-]	DMSO : 25 mg/mL (62.21 mM; Need ultrasonic)	DMSO Solution	22710	10mM * 30uL	https://www.medchemexpress.com/Dehydrocorydaline-chloride.html	Autophagy; MAPK/ERK Pathway
HYCPK5041	HY-12871B	Atuveciclib	E9	B717430		387.43	CDK	Free Base	Atuveciclib (BAY-1143572) is a potent and highly selective, oral PTEFb/CDK9 inhibitor. Atuveciclib (BAY-1143572) inhibits CDK9/CycT1 with an IC50 of 13 nM.	N=[S@](CC1=CC(NC2=NC(C3=CC=C(F)C=C3OC)=NC=N2)=CC=C1)(C)=O	DMSO : ≥ 128.5 mg/mL (331.67 mM)	DMSO Solution	31935	10mM * 30uL	https://www.medchemexpress.com/BAY-1143572.html	Cell Cycle/DNA Damage
HYCPK5041	HY-12279F	Umbralisib R-enantiomer	E10	B726722	1532533-69-9	571.55	PI3K	Free Base	Umbralisib R-enantiomer (TGR-1202 R-enantiomer) is a PI3Kδ inhibitor, which is the less active enantiomer of TGR-1202.	O=C1C(C2=CC=CC(F)=C2)=C([C@@H](C)N3N=C(C4=CC=C(OC(C)C)C(F)=C4)C5=C(N)N=CN=C53)OC6=CC=C(F)C=C16	10 mM in DMSO	DMSO Solution	23912	10mM * 30uL	https://www.medchemexpress.com/TGR-1202-R-enantiomer.html	PI3K/Akt/mTOR
HYCPK5041	HY-111940	LUT014	E11	B717773	2274819-46-2	528.49	Raf	Free Base	LUT014 is a B-Raf inhibitor with an IC50 of 11.7 nM, and developed to reduce dose-limiting acneiform lesions associated EGFR Inhibitors treatment. Extracted from patent WO 2019026065A2 [1].	FC(F)(F)OC1=CC(NC2=NC=CC3=C2C=CC(C)=C3NC4=NC=CC=C4C5=C6N=CNC6=NC=N5)=CC=C1	DMSO : 50 mg/mL (94.61 mM; Need ultrasonic); H2O : < 0.1 mg/mL (insoluble)	DMSO Solution	41773	10mM * 30uL	https://www.medchemexpress.com/lut014.html	MAPK/ERK Pathway
HYCPK5041	HY-10404	Dilmapimod	F2	B717478	444606-18-2	456.42	Autophagy; p38 MAPK	Free Base	Dilmapimod (SB-681323) is a potent p38 MAPK inhibitor that potentially suppresses inflammation in chronic obstructive pulmonary disease.	O=C1C=CC2=C(C3=CC=C(F)C=C3C)N=C(NC(CO)CO)N=C2N1C4=C(F)C=CC=C4F	DMSO : 125 mg/mL (273.87 mM; Need ultrasonic)	DMSO Solution	34207	10mM * 30uL	https://www.medchemexpress.com/SB-681323.html	Autophagy; MAPK/ERK Pathway
HYCPK5041	HY-117244	AZD7507	F3	B509640	1041852-85-0	454.50	c-Fms	Free Base	AZD7507 is a potent and orally active CSF-1R inhibitor, with antitumor activity.	O=C(N)C1=NN=C2C=C(C(N3CCN(CC3)CCO)=CC2=C1NC4=CC=C(C=C4F)C)OC	DMSO : 130 mg/mL (286.03 mM; Need ultrasonic)	DMSO Solution	35453	10mM * 30uL	https://www.medchemexpress.com/AZD7507.html	Protein Tyrosine Kinase/RTK
HYCPK5041	HY-108136A	Bisindolylmaleimide X (hydrochloride)	F4	B716342	145317-11-9	460.96	CDK; PKC	Hydrochloride	Bisindolylmaleimide X hydrochloride (BIM-X hydrochloride) is a potent and selective protein kinase C (PKC) inhibitor. Bisindolylmaleimide X hydrochloride is a potent cyclin-dependent kinase 2 (CDK2) antagonist with an IC50 of 200 nM[1].	O=C(C(C1=C(CC(CN)CC2)N2C3=C1C=CC=C3)=C4C5=CN(C)C6=C5C=CC=C6)NC4=O.[H]Cl	DMSO : 20.83 mg/mL (45.19 mM; Need ultrasonic)	DMSO Solution	44832	10mM * 30uL	https://www.medchemexpress.com/bisindolylmaleimide-x-hydrochloride.html	Cell Cycle/DNA Damage; Epigenetics; TGF-beta/Smad
HYCPK5041	HY-103019B	(-)-BAY-1251152	F5	B716392	1610358-59-2	404.43	CDK	Free Base	(-)-BAY-1251152 is an enanthiomer of BAY-1251152 with rotation (-). BAY-1251152 is a potent and highly selective PTEF/CDK9 inhibitor.	N=S(CC1=CC(NC2=NC=C(F)C(C3=CC=C(F)C=C3OC)=C2)=NC=C1)(C)=O.[Rotation(-)]	10 mM in DMSO	DMSO Solution	35591	10mM * 30uL	https://www.medchemexpress.com/_-_-BAY-1251152.html	Cell Cycle/DNA Damage
HYCPK5041	HY-N0737A	Harmine	F6	B724394	442-51-3	212.25	5-HT Receptor; DYRK	Free Base	Harmine is a natural dual-specificity tyrosine phosphorylation-regulated kinase (DYRK) inhibitor with anticancer and anti-inflammatory activities. Harmine has a high affinity of 5-HT2A serotonin receptor, with an Ki of 397 nM[1].	CC1=NC=CC2=C1NC3=C2C=CC(OC)=C3	DMSO : ≥ 30 mg/mL (141.34 mM); H2O : < 0.1 mg/mL (insoluble)	DMSO Solution	33884	10mM * 30uL	https://www.medchemexpress.com/Harmine.html	GPCR/G Protein; Neuronal Signaling; Protein Tyrosine Kinase/RTK
HYCPK5041	HY-112261	CDK12-IN-3	F7	B534385	2220184-50-7	470.52	CDK	Free Base	CDK12-IN-3 is a potent and selective CDK12 inhibitor with an IC50 of 491 nM in enzymatic assay.	CC(C)N1C2=NC(N3CCCC[C@H]3CCO)=NC(NCC4=NC5=C(C(F)=C(F)C=C5)N4)=C2N=C1		DMSO Solution	51621	10mM * 30uL	https://www.medchemexpress.com/CMPD_7.html	Cell Cycle/DNA Damage
HYCPK5041	HY-19912	Fruquintinib	F8	B724638	1194506-26-7	393.39	VEGFR	Free Base	Fruquintinib (HMPL-013) is a highly potent and selective VEGFR 1/2/3 inhibitor with IC50s of 33, 0.35, and 35 nM, respectively.	O=C(C1=C(C)OC2=CC(OC3=C4C=C(OC)C(OC)=CC4=NC=N3)=CC=C12)NC	DMSO : 7.75 mg/mL (19.70 mM; Need ultrasonic and warming)	DMSO Solution	25531	10mM * 30uL	https://www.medchemexpress.com/Fruquintinib.html	Protein Tyrosine Kinase/RTK
HYCPK5041	HY-12953	R-268712	F9	B723557	879487-87-3	363.39	TGF-β Receptor	Free Base	R-268712 is a potent and selective inhibitor of ALK5 with an IC50 of 2.5 nM._x000D_ IC50 value: 2.5 nM [1]_x000D_ Target: ALK5_x000D_ in vitro: R-268712 is a novel and specific inhibitor of activin receptor-like kinase 5 (ALK5), a transforming growth factor β (TGF-β) type I receptor. R-268712 is a potent and selective inhibitor of ALK5 with an IC50 of 2.5 nM, an approximately 5000-fold more selec…	FC1=C(C2=CN(CCO)N=C2)C=C(C3=CNN=C3C4=CC=CC(C)=N4)C=C1	DMSO : 125 mg/mL (343.98 mM; Need ultrasonic)	DMSO Solution	37364	10mM * 30uL	https://www.medchemexpress.com/R-268712.html	TGF-beta/Smad
HYCPK5041	HY-12467	OTS964 (hydrochloride)	F10	B718152	1338545-07-5	428.97	Apoptosis; CDK; TOPK	Hydrochloride	OTS964 hydrochloride is an orally active, high affinity and selective TOPK (T-lymphokine-activated killer cell-originated protein kinase) inhibitor with an IC50 of 28 nM[1]. OTS964 hydrochloride is also a potent inhibitor of the cyclin-dependent kinase CDK11, which binds to CDK11B with a Kd of 40 nM[2].	OC1=CC(C)=C2C(C3=C(SC=C3)C(N2)=O)=C1C4=CC=C([C@@H](C)CN(C)C)C=C4.Cl	DMSO : ≥ 83.33 mg/mL (194.26 mM)	DMSO Solution	29577	10mM * 30uL	https://www.medchemexpress.com/OTS-964.html	Apoptosis; Cell Cycle/DNA Damage
HYCPK5041	HY-13529	LY2608204	F11	B712623	1234703-40-2	559.81	Glucokinase	Free Base	LY2608204 is a activator of glucokinase (GK) with EC50 of 42 nM._x000D_ IC 50 value: 42 nM (EC50)_x000D_ Target: glucokinase_x000D_ in vitro: LY2608204 activates glucokinase (GK) with EC50 of 42 nM at 10 mM glucose with a concentration dependent manner at lower glucose concentrations. LY2608204 also stimulates glucose metabolism in rat insulinoma INS1-E cells with EC50 of 579 nM._x000D_ in vivo: …	O=C([C@@]1(C2=CC=C(S(=O)(C3CC3)=O)C=C2)[C@H](C4CCCCC4)C1)NC5=NC=C(SCCN6CCCC6)S5	DMSO : ≥ 100 mg/mL (178.63 mM)	DMSO Solution	14226	10mM * 30uL	https://www.medchemexpress.com/LY2608204.html	Metabolic Enzyme/Protease
HYCPK5041	HY-16363	Omtriptolide	G2	B726163	195883-06-8	460.47	ERK	Free Acid	Omtriptolide (PG490-88) is a water soluble derivative prodrug of triptolide purified from the Chinese herb.	C[C@@]([C@@]1([H])C[C@@H]2O3)(CCC4=C1COC4=O)[C@]5([C@H]([C@H]6[C@]7(C(C)C)O6)O5)[C@]23[C@@H]7OC(CCC(O)=O)=O	10 mM in DMSO	DMSO Solution	25569	10mM * 30uL	https://www.medchemexpress.com/Omtriptolide.html	MAPK/ERK Pathway; Stem Cell/Wnt
HYCPK5041	HY-19631	Ilginatinib (maleate)	G3	B717565	1354799-87-3	505.50	JAK	Maleate	Ilginatinib (maleate) (NS-018 (maleate)) is a highly active and orally bioavailable JAK2 inhibitor, with an IC50 of 0.72 nM, 46-, 54-, and 31-fold selectivity for JAK2 over JAK1 (IC50, 33 nM), JAK3 (IC50, 39 nM), and Tyk2 (IC50, 22 nM).	CN1N=CC(C2=CC(N[C@H](C3=CC=C(F)C=C3)C)=NC(NC4=NC=CN=C4)=C2)=C1.O=C(O)/C=C\C(O)=O	DMSO : ≥ 30 mg/mL (59.35 mM)	DMSO Solution	21482	10mM * 30uL	https://www.medchemexpress.com/NS-018-maleate.html	Epigenetics; JAK/STAT Signaling; Stem Cell/Wnt
HYCPK5041	HY-12037A	Rigosertib	G4	B712932	592542-59-1	451.49	Apoptosis; PI3K; Polo-like Kinase (PLK)	Free Acid	Rigosertib (ON-01910) is a multi-kinase inhibitor and a selective anti-cancer agent, which induces apoptosis by inhibition the PI3 kinase/Akt pathway, promots the phosphorylation of histone H2AX and induces G2/M arrest in cell cycle[1][2]. Rigosertib is a selective and non-ATP-competitive inhibitor of PLK1 with an IC50 of 9 nM[3].	COC1=CC=C(C=C1NCC(O)=O)CS(/C=C/C2=C(C=C(C=C2OC)OC)OC)(=O)=O.[(E)]	H2O : < 0.1 mg/mL (insoluble); DMSO : 75 mg/mL (166.12 mM; Need ultrasonic)	DMSO Solution	38541	10mM * 30uL	https://www.medchemexpress.com/rigosertib.html	Apoptosis; Cell Cycle/DNA Damage; PI3K/Akt/mTOR
HYCPK5041	HY-104047	LM22B-10	G5	B716843	342777-54-2	485.01	Akt; ERK; Trk Receptor	Free Base	LM22B-10 is an activator of TrkB/TrkC neurotrophin receptor, and can induce TrkB, TrkC, AKT and ERK activation in vitro and in vivo.	ClC1=CC=C(C(C2=CC=C(N(CCO)CCO)C=C2)C3=CC=C(N(CCO)CCO)C=C3)C=C1	DMSO : ≥ 150 mg/mL (309.27 mM)	DMSO Solution	26164	10mM * 30uL	https://www.medchemexpress.com/LM22B-10.html	MAPK/ERK Pathway; Neuronal Signaling; PI3K/Akt/mTOR; Protein Tyrosine Kinase/RTK; Stem Cell/Wnt
HYCPK5041	HY-119932	PROTAC FAK degrader 1	G6	B509776	2301916-69-6	996.13	FAK; PROTAC	Free Base	PROTAC FAK degrader 1 is a selective and potent focal adhesion kinase (Fak) degrader with an IC50 of 6.5 nM, DC50 of 3 nM[1].	O=C(N[C@H](C(N1[C@H](C(NCC2=CC=C(C3=C(C)N=CS3)C=C2)=O)C[C@@H](O)C1)=O)C(C)(C)C)CCOCCOC4=CC=C(NC5=NC(NCC6=CC=CC(N(C)S(C)(=O)=O)=C6)=C(C(F)(F)F)C=N5)C=C4	DMSO : 200 mg/mL (200.78 mM; Need ultrasonic)	DMSO Solution	46189	10mM * 30uL	https://www.medchemexpress.com/protac-fak-degrader-1.html	PROTAC; Protein Tyrosine Kinase/RTK
HYCPK5041	HY-100492	Fisogatinib	G7	B717047	1707289-21-1	503.38	FGFR	Free Base	Fisogatinib (BLU-554) is a potent, highly selective and orally active fibroblast growth factor receptor 4 (FGFR4) inhibitor with an IC50 of 5 nM. Fisogatinib has significant anti-tumor activity in models of hepatocellular carcinoma (HCC) that are dependent on FGFR4 signalling[1][2].	C=CC(N[C@@H]1[C@H](NC2=NC=C3C=C(C4=C(Cl)C(OC)=CC(OC)=C4Cl)C=CC3=N2)COCC1)=O	DMSO : ≥ 25 mg/mL (49.66 mM)	DMSO Solution	31581	10mM * 30uL	https://www.medchemexpress.com/BLU-554.html	Protein Tyrosine Kinase/RTK
HYCPK5041	HY-13531	AS-604850	G8	B723574	648449-76-7	285.22	PI3K	Free Base	AS-604850 is a potent, selective and ATP-competitive PI3Kγ inhibitor with an IC50 value of 0.25 μM and a Ki value of 0.18 μM. AS-604850 shows isoform selective inhibitor of PI3Kγ with over 30-fold selectivity for PI3Kδ and β, and 18-fold selectivity over PI3Kα, respectively[1].	O=C(NC/1=O)SC1=C\C2=CC=C(OC(F)(F)O3)C3=C2	DMSO : 250 mg/mL (876.52 mM; Need ultrasonic)	DMSO Solution	55368	10mM * 30uL	https://www.medchemexpress.com/as-604850.html	PI3K/Akt/mTOR
HYCPK5041	HY-101524	TC13172	G9	B718558	2093393-05-4	388.40	Mixed Lineage Kinase	Free Base	TC13172 is a mixed lineage kinase domain-like protein (MLKL) inhibitor with an EC50 value of 2 nM for HT-29 cells.	O=C1C2=C(N=C(S(C)(=O)=O)N2C)N(CC#CC3=CC(O)=CC=C3)C(N1C)=O	H2O : < 0.1 mg/mL (insoluble); DMSO : 25 mg/mL (64.37 mM; Need ultrasonic)	DMSO Solution	38538	10mM * 30uL	https://www.medchemexpress.com/TC13172.html	MAPK/ERK Pathway
HYCPK5041	HY-12768	BLZ945	G10	B723608	953769-46-5	398.48	c-Fms	Free Base	BLZ945 is a potent, selective and brain-penetrant CSF-1R inhibitor with an IC50 of 1 nM, showing more than 1,000-fold selectivity against its closest receptor tyrosine kinase homologs.	O=C(C1=NC=CC(OC2=CC=C3N=C(N[C@H]4[C@H](O)CCCC4)SC3=C2)=C1)NC	DMSO : ≥ 30 mg/mL (75.29 mM)	DMSO Solution	24135	10mM * 30uL	https://www.medchemexpress.com/BLZ945.html	Protein Tyrosine Kinase/RTK
HYCPK5041	HY-15492	AG-13958	G11	B718168	319460-94-1	467.50	VEGFR	Free Base	AG-13958 (AG-013958), a potent VEGFR tyrosine kinase inhibitor, is used for treatment of choroidal neovascularization associated with age-related macular degeneration (AMD)[1].	O=C(C1=CC(C)=NN1C)NC2=CC(NC3=CC4=C(C=C3)C(/C=C/C5=NC=CC=C5)=NN4)=CC=C2F	DMSO : 5 mg/mL (10.70 mM; ultrasonic and warming and heat to 60°C)	DMSO Solution	44778	10mM * 30uL	https://www.medchemexpress.com/ag-13958.html	Protein Tyrosine Kinase/RTK
HYCPK5041	HY-19642A	Glesatinib (hydrochloride)	H2	B718167	1123838-51-6	656.17	c-Met/HGFR; TAM Receptor	Hydrochloride	Glesatinib hydrochloride is an inhibitor of the MET and Axl receptor tyrosine kinase pathways, which drive tumour growth when altered._x000D_ Target: MET, Axl_x000D_ Glesatinib is an orally bioavailable, small-molecule, multitargeted tyrosine kinase inhibitor with potential antineoplastic activity. MGCD265 binds to and inhibits the phosphorylation of several receptor tyrosine kinases (RTKs), incl…	O=C(NC(NC1=CC=C(OC2=C3C(C=C(C4=NC=C(CNCCOC)C=C4)S3)=NC=C2)C(F)=C1)=S)CC5=CC=C(F)C=C5.Cl	DMSO : ≥ 28 mg/mL (42.67 mM)	DMSO Solution	21520	10mM * 30uL	https://www.medchemexpress.com/Glesatinib-hydrochloride.html	Protein Tyrosine Kinase/RTK
HYCPK5041	HY-114166	2-D08	H3	B717625	144707-18-6	270.24	E1/E2/E3 Enzyme; TAM Receptor	Free Base	2-D08 is a cell permeable, mechanistically unique inhibitor of protein SUMOylation. 2-D08 also inhibits Axl with an IC50 of 0.49 nM.	O=C1C=C(C2=CC=C(O)C(O)=C2O)OC3=CC=CC=C13	DMSO : 150 mg/mL (555.06 mM; Need ultrasonic)	DMSO Solution	34870	10mM * 30uL	https://www.medchemexpress.com/2-D08.html	Metabolic Enzyme/Protease; Protein Tyrosine Kinase/RTK
HYCPK5041	HY-19631A	Ilginatinib	H4	B717632	1239358-86-1	389.43	JAK	Free Base	Ilginatinib (NS-018) is a highly active and orally bioavailable JAK2 inhibitor, with an IC50 of 0.72 nM, 46-, 54-, and 31-fold selectivity for JAK2 over JAK1 (IC50, 33 nM), JAK3 (IC50, 39 nM), and Tyk2 (IC50, 22 nM).	CN1N=CC(C2=CC(N[C@H](C3=CC=C(F)C=C3)C)=NC(NC4=NC=CN=C4)=C2)=C1	DMSO : ≥ 34 mg/mL (87.31 mM)	DMSO Solution	21479	10mM * 30uL	https://www.medchemexpress.com/NS-018.html	Epigenetics; JAK/STAT Signaling; Stem Cell/Wnt
HYCPK5041	HY-111553	TAS0728	H5	B716902	2088323-16-2	504.58	EGFR	Free Base	TAS0728 is a potent, selective, oral active, irreversible and covalent-binding HER2 inhibitor, binds to HER2 at C805, inhibits its kinase activity, with an IC50 of 13 nM. TAS0728 shows IC50s of 4.9, 8.5, 31, 65, 33, 25, 86 and 36 nM for BMX, HER4, BLK, EGFR, JAK3, SLK, LOK and human HER2, respectively. TAS0728 also inhibits the phosphorylation of HER2, HER3, and downstream effectors, shows no obv…	NC1=C2C(N([C@H]3CN(C(C=C)=O)CCC3)N=C2C(NC4=CC=C(CC(N(C)C)=O)C(C)=C4C)=O)=NC=N1	DMSO : 125 mg/mL (247.73 mM; Need ultrasonic)	DMSO Solution	44246	10mM * 30uL	https://www.medchemexpress.com/TAS0728.html	JAK/STAT Signaling; Protein Tyrosine Kinase/RTK
HYCPK5041	HY-10483	SCH-1473759 (hydrochloride)	H6	B717621	1094067-13-6	463.00	Aurora Kinase	Hydrochloride	SCH-1473759 hydrochloride is an aurora inhibitor with IC50s of 4 and 13 nM for aurora A and B, respectively.	[H]Cl.CC1=CN2C(C(NC3=CC(CN(C(C)(CO)C)CC)=NS3)=N1)=NC=C2C4=CNN=C4	DMSO : 70 mg/mL (151.19 mM; Need ultrasonic)	DMSO Solution	15168	10mM * 30uL	https://www.medchemexpress.com/SCH-1473759-hydrochloride.html	Cell Cycle/DNA Damage; Epigenetics
HYCPK5041	HY-119940	MC180295	H7	B712924	2237942-08-2	358.41	CDK	Free Base	MC180295 ((rel)-MC180295) is a potent and selective CDK9-Cyclin T1 inhibitor, with an IC50 of 5 nM, at least 22-fold more selective for CDK9 over other CDKs. MC180295 also inhibits GSK-3α and GSK-3β. MC180295 ((rel)-MC180295) has potent anti-tumor effect[1].	NC1=C(C(C2=CC=CC=C2[N+]([O-])=O)=O)SC(N[C@@H]3[C@H](C4)CC[C@H]4C3)=N1	DMSO : 100 mg/mL (279.01 mM; Need ultrasonic)	DMSO Solution	38823	10mM * 30uL	https://www.medchemexpress.com/_rel_-MC180295.html	Cell Cycle/DNA Damage
HYCPK5041	HY-112088	AZD4573	H8	B718124	2057509-72-3	429.94	CDK	Free Base	AZD4573 is a potent and highly selective CDK9 inhibitor (IC50 of <4 nM) that enables transient target engagement for the treatment of hematologic malignancies[1].	ClC1=CN=C(NC([C@H]2CCC[C@@H](NC(C)=O)C2)=O)C=C1C3=C(CC(C)(C)C4)N4N=C3	DMSO : ≥ 125 mg/mL (290.74 mM)	DMSO Solution	32618	10mM * 30uL	https://www.medchemexpress.com/AZD4573.html	Cell Cycle/DNA Damage
HYCPK5041	HY-123937	THAL-SNS-032	H9	B716300	2139287-33-3	869.02	CDK; PROTAC	Free Base	THAL-SNS-032 is a selective CDK9 degrader PROTAC consisting of a CDK-binding SNS-032 ligand linked to a thalidomide derivative that binds the E3 ubiquitin ligase Cereblon (CRBN)[1].	O=C(NCCOCCOCCOCCNC1=CC=CC(C(N2C(CC3)C(NC3=O)=O)=O)=C1C2=O)CN4CCC(C(NC5=NC=C(SCC6=NC=C(C(C)(C)C)O6)S5)=O)CC4	DMSO : 100 mg/mL (115.07 mM; Need ultrasonic)	DMSO Solution	45875	10mM * 30uL	https://www.medchemexpress.com/thal-sns-032.html	Cell Cycle/DNA Damage; PROTAC
HYCPK5041	HY-100419	BFH772	H10	B716992	890128-81-1	439.39	VEGFR	Free Base	BFH772 is a potent oral VEGFR2 inhibitor, which is highly effective at targeting VEGFR2 kinase with an IC50 value of 3 nM.	O=C(NC1=CC(C(F)(F)F)=CC=C1)C2=CC=CC3=CC(OC4=NC=NC(CO)=C4)=CC=C32	DMSO : 7.75 mg/mL (17.64 mM; Need ultrasonic and warming)	DMSO Solution	22649	10mM * 30uL	https://www.medchemexpress.com/BFH772.html	Protein Tyrosine Kinase/RTK
HYCPK5041	HY-112292	GW806742X	H11	B717013	579515-63-2	573.55	Mixed Lineage Kinase; VEGFR	Free Base	GW806742X is a Mixed Lineage Kinase Domain-Like protein (MLKL) inhibitor which binds the MLKL pseudokinase domain with a Kd value of 9.3 μM and has anti-necroptosis activity. GW806742X has activity against VEGFR2[1][2].	O=S(C1=CC=CC(NC2=NC=CC(N(C)C3=CC=C(NC(NC4=CC=C(OC(F)(F)F)C=C4)=O)C=C3)=N2)=C1)(N)=O	DMSO : ≥ 125 mg/mL (217.94 mM)	DMSO Solution	42812	10mM * 30uL	https://www.medchemexpress.com/gw806742x.html	MAPK/ERK Pathway; Protein Tyrosine Kinase/RTK
HYCPK5042	HY-13226	Galunisertib	A2	B724742	700874-72-2	369.42	TGF-β Receptor	Free Base	Galunisertib (LY2157299) is a oral and selective TGF-β receptor type I (TGF-βRI) kinase inhibitor with an IC50 of 56 nM.	CC1=CC=CC(C2=NN3C(CCC3)=C2C4=CC=NC5=C4C=C(C=C5)C(N)=O)=N1	DMSO : 100 mg/mL (270.69 mM; Need ultrasonic); H2O : < 0.1 mg/mL (insoluble)	DMSO Solution	13481	10mM * 30uL	https://www.medchemexpress.com/LY2157299.html	TGF-beta/Smad
HYCPK5042	HY-15514A	Merestinib dihydrochloride	A3	B718436	1206801-37-7	625.45	c-Met/HGFR; Discoidin Domain Receptor; FLT3; ROS	Hydrochloride	Merestinib dihydrochloride (LY2801653 dihydrochloride) is a potent, orally bioavailable c-Met inhibitor (Ki=2 nM) with anti-tumor activities. Merestinib dihydrochloride also has potent activity against MST1R (IC50=11 nM), FLT3 (IC50=7 nM), AXL (IC50=2 nM), MERTK (IC50=10 nM), TEK (IC50=63 nM), ROS1, DDR1/2 (IC50=0.1/7 nM) and MKNK1/2 (IC50=7 nM)[1][2].	[H]Cl.[H]Cl.O=C(C1=CC=C(C)N(C2=CC=C(F)C=C2)C1=O)NC3=CC=C(OC4=CC5=C(N(C)N=C5)C=C4C6=CNN=C6)C(F)=C3	DMSO : ≥ 100 mg/mL (159.88 mM)	DMSO Solution	09663	10mM * 30uL	https://www.medchemexpress.com/LY2801653-dihydrochloride.html	Protein Tyrosine Kinase/RTK
HYCPK5042	HY-108419	WHI-P258	A4	B716632	21561-09-1	281.31	JNK	Free Base	WHI-P258, a quinazoline compound, binds to the active site of JAK3 with an estimated Ki of 72 μM. WHI-P258 does not inhibit JAK3 and does not affect the thrombin-induced aggregation of platelets even at 100 μM[1][2].	COC1=CC2=NC=NC(NC3=CC=CC=C3)=C2C=C1OC	DMSO : 31.25 mg/mL (111.09 mM; Need ultrasonic)	DMSO Solution	50195	10mM * 30uL	https://www.medchemexpress.com/whi-p258.html	MAPK/ERK Pathway
HYCPK5042	HY-18972	PLX8394	A5	B723709	1393466-87-9	542.53	Raf		PLX8394 is a potent and selective BRaf inhibitor, with an IC50 of appr 5 nM for BRAFV600E.	O=C(C1=C(F)C(NS(=O)(N2CC[C@@H](F)C2)=O)=CC=C1F)C3=CNC4=C3C=C(C=N4)C5=CN=C(C6CC6)N=C5	DMSO : ≥ 39 mg/mL (71.89 mM); H2O : < 0.1 mg/mL (insoluble)	DMSO Solution	27731	10mM * 30uL	https://www.medchemexpress.com/PLX8394.html	MAPK/ERK Pathway
HYCPK5042	HY-11002	CP-466722	A6	B534872	1080622-86-1	349.35	ATM/ATR	Free Base	CP-466722 is a rapidly reversible inhibitor of ATM, with an IC50 of 4.1 μM, and has no effects on PI3K or closely related PI3K-like protein kinase (PIKK) family members.	NC1=NC(C2=NC=CC=C2)=NN1C3=C4C=C(OC)C(OC)=CC4=NC=N3	DMSO : 7 mg/mL (20.04 mM; Need warming)	DMSO Solution	24287	10mM * 30uL	https://www.medchemexpress.com/CP-466722.html	Cell Cycle/DNA Damage; PI3K/Akt/mTOR
HYCPK5042	HY-127104	FMF-04-159-2	A7	B724304	2364489-81-4	683.01	CDK	Free Base	FMF-04-159-2 is a covalent CDK14 inhibitor. FMF-04-159-2 inhibits CDK14 and CDK2 with IC50s of 39.6 nM and 256 nM in NanoBRET assay, respectively[1].	O=C(C1=NNC=C1NC(C2=C(Cl)C=C(Cl)C=C2Cl)=O)NC3CCN(S(=O)(C4=CC=CC(NC(/C=C/CN(C)C)=O)=C4)=O)CC3	DMSO : 250 mg/mL (366.03 mM; Need ultrasonic)	DMSO Solution	50196	10mM * 30uL	https://www.medchemexpress.com/fmf-04-159-2.html	Cell Cycle/DNA Damage
HYCPK5042	HY-50948	Bay 65-1942 (hydrochloride)	A8	B723610	600734-06-3	431.91	IKK	Hydrochloride	Bay 65-1942 hydrochloride is an ATP-competitive and selective IKKβ inhibitor.	O=C1OCC2=C([C@H]3CNCCC3)C=C(C4=C(O)C=CC=C4OCC5CC5)N=C2N1.[H]Cl	DMSO : 50 mg/mL (115.76 mM; Need ultrasonic)	DMSO Solution	10560	10mM * 30uL	https://www.medchemexpress.com/Bay-65-1942-hydrochloride.html	NF-κB
HYCPK5042	HY-100207	CP21R7	A9	B534415	125314-13-8	317.34	GSK-3	Free Base	CP21R7 is potent GSK-3β inhibitor, with an IC50 of 1.8 nM; CP21R7 also shows inhibitory activitiy against PKCα, with an IC50 of 1900 nM.	O=C1C(C2=CN(C)C3=CC=CC=C23)=C(C4=CC(N)=CC=C4)C(N1)=O	DMSO : ≥ 32 mg/mL (100.84 mM)	DMSO Solution	21407	10mM * 30uL	https://www.medchemexpress.com/CP21R7.html	PI3K/Akt/mTOR; Stem Cell/Wnt
HYCPK5042	HY-N0656A	(+)-Usnic acid	A10	B724730	7562-61-0	344.32	mTOR	Free Base	(+)-Usnic acid is isolated from isolated from lichens, binds at the ATP-binding pocket of mTOR, and inhibits mTORC1/2 activity. (+)-Usnic acid inhibits the phosphorylation of mTOR downstream effectors: Akt (Ser473), 4EBP1, S6K, induces autophay, with anti-cancer activity[1].	O=C([C@@]1(C)C(OC2=C(C(C)=O)C(O)=C(C)C(O)=C12)=C3)C(C(C)=O)C3=O	10 mM in DMSO	DMSO Solution	46052	10mM * 30uL	https://www.medchemexpress.com/usnic-acid.html	PI3K/Akt/mTOR
HYCPK5042	HY-15590	AZ-23	A11	B717497	915720-21-7	391.83	Trk Receptor	Free Base	AZ-23 is an ATP-competitive and orally bioavailable Trk kinase A/B/C inhibitor with IC50s of 2 nM (TrkA), 8 nM (TrkB), 24 nM (FGFR1), 52 nM (Flt3), 55 nM (Ret), 84 nM (MuSk), 99 nM (Lck), respectively.	CC(OC1=CC(NC2=NC(N[C@H](C3=NC=C(F)C=C3)C)=NC=C2Cl)=NN1)C	DMSO : 125 mg/mL (319.02 mM; Need ultrasonic)	DMSO Solution	38721	10mM * 30uL	https://www.medchemexpress.com/AZ-23.html	Neuronal Signaling; Protein Tyrosine Kinase/RTK
HYCPK5042	HY-102046	FM381	B2	B718096	2226521-65-7	428.49	JAK	Free Base	FM381 is a potent covalent reversible inhibitor of JAK3 targeting the unique Cys909 at the gatekeeper position +7 in JAK3. FM-381 has an IC50 of 127 pM for JAK3, with 410, 2700 and 3600-fold selectivity over JAK1, JAK2 and TYK2, respectively.	CN(C(/C(C#N)=C/C1=CC=C(C2=NC3=CN=C(NC=C4)C4=C3N2C5CCCCC5)O1)=O)C	DMSO : 12.8 mg/mL (29.87 mM; Need ultrasonic and warming)	DMSO Solution	29197	10mM * 30uL	https://www.medchemexpress.com/FM381.html	Epigenetics; JAK/STAT Signaling; Stem Cell/Wnt
HYCPK5042	HY-15193A	EMD638683 (R-Form)	B3	B718373	1184940-47-3	364.34	SGK	Free Base	EMD638683 R-Form is the R-form of EMD638683. EMD638683 is a highly selective SGK1 inhibitor with IC50 of 3 μM.	CC1=C(CC)C(C(NNC([C@H](O)C2=CC(F)=CC(F)=C2)=O)=O)=CC=C1O	DMSO : 180 mg/mL (494.04 mM; Need ultrasonic and warming)	DMSO Solution	09600	10mM * 30uL	https://www.medchemexpress.com/EMD638683-R-Form.html	Metabolic Enzyme/Protease
HYCPK5042	HY-19544	JAK3-IN-1	B4	B717488	1805787-93-2	508.02	JAK	Free Base	JAK3-IN-1 is a potent JAK3 inhibitor with IC50 of 4.8 nM, also inhibits JAK1 (IC50 = 896 nM) and JAK2 (IC50 = 1050 nM)._x000D_ IC50 value: 4.8 nM [1]_x000D_ Target: JAK3_x000D_ in vitro: JAK3-IN-1 provides a set of useful tools to pharmacologically interrogate JAK3-dependent biology. JAK3-IN-1 completely inhibits IL-4 induced p-STAT6 at a concentration of 500 nM and only partially inhibits IFNβ-i…	O=C(C=C)NC1=CC(CNC2=NC(NC3=C(OC)C=C(N4CCN(C)CC4)C=C3)=NC=C2Cl)=CC=C1	DMSO : ≥ 47 mg/mL (92.52 mM)	DMSO Solution	19748	10mM * 30uL	https://www.medchemexpress.com/JAK3-IN-1.html	Epigenetics; JAK/STAT Signaling; Stem Cell/Wnt
HYCPK5042	HY-12016	KU-55933	B5	B382853	587871-26-9	395.49	ATM/ATR; Autophagy	Free Base	KU-55933 is a potent ATM inhibitor with an IC50 and Ki of 12.9 and 2.2 nM, respectively, and is highly selective for ATM as compared to DNA-PK, PI3K/PI4K, ATR and mTOR.	O=C1C=C(OC(C2=C3SC4=C(SC3=CC=C2)C=CC=C4)=C1)N5CCOCC5	DMSO : 80 mg/mL (202.28 mM; Need ultrasonic)	DMSO Solution	16872	10mM * 30uL	https://www.medchemexpress.com/KU-55933.html	Autophagy; Cell Cycle/DNA Damage; PI3K/Akt/mTOR
HYCPK5042	HY-19992	3-Bromopyruvic acid	B6	B724762	1113-59-3	166.96	Hexokinase	Free Acid	3-Bromopyruvic acid is a hexokinase II inhibitor, is an effective antitumor agent on the hepatoma cells._x000D_ Target: hexokinase II_x000D_ in vitro: 3-BrPA dissociates HK II from this complex, causing cell death, and thus, having an anti-tumor effect. In vitro treatment of cells with 3-BrPA significantly inhibited their growth, as evaluated by MTT assay and adenosine triphosphate-tumor chemosen…	O=C(O)C(CBr)=O	H2O : ≥ 32 mg/mL (191.66 mM)	DMSO Solution	30011	10mM * 30uL	https://www.medchemexpress.com/3-Bromopyruvic-acid.html	Metabolic Enzyme/Protease
HYCPK5042	HY-18997	PLX7904	B7	B726044	1393465-84-3	512.53	Raf		PLX7904 is a potent and selective BRAF inhibitor, with IC50 of appr 5 nM against BRAFV600E in mutant RAS expressing cells.	O=S(NC1=CC=C(F)C(C(C2=CNC3=NC=C(C4=CN=C(C5CC5)N=C4)C=C32)=O)=C1F)(N(CC)C)=O	DMSO : ≥ 30 mg/mL (58.53 mM)	DMSO Solution	20447	10mM * 30uL	https://www.medchemexpress.com/PLX7904.html	MAPK/ERK Pathway
HYCPK5042	HY-N0281	Daphnetin	B8	B717666	486-35-1	178.14	Autophagy; EGFR; Parasite; PKA; PKC	Free Base	Daphnetin (7,8-dihydroxycoumarin), one coumarin derivative isolated from plants of the Genus Daphne, is a protein kinase inhibitor, with IC50s of 7.67 μM, 9.33 μM and 25.01 μM for EGFR, PKA and PKC in vitro, respectively[1][2]. Daphnetin (7,8-dihydroxycoumarin) is a secondary metabolite of plants used in folk medicine to counter inflammatory and allergic diseases, also has been clinically used in…	O=C1C=CC2=CC=C(O)C(O)=C2O1	DMSO : 150 mg/mL (842.03 mM; Need ultrasonic and warming)	DMSO Solution	32284	10mM * 30uL	https://www.medchemexpress.com/Daphnetin.html	Anti-infection; Autophagy; Epigenetics; JAK/STAT Signaling; Protein Tyrosine Kinase/RTK; Stem Cell/Wnt; TGF-beta/Smad
HYCPK5042	HY-13036	Btk inhibitor 1	B9	B718402	1412418-47-3	386.45	Btk	Free Base	Btk inhibitor 1 (Ibrutinib analog racemate) Ibrutinib is a covalent and irreversible Ibrutinib Bruton’s tyrosine kinase (BTK)<、b> inhibitor and is the racemate of Btk inhibitor 1 R enantiomer. Btk inhibitor 1 R enantiomer (Compound 14 in the reference) can be used in synthesis of Ibrutinib and ibrutinib-based activity-based probes (ABPs)[1].	NC1=C2C(N(C3CNCCC3)N=C2C4=CC=C(OC5=CC=CC=C5)C=C4)=NC=N1	DMSO : 50 mg/mL (129.38 mM; Need ultrasonic)	DMSO Solution	36559	10mM * 30uL	https://www.medchemexpress.com/btk-inhibitor-1.html	Protein Tyrosine Kinase/RTK
HYCPK5042	HY-U00002	ZD-4190	B10	B718378	413599-62-9	459.27	EGFR; VEGFR	Free Base	ZD-4190 is a potent, orally available inhibitor of the vascular endothelial cell growth factor receptor 2 (VEGFR2) and of epidermal growth factor receptor (EGFR) signalling, used for the treatment of cancer.	COC1=CC2=C(NC3=CC=C(Br)C=C3F)N=CN=C2C=C1OCCN4N=NC=C4	DMSO : 20.83 mg/mL (45.35 mM; Need ultrasonic); H2O : < 0.1 mg/mL (insoluble)	DMSO Solution	40660	10mM * 30uL	https://www.medchemexpress.com/ZD-4190.html	JAK/STAT Signaling; Protein Tyrosine Kinase/RTK
HYCPK5042	HY-18932	DEL-22379	B11	B718349	181223-80-3	444.53	Apoptosis; ERK	Free Base	DEL-22379 is an ERK dimerization Inhibitor. DEL-22379 readily binds to ERK2 with a Kd estimated in the low micromolar range, though binding is detectable even at low nanomolar concentrations. ERK2 dimerization is progressively inhibited with an IC50 of ~0.5 μM.	O=C(CCN1CCCCC1)NC2=CC=C(NC(/C3=C\C4=CNC5=C4C=C(OC)C=C5)=O)C3=C2	DMSO : ≥ 30 mg/mL (67.49 mM)	DMSO Solution	20143	10mM * 30uL	https://www.medchemexpress.com/DEL-22379.html	Apoptosis; MAPK/ERK Pathway; Stem Cell/Wnt
HYCPK5042	HY-100984	HA-100	C2	B716704	84468-24-6	277.34	Myosin; PKA; PKC	Free Base	HA-100 is an inhibitor of cGMP-dependent protein kinase (PKG), cAMP-dependent protein kinase (PKA), protein kinase C (PKC) and MLC-kinase with IC50s of 4, 8, 12 and 240 μM, respectively[1].	O=S(C1=CC=CC2=C1C=CN=C2)(N3CCNCC3)=O	DMSO : 150 mg/mL (540.85 mM; Need ultrasonic and warming)	DMSO Solution	27952	10mM * 30uL	https://www.medchemexpress.com/HA-100.html	Cytoskeleton; Epigenetics; Protein Tyrosine Kinase/RTK; Stem Cell/Wnt; TGF-beta/Smad
HYCPK5042	HY-100576	NH125	C3	B717266	278603-08-0	524.56	Autophagy; Bacterial; CaMK; Fungal; Virus Protease	Iodide	NH125 is a potent and selective inhibitor of eukaryotic elongation factor 2 kinase (eEF-2K/CaMKIII), also could induce eEF2 phosphorylation, with an IC50 of 60 nM for eEF-2K.	CC1=[N+](CC2=CC=CC=C2)C=CN1CCCCCCCCCCCCCCCC.[I-]	DMSO : 160 mg/mL (305.02 mM; Need ultrasonic)	DMSO Solution	34037	10mM * 30uL	https://www.medchemexpress.com/NH125.html	Anti-infection; Autophagy; Neuronal Signaling
HYCPK5042	HY-17645	Tenalisib	C4	B718520	1639417-53-0	415.42	PI3K	Free Base	Tenalisib (RP6530) is a novel, potent, and selective PI3Kδ and PI3Kγ inhibitor with IC50 values of 25 and 33 nM, respectively.	O=C1C(C2=CC=CC(F)=C2)=C([C@@H](NC3=C4NC=NC4=NC=N3)CC)OC5=CC=CC=C15	DMSO : ≥ 100 mg/mL (240.72 mM)	DMSO Solution	26304	10mM * 30uL	https://www.medchemexpress.com/Tenalisib.html	PI3K/Akt/mTOR
HYCPK5042	HY-114177	PF-06873600	C5	B534386	2185857-97-8	471.52	CDK	Free Base	PF-06873600 is a selective and orally bioavailable inhibitor of cyclin-dependent kinase (CDK), with Ki values of 0.09 nM, 0.13 nM and 0.16 nM for CDK2, CDK4 and CDK6, respectively. PF-06873600 has potential antineoplastic activity[1][2].	O=S(N1CCC(NC2=NC3=C(C=C(C(F)F)C(N3[C@@H]4CCC[C@]4(O)C)=O)C=N2)CC1)(C)=O	DMSO : 83.33 mg/mL (176.73 mM; Need ultrasonic)	DMSO Solution	43128	10mM * 30uL	https://www.medchemexpress.com/PF-06873600.html	Cell Cycle/DNA Damage
HYCPK5042	HY-19719	Miransertib	C6	B717400	1313881-70-7	432.52	Akt	Free Base	Miransertib (ARQ-092) is an orally bioavailable, selective, and potent allosteric Akt inhibitor with IC50s of 2.7 nM, 14 nM and 8.1 nM for Akt1, Akt2, Akt3, respectively.	NC1=NC=CC=C1C2=NC3=CC=C(C4=CC=CC=C4)N=C3N2C5=CC=C(C6(N)CCC6)C=C5	DMSO : ≥ 40.2 mg/mL (92.94 mM)	DMSO Solution	20468	10mM * 30uL	https://www.medchemexpress.com/ARQ-092.html	PI3K/Akt/mTOR
HYCPK5042	HY-120056	YKL-06-061	C7	B728400	2172617-15-9	527.66	Salt-inducible Kinase (SIK)	Free Base	YKL-06-061 is a potent, selective, second-generation salt-inducible kinase (SIK) inhibitor with IC50 values of 6.56 nM/1.77 nM/20.5 nM for SIK1/2/3, respectively[1].	O=C1N(C2=NC(NC3=CC=C(C=C3OC)N4CCN(CC4)C)=NC=C2CN1C5=C(C=CC=C5C)C)C6CCC6	H2O : < 0.1 mg/mL (insoluble); DMSO : 62.5 mg/mL (118.45 mM; Need ultrasonic)	DMSO Solution	43071	10mM * 30uL	https://www.medchemexpress.com/ykl-06-061.html	Immunology/Inflammation
HYCPK5042	HY-14393	Emodin	C8	B723542	518-82-1	270.24	Autophagy; Casein Kinase	Free Base	Emodin is a broad-spectrum anticancer agent. Emodin inhibits casein kinase II (CKII) activity with IC50 of 2 μM.	O=C1C2=C(C=C(C)C=C2O)C(C3=CC(O)=CC(O)=C31)=O	DMSO : 9.4 mg/mL (34.78 mM; Need ultrasonic and warming); H2O : < 0.1 mg/mL (insoluble)	DMSO Solution	25046	10mM * 30uL	https://www.medchemexpress.com/Emodin.html	Autophagy; Cell Cycle/DNA Damage; Stem Cell/Wnt
HYCPK5042	HY-16559	Riviciclib hydrochloride	C9	B724628	920113-03-7	438.30	Apoptosis; CDK	Hydrochloride	Riviciclib hydrochloride (P276-00) is a potent cyclin-dependent kinase (CDK) inhibitor, which inhibits CDK9-cyclinT1, CDK4-cyclin D1, and CDK1-cyclinB with IC50s of 20 nM, 63 nM, and 79 nM, respectively[1][2]._x000D_ Riviciclib hydrochloride (P276-00) shows antitumor activity on cisplatin-resistant cells[3].	[H]Cl.O=C1C=C(C2=CC=CC=C2Cl)OC3=C([C@@H]4CCN(C)[C@H]4CO)C(O)=CC(O)=C31	DMSO : 50 mg/mL (114.08 mM; Need ultrasonic)	DMSO Solution	51576	10mM * 30uL	https://www.medchemexpress.com/Riviciclib_hydrochloride.html	Apoptosis; Cell Cycle/DNA Damage
HYCPK5042	HY-11009	CGP60474	C10	B717635	164658-13-3	355.82	PKC; VEGFR	Free Base	CGP60474 is a potent VEGFR-2 inhibitor, with an IC50 of 84 nM, and also an ATP-competitive PKC inhibitor.	ClC1=CC(NC2=NC=CC(C3=CC=NC(NCCCO)=C3)=N2)=CC=C1	DMSO : ≥ 50 mg/mL (140.52 mM); H2O : < 0.1 mg/mL (insoluble)	DMSO Solution	03173	10mM * 30uL	https://www.medchemexpress.com/CGP60474.html	Epigenetics; Protein Tyrosine Kinase/RTK; TGF-beta/Smad
HYCPK5042	HY-16104	BIX 02565	C11	B717839	1311367-27-7	458.56	Ribosomal S6 Kinase (RSK)	Free Base	BIX 02565 is a potent ribosomal S6 kinase 2 (RSK2) inhibitor with IC50 of 1.1 nM.	O=C(C1=CC2=C(C=C1)C=C3N2[C@H](C)CCNC3=O)NC4=NC5=CC=CC=C5N4CCCN(C)C	DMSO : 20.75 mg/mL (45.25 mM; Need ultrasonic and warming)	DMSO Solution	42053	10mM * 30uL	https://www.medchemexpress.com/BIX-02565.html	MAPK/ERK Pathway
HYCPK5042	HY-19631B	Ilginatinib hydrochloride	D2	B718399	1239358-85-0	425.89	JAK	Hydrochloride	Ilginatinib hydrochloride (NS-018 hydrochloride) is a highly active and orally bioavailable JAK2 inhibitor, with an IC50 of 0.72 nM, 46-, 54-, and 31-fold selectivity for JAK2 over JAK1 (IC50, 33 nM), JAK3 (IC50, 39 nM), and Tyk2 (IC50, 22 nM).	[H]Cl.CN1N=CC(C2=CC(N[C@H](C3=CC=C(F)C=C3)C)=NC(NC4=NC=CN=C4)=C2)=C1	DMSO : ≥ 35 mg/mL (82.18 mM)	DMSO Solution	21481	10mM * 30uL	https://www.medchemexpress.com/NS-018-hydrochloride.html	Epigenetics; JAK/STAT Signaling; Stem Cell/Wnt
HYCPK5042	HY-100962	(E)-AG 99	D3	B717023	122520-85-8	204.18	EGFR	Free Base	(E)-AG 99 ((E)-Tyrphostin 46; (E)-Tyrphostin AG 99) is a potent EGFR inhibitor[1].	O=C(N)/C(C#N)=C/C1=CC=C(O)C(O)=C1.[(E)]	DMSO : 165 mg/mL (808.11 mM; Need ultrasonic)	DMSO Solution	39004	10mM * 30uL	https://www.medchemexpress.com/_E_-AG_99.html	JAK/STAT Signaling; Protein Tyrosine Kinase/RTK
HYCPK5042	HY-103683	PF-06409577	D4	B720100	1467057-23-3	341.79	AMPK	Free Acid	PF-06409577 is a potent and selective allosteric activator of AMPK α1β1γ1 isoform with an EC50 of 7 nM.	O=C(C1=CNC2=C1C=C(C3=CC=C(C4(O)CCC4)C=C3)C(Cl)=C2)O	DMSO : ≥ 100 mg/mL (292.58 mM)	DMSO Solution	27233	10mM * 30uL	https://www.medchemexpress.com/PF-06409577.html	Epigenetics; PI3K/Akt/mTOR
HYCPK5042	HY-100544	FLLL32	D5	B719172	1226895-15-3	464.55	Apoptosis; JAK; STAT	Free Base	FLLL32, a synthetic analog of curcumina, is a JAK2/STAT3 dual inhibitor with anti-tumor activity[1][2].	O=C(C1(C(/C=C/C2=CC=C(OC)C(OC)=C2)=O)CCCCC1)/C=C/C3=CC=C(OC)C(OC)=C3	DMSO : 125 mg/mL (269.08 mM; Need ultrasonic); H2O : < 0.1 mg/mL (insoluble)	DMSO Solution	41073	10mM * 30uL	https://www.medchemexpress.com/flll32.html	Apoptosis; Epigenetics; JAK/STAT Signaling; Stem Cell/Wnt
HYCPK5042	HY-16018A	Ilorasertib (hydrochloride)	D6	B712671	1847485-91-9	525.00	Aurora Kinase; PDGFR; RET; VEGFR	Hydrochloride	Ilorasertib hydrochloride (ABT-348 hydrochloride) is a potent and ATP-competitive multitargeted kinase inhibitor, which inhibits Aurora C, Aurora B, and Aurora A with IC50s of 1 nM, 7 nM, 120 nM, respectively. Ilorasertib hydrochloride (ABT-348 hydrochloride) also suppresses RET tyrosine kinase, PDGFRβ and Flt1 with IC50s of 7 nM, 3 nM and 32 nM, respectively[1].	O=C(NC1=CC=CC(F)=C1)NC2=CC=C(C3=CSC4=C3C(N)=NC=C4C5=CN(CCO)N=C5)C=C2.[H]Cl	DMSO : 41.67 mg/mL (79.37 mM; Need ultrasonic)	DMSO Solution	45208	10mM * 30uL	https://www.medchemexpress.com/ilorasertib-hydrochloride.html	Cell Cycle/DNA Damage; Epigenetics; Protein Tyrosine Kinase/RTK
HYCPK5042	HY-12340	ETP-46321	D7	B726523	1252594-99-2	473.55	PI3K	Free Base	ETP-46321 is a potent and orally bioavailable PI3Kα and PI3Kδ inhibitor with Kiapps of 2.3 and 14.2 nM, respectively.	NC(N=C1)=NC=C1C2=CN3C=C(CN4CCN(S(=O)(C)=O)CC4)N=C3C(N5CCOCC5)=N2	DMSO : ≥ 33 mg/mL (69.69 mM)	DMSO Solution	24084	10mM * 30uL	https://www.medchemexpress.com/etp-46321.html	PI3K/Akt/mTOR
HYCPK5042	HY-15556	GSK269962A	D8	B724400	850664-21-0	570.60	ROCK	Free Base	GSK269962A is a potent ROCK inhibitor with IC50s of 1.6 and 4 nM for recombinant human ROCK1 and ROCK2 respectively.	CCN1C2=CC(OC3=CC=CC(NC(C4=CC=C(OCCN5CCOCC5)C=C4)=O)=C3)=NC=C2N=C1C6=NON=C6N	DMSO : ≥ 30 mg/mL (52.58 mM); H2O : < 0.1 mg/mL (insoluble)	DMSO Solution	24613	10mM * 30uL	https://www.medchemexpress.com/GSK269962A.html	Cell Cycle/DNA Damage; Stem Cell/Wnt; TGF-beta/Smad
HYCPK5042	HY-10431	SB-431542	D9	B718991	301836-41-9	384.39	TGF-β Receptor	Free Base	SB-431542 is a potent and selective inhibitor of ALK5/TGF-β type I Receptor with an IC50 value of 94 nM.	O=C(C1=CC=C(C=C1)C2=NC(C3=CC=C4OCOC4=C3)=C(N2)C5=NC=CC=C5)N	DMSO : ≥ 40 mg/mL (104.06 mM); Ethanol : 11.17 mg/mL (29.06 mM; Need ultrasonic and warming)	DMSO Solution	43421	10mM * 30uL	https://www.medchemexpress.com/SB-431542.html	TGF-beta/Smad
HYCPK5042	HY-13902	Berzosertib	D10	B723614	1232416-25-9	463.55	ATM/ATR	Free Base	Berzosertib (VE-822) is an ATR inhibitor with a Ki value of less than 0.2 nM. It also inhibits ATM with a Ki of 34 nM.	NC1=NC=C(C2=CC=C(S(=O)(C(C)C)=O)C=C2)N=C1C3=CC(C4=CC=C(CNC)C=C4)=NO3	DMSO : ≥ 35 mg/mL (75.50 mM)	DMSO Solution	16047	10mM * 30uL	https://www.medchemexpress.com/VE-822.html	Cell Cycle/DNA Damage; PI3K/Akt/mTOR
HYCPK5042	HY-128341	ERK5-IN-2	D11	B724662	1888305-96-1	388.19	ERK	Free Base	ERK5-IN-2 is an orally active, sub-micromolar, selective ERK5 inhibitor with IC50s of 0.82 μM, 3 μM for ERK5 and ERK5 MEF2D, respectively. ERK5-IN-2 does not interact with the BRD4 bromodomain. ERK5-IN-2 suppresses both tumor xenograft growth and basic fibroblast growth factor (bFGF) driven Matrigel plug angiogenesis[1].	FC1=CC=CC(Br)=C1C(C2=CNC(C(NC3=CC=CN=C3)=O)=C2)=O	DMSO : 250 mg/mL (644.01 mM; Need ultrasonic)	DMSO Solution	52053	10mM * 30uL	https://www.medchemexpress.com/erk5-in-2.html	MAPK/ERK Pathway; Stem Cell/Wnt
HYCPK5042	HY-14975	R1487 (Hydrochloride)	E2	B717782	449808-64-4	424.83	Autophagy; p38 MAPK	Hydrochloride	R1487 (Hydrochloride) is highly potent and highly selective inhibitors of p38α._x000D_ target: p38α;_x000D_ R1487 (Hydrochloride) potently inhibits cytokine production in a variety of in vitro and in vivo models.[1]_x000D_ R1487 (Hydrochloride) inhibits production of TNFR by human monocytic cells (THP-1) and inhibits production of IL-1β in human whole blood (HWB) induced by LPS.[1]	O=C1C(OC2=CC=C(F)C=C2F)=CC3=CN=C(NC4CCOCC4)N=C3N1C.Cl	DMSO : 20.83 mg/mL (49.03 mM; Need ultrasonic); H2O : < 0.1 mg/mL (insoluble)	DMSO Solution	40916	10mM * 30uL	https://www.medchemexpress.com/R1487-Hydrochloride.html	Autophagy; MAPK/ERK Pathway
HYCPK5042	HY-111363	MK8722	E3	B716436	1394371-71-1	449.89	AMPK	Free Base	MK8722 is a potent and systemic pan-AMPK activator.	O[C@H]1[C@@]([C@]2([H])OC1)([H])OC[C@H]2OC3=NC4=NC(C(C=C5)=CC=C5C6=CC=CC=C6)=C(Cl)C=C4N3	DMSO : ≥ 62.5 mg/mL (138.92 mM)	DMSO Solution	39436	10mM * 30uL	https://www.medchemexpress.com/MK8722.html	Epigenetics; PI3K/Akt/mTOR
HYCPK5042	HY-104010	Asciminib	E4	B717663	1492952-76-7	449.84	Bcr-Abl	Free Base	Asciminib (ABL001) is a potent and selective allosteric Bcr-Abl inhibitor; inhibits Ba/F3 cells grown with an IC50 of 0.25 nM.	O=C(C1=CC(C2=NNC=C2)=C(N3C[C@H](O)CC3)N=C1)NC4=CC=C(OC(F)(Cl)F)C=C4	DMSO : ≥ 100 mg/mL (222.30 mM)	DMSO Solution	26438	10mM * 30uL	https://www.medchemexpress.com/Asciminib.html	Protein Tyrosine Kinase/RTK
HYCPK5042	HY-128757	Remibrutinib	E5	B718361	1787294-07-8	507.53	Btk	Free Base	Remibrutinib, is a potent and orally active bruton tyrosine kinase (BTK) inhibitor with an IC50 value of 1 nM. Remibrutinib inhibits BTK activity with an IC50 value of 0.023 μM in blood[1]. Remibrutinib has the potential for Chronic urticaria (CU) treatment[2].	O=C(NC1=CC(F)=CC(C2=NC=NC(N)=C2OCCN(C)C(C=C)=O)=C1C)C3=CC=C(C4CC4)C=C3F	DMSO : 125 mg/mL (246.29 mM; Need ultrasonic)	DMSO Solution	46866	10mM * 30uL	https://www.medchemexpress.com/remibrutinib.html	Protein Tyrosine Kinase/RTK
HYCPK5042	HY-126141	JAK/HDAC-IN-1	E6	B726939	2284621-75-4	450.32	HDAC; JAK	Free Base	JAK/HDAC-IN-1 is a potent JAK2/HDAC dual inhibitor, exhibits antiproliferative and proapoptotic activities in several hematological cell lines. JAK/HDAC-IN-1 shows IC50s of 4 and 2 nM for JAK2 and HDAC, respectively[1].	ClC1=CC=C(NC2=NC(NC3=CN(CCCCCC(NO)=O)N=C3)=NC=C2Cl)C=C1	DMSO : 20.83 mg/mL (46.26 mM; Need ultrasonic)	DMSO Solution	44665	10mM * 30uL	https://www.medchemexpress.com/jak-hdac-in-1.html	Cell Cycle/DNA Damage; Epigenetics; JAK/STAT Signaling; Stem Cell/Wnt
HYCPK5042	HY-18957	Lifirafenib	E7	B712597	1446090-77-2	478.42	EGFR; Raf	Free Base	Lifirafenib (BGB-283) is a novel and potent Raf Kinase and EGFR inhibitor with IC50 values of 23 and 29 nM for recombinant BRafV600E and EGFR, respectively.	FC(F)(F)C(C=C1)=CC2=C1N=C(N2)[C@@H]3[C@H]([C@@H]43)OC(C4=C5)=CC=C5OC6=CC=NC(N7)=C6CCC7=O	DMSO : ≥ 125 mg/mL (261.28 mM)	DMSO Solution	25076	10mM * 30uL	https://www.medchemexpress.com/BGB-283.html	JAK/STAT Signaling; MAPK/ERK Pathway; Protein Tyrosine Kinase/RTK
HYCPK5042	HY-13036A	Btk inhibitor 1 (R enantiomer)	E8	B718100	1022150-12-4	386.45	Btk	Free Base	Btk inhibitor 1 R enantiomer (Ibrutinib analog) (Compound 14) is a covalent and irreversible Bruton’s tyrosine kinase (BTK) inhibitor and can be used in synthesis of Ibrutinib and ibrutinib-based activity-based probes (ABPs)[1].	NC1=C2C(N([C@H]3CNCCC3)N=C2C4=CC=C(OC5=CC=CC=C5)C=C4)=NC=N1	10 mM in DMSO	DMSO Solution	04302	10mM * 30uL	https://www.medchemexpress.com/Btk-inhibitor-1-R-enantiomer.html	Protein Tyrosine Kinase/RTK
HYCPK5042	HY-15679	PI4KIII beta inhibitor 3	E9	B717846	1245319-54-3	446.53	PI4K	Free Base	PI4KIII beta inhibitor 3 is a novel and high effective PI4KIIIβ inhibitor with IC50 of 5.7 nM.	O=C(N1CCN(C2=C3C(SC(C4=CC=CN=C4)=N3)=NC(N)=N2)CC1)NC5=CC=C(C)C=C5	DMSO : 20 mg/mL (44.79 mM; Need ultrasonic)	DMSO Solution	02202	10mM * 30uL	https://www.medchemexpress.com/PI4KIII-beta-inhibitor-3.html	PI3K/Akt/mTOR
HYCPK5042	HY-103161	ABT-702 dihydrochloride	E10	B720142	1188890-28-9	536.25	Adenosine Kinase	Hydrochloride	ABT-702 dihydrochloride is a potent adenosine kinase (AK) inhibitor (IC50=1.7 nM).	NC1=C(C(C2=CC=CC(Br)=C2)=CC(C3=CC=C(N4CCOCC4)N=C3)=N5)C5=NC=N1.[H]Cl.[H]Cl	DMSO : ≥ 33.33 mg/mL (62.15 mM)	DMSO Solution	32434	10mM * 30uL	https://www.medchemexpress.com/ABT-702_dihydrochloride.html	Metabolic Enzyme/Protease; Neuronal Signaling
HYCPK5042	HY-13036B	Btk inhibitor 1 (R enantiomer hydrochloride)	E11	B717828	1553977-42-6	422.91	Btk	Hydrochloride	Btk inhibitor 1 R enantiomer hydrochloride (Ibrutinib analog hydrochloride) (Compound 14) is a covalent and irreversible Bruton’s tyrosine kinase (BTK) inhibitor and can be used in synthesis of Ibrutinib and ibrutinib-based activity-based probes (ABPs)[1].	NC1=C2C(N([C@H]3CNCCC3)N=C2C4=CC=C(OC5=CC=CC=C5)C=C4)=NC=N1.Cl	10 mM in DMSO	DMSO Solution	11157	10mM * 30uL	https://www.medchemexpress.com/btk-inhibitor-1-r-enantiomer-hydrochloride.html	Protein Tyrosine Kinase/RTK
HYCPK5042	HY-100368A	MELK-8a (hydrochloride)	F2	B718889	2096992-20-8	469.02	MELK	Hydrochloride	MELK-8a hydrochloride is a novel maternal embryonic leucine zipper kinase (MELK) inhibitor with an IC50 of 2 nM.	CN(CC1)CCN1C2=CC=C(N3C=C(C4=CC=NC=C4OCC5CCNCC5)C=N3)C=C2.Cl	DMSO : 8.6 mg/mL (18.34 mM; Need ultrasonic and warming); H2O : ≥ 100 mg/mL (213.21 mM)	DMSO Solution	23602	10mM * 30uL	https://www.medchemexpress.com/MELK-8a-hydrochloride.html	PI3K/Akt/mTOR
HYCPK5042	HY-18009	LFM-A13	F3	B719219	244240-24-2	360.00	Btk; JAK; Polo-like Kinase (PLK)	Free Base	LFM-A13 is a potent BTK, JAK2, PLK inhibitor, inhibits recombinant BTK, Plx1 and PLK3 with IC50s of 2.5 μM, 10 μM and 61 μM; LFM-A13 shows no effects on JAK1 and JAK3, Src family kinase HCK, EGFR and IRK.	BrC1=C(NC(/C(C#N)=C(C)\O)=O)C=C(Br)C=C1	DMSO : ≥ 42 mg/mL (116.67 mM)	DMSO Solution	15376	10mM * 30uL	https://www.medchemexpress.com/LFM-A13.html	Cell Cycle/DNA Damage; Epigenetics; JAK/STAT Signaling; Protein Tyrosine Kinase/RTK; Stem Cell/Wnt
HYCPK5042	HY-15868	HS-173	F4	B724429	1276110-06-5	422.46	Apoptosis; PI3K	Free Base	HS-173 is a novel PI3K inhibitor, that is used for cancer treatment.	O=C(C1=CN=C2C=CC(C3=CC(NS(=O)(C4=CC=CC=C4)=O)=CN=C3)=CN21)OCC	DMSO : 50 mg/mL (118.35 mM; Need ultrasonic); H2O : < 0.1 mg/mL (insoluble)	DMSO Solution	24431	10mM * 30uL	https://www.medchemexpress.com/HS-173.html	Apoptosis; PI3K/Akt/mTOR
HYCPK5042	HY-101931	hVEGF-IN-1	F5	B717152	1637443-98-1	581.75	VEGFR	Free Base	hVEGF-IN-1 represses human VEGF-A translation and shows antitumor activity.	CCN(CC)CCOC(C=C1)=CC=C1NC2=NC(C3=C(NC(CCN4CCN(C)CC4)=O)C=CC=C3)=NC5=CC=CC=C52	DMSO : 25 mg/mL (42.97 mM; Need ultrasonic); H2O : < 0.1 mg/mL (insoluble)	DMSO Solution	26387	10mM * 30uL	https://www.medchemexpress.com/hVEGF-IN-1.html	Protein Tyrosine Kinase/RTK
HYCPK5042	HY-12846	CCT196969	F6	B724605	1163719-56-9	513.52	Raf	Free Base	CCT196969 is a pan-Raf inhibitor, which inhibits B-Raf, BRafV600E and CRAF with IC50s of 0.1, 0.04, and 0.01 μM, respectively.	O=C1NC2=NC=CC(OC3=CC=C(NC(NC4=CC(C(C)(C)C)=NN4C5=CC=CC=C5)=O)C(F)=C3)=C2N=C1	DMSO : ≥ 32 mg/mL (62.32 mM)	DMSO Solution	33439	10mM * 30uL	https://www.medchemexpress.com/CCT196969.html	MAPK/ERK Pathway
HYCPK5042	HY-18951	ONO-4059 (analog)	F7	B723686	1351635-67-0	456.50	Apoptosis; Btk	Free Base	ONO-4059 analog is the analog of ONO-4059, ONO-4059 is a highly potent and selective Btk inhibitor. _x000D_ IC50 value: sub-nM range [2]_x000D_ Target: Btk_x000D_ in vitro: ONO-4059 is a selective, once-daily, oral inhibitor of BTK, which has been shown to play a role in the survival and proliferation of malignant B-cells. ONO-4059 shows a favourable safety profile along with promising efficacy i…	O=C1N([C@H]2CCCN(C(C=C)=O)C2)C3=NC=NC(N)=C3N1C4=CC=C(OC5=CC=CC=C5)C=C4	DMSO : ≥ 29 mg/mL (63.53 mM)	DMSO Solution	20325	10mM * 30uL	https://www.medchemexpress.com/ONO-4059-analog.html	Apoptosis; Protein Tyrosine Kinase/RTK
HYCPK5042	HY-18602	FIIN-2	F8	B724515	1633044-56-0	634.73	FGFR	Free Base	FIIN-2 is an irreversible inhibitor of FGFR with an IC50 of 3.1, 4.3, 27, and 45 nM for FGFR1, FGFR2, FGFR3 and FGFR4, respectively.	C=CC(NC1=CC=C(CN(C2=NC(NC3=CC=C(N4CCN(C)CC4)C=C3)=NC=C2CN5C6=CC(OC)=CC(OC)=C6)C5=O)C=C1)=O	DMSO : ≥ 30 mg/mL (47.26 mM)	DMSO Solution	21195	10mM * 30uL	https://www.medchemexpress.com/FIIN-2.html	Protein Tyrosine Kinase/RTK
HYCPK5042	HY-112373	Aurora Kinase Inhibitor 3	F9	B717699	879127-16-9	413.40	Aurora Kinase	Free Base	Aurora Kinase Inhibitor 3 is a strong and selective Aurora A kinase inhibitor with an IC50 of 42 nM, and weakly inhibits EGFR with an IC50>10 μM. Aurora Kinase Inhibitor 3 has a binding mode with the cyclopropanecarboxylic acid moiety directed towards the solvent exposed region of the ATP-binding pocket, and several induced structural changes in the active-site compared with other published AIK s…	O=C(C1CC1)NC2=CC=CC(NC3=NC=CC(NC4=CC=CC(C(F)(F)F)=C4)=N3)=C2	DMSO : 125 mg/mL (302.37 mM; Need ultrasonic)	DMSO Solution	46801	10mM * 30uL	https://www.medchemexpress.com/aurora-kinase-inhibitor-3.html	Cell Cycle/DNA Damage; Epigenetics
HYCPK5042	HY-50710	KU-0063794	F10	B724354	938440-64-3	465.54	mTOR	Free Base	KU-0063794 is a potent and specific mTOR inhibitor, inhibiting both the mTORC1 and mTORC2 complexes with IC50s of 10 nM.	OCC1=CC(C2=CC=C3C(N=C(N=C3N4CCOCC4)N5C[C@@H](O[C@@H](C5)C)C)=N2)=CC=C1OC	DMSO : 16.67 mg/mL (35.81 mM; Need ultrasonic)	DMSO Solution	03237	10mM * 30uL	https://www.medchemexpress.com/ku-0063794.html	PI3K/Akt/mTOR
HYCPK5042	HY-18163	GNE-7915	F11	B724644	1351761-44-8	443.40	LRRK2	Free Base	GNE-7915 is a potent, selective and brain-penetrant inhibitor of LRRK2 with an IC50 of 9 nM.	CCNC1=NC(NC2=C(OC)C=C(C(N3CCOCC3)=O)C(F)=C2)=NC=C1C(F)(F)F	DMSO : 14.33 mg/mL (32.32 mM; Need ultrasonic and warming)	DMSO Solution	14628	10mM * 30uL	https://www.medchemexpress.com/GNE-7915.html	Autophagy
HYCPK5042	HY-18237	KX1-004	G2	B726450	518058-84-9	284.29	Src	Free Base	KX1-004 is a potent small molecule inhibitor of Src-PTK as a potential protective drug for NIHL._x000D_ IC50 value:_x000D_ Target: Src-PTK inhibitor_x000D_ KX1-004, KX1-005 and KX1-174 as potential protective drugs for NIHL. Chinchillas were used as subjects. A 30 microl drop of one of the Src inhibitors was placed on the round window membrane of the anesthetized chinchilla; the vehicle (DMSO and…	O=C(C(N1)=CC2=C1C=CC(F)=C2)NCC3=CC=CC(O)=C3	DMSO : ≥ 42 mg/mL (147.74 mM)	DMSO Solution	12360	10mM * 30uL	https://www.medchemexpress.com/KX1-004.html	Protein Tyrosine Kinase/RTK
HYCPK5042	HY-15604	AZD1208	G3	B723716	1204144-28-4	379.48	Apoptosis; Autophagy; Pim	Free Base	AZD1208 is a novel, orally bioavailable, highly selective PIM kinases inhibitor.	O=C(NC/1=O)SC1=C/C2=C(N3C[C@H](N)CCC3)C(C4=CC=CC=C4)=CC=C2	DMSO : 50 mg/mL (131.76 mM; Need ultrasonic)	DMSO Solution	15775	10mM * 30uL	https://www.medchemexpress.com/AZD1208.html	Apoptosis; Autophagy; JAK/STAT Signaling
HYCPK5042	HY-15427B	GDC-0834 (S-enantiomer)	G4	B724003	1133432-50-4	596.74	Btk	Free Base	GDC-0834 (S-enantiomer) is the S-enantiomer of GDC-0834. GDC-0834 is a potent and selective BTK inhibitor.	CC1=C(C(N=C2NC3=CC=C([C@@H]4N(C)CCN(C)C4=O)C=C3)=CN(C)C2=O)C=CC=C1NC(C5=CC6=C(CCCC6)S5)=O	DMSO : 100 mg/mL (167.58 mM; Need ultrasonic)	DMSO Solution	19148	10mM * 30uL	https://www.medchemexpress.com/GDC-0834-S-enantiomer.html	Protein Tyrosine Kinase/RTK
HYCPK5042	HY-41076	Ca2+ channel agonist 1	G5	B718411	1402821-24-2	354.45	Calcium Channel; CDK		Ca2+ channel agonist 1 is an agonist of N-type Ca2+ channel and an inhibitor of Cdk2, with EC50s of 14.23 μM and 3.34 μM, respectively, and is used as a potential treatment for motor nerve terminal dysfunction.	CC[C@@H](NC1=NC(NCC2=CC=CC=C2)=C3C(N(CCC)C=N3)=N1)CO	H2O : < 0.1 mg/mL (insoluble); DMSO : 50 mg/mL (141.06 mM; Need ultrasonic)	DMSO Solution	17818	10mM * 30uL	https://www.medchemexpress.com/Ca2_addition_-channel-agonist-1.html	Cell Cycle/DNA Damage; Membrane Transporter/Ion Channel; Neuronal Signaling
HYCPK5042	HY-112914	mTOR inhibitor-1	G6	B534557	468747-17-3	363.21	Autophagy; mTOR	Free Base	mTOR inhibitor-1 is a novel mTOR pathway inhibitor which can suppress cells proliferation and inducing autophagy.	O=C(N/N=C(C1=CC=C(O)C=C1O)\C)C2=CC=C(C)C(Br)=C2	DMSO : 83.33 mg/mL (229.43 mM; Need ultrasonic)	DMSO Solution	41680	10mM * 30uL	https://www.medchemexpress.com/mTOR_inhibitor-1.html	Autophagy; PI3K/Akt/mTOR
HYCPK5042	HY-114349	HS-1371	G7	B728172	2158197-70-5	384.47	RIP kinase	Free Base	HS-1371 is a potent and ATP-competitive receptor-interacting protein kinase 3 (RIP3) inhibitor with an IC50 of 20.8?nM[1].	CC1=CC=C(OC2=CC=NC3=CC(C4=CN(C5CCNCC5)N=C4)=CC=C23)C=C1	DMSO : 16.67 mg/mL (43.36 mM; Need ultrasonic)	DMSO Solution	36975	10mM * 30uL	https://www.medchemexpress.com/HS-1371.html	Apoptosis
HYCPK5042	HY-10644	Lck inhibitor 2	G8	B712633	944795-06-6	335.36	Src	Free Base	Lck inhibitor 2 is a bis-anilinopyrimidine inhibitor of tyrosine kinases including LCK, BTK, LYN, SYK, and TXK. The IC50 values are 13nM, 9nM, 3nM, 26nM and 2nM for Lck, Btk, Lyn, Btk and Txk respectively _x000D_ IC50 Value: 13 nM(Lck) [1]_x000D_ Target: Src family kinase_x000D_ Lck inhibitor 2(Compound 9) inhibited 48 kinases with %control < 1 (33 of them tyrosine kinases, almost half of the 71 …	OC1=CC=C(C)C(NC2=CC=NC(NC3=CC(C(N)=O)=CC=C3)=N2)=C1	DMSO : 20 mg/mL (59.64 mM; Need ultrasonic)	DMSO Solution	09710	10mM * 30uL	https://www.medchemexpress.com/Lck-inhibitor-2.html	Protein Tyrosine Kinase/RTK
HYCPK5042	HY-111378	Casein Kinase II Inhibitor IV	G9	B716883	863598-09-8	429.47	Casein Kinase	Free Base	Casein Kinase II Inhibitor IV is a small-molecule inducer of epidermal keratinocyte differentiation.	N#CCCC1=CC=CC(N2C=CC3=CN=C(NC4=CC(OC)=C(OC)C(OC)=C4)N=C32)=C1	DMSO : ≥ 250 mg/mL (582.11 mM)	DMSO Solution	30167	10mM * 30uL	https://www.medchemexpress.com/Casein_Kinase_II_Inhibitor_IV.html	Cell Cycle/DNA Damage; Stem Cell/Wnt
HYCPK5042	HY-15959	Savolitinib	G10	B712669	1313725-88-0	345.36	c-Met/HGFR	Free Base	Savolitinib (AZD-6094) is a potent, highly selective, and orally bioavailable c-Met inhibitor with IC50 s of 5 nM and 3 nM for c-Met and p-Met, respectively. Savolitinib (AZD-6094) selectively binds to and inhibits the activation of c-Met in an ATP-competitive manner, and disrupts c-Met signal transduction pathways. Antineoplastic activity[1][2].	CN1N=CC(C2=CN=C3C(N([C@H](C4=CN5C(C=C4)=NC=C5)C)N=N3)=N2)=C1	DMSO : ≥ 34 mg/mL (98.45 mM); H2O : < 0.1 mg/mL (insoluble)	DMSO Solution	38913	10mM * 30uL	https://www.medchemexpress.com/Savolitinib.html	Protein Tyrosine Kinase/RTK
HYCPK5042	HY-114423	p38α inhibitor 1	G11	B717691	1034189-82-6	416.46	Autophagy; p38 MAPK	Free Base	p38α inhibitor 1 is a p38α inhibitor extracted from patent WO 2008076265 A1.	O=C(C1=CC2=C(C=C1OC3=CC=C(F)C=C3F)C=NN2CC(C)C)NCCN(C)C	DMSO : ≥ 125 mg/mL (300.15 mM)	DMSO Solution	38353	10mM * 30uL	https://www.medchemexpress.com/p38_alpha__inhibitor_1.html	Autophagy; MAPK/ERK Pathway
HYCPK5042	HY-15150	Bemcentinib	H2	B728056	1037624-75-1	506.64	TAM Receptor	Free Base	Bemcentinib (R428) is a potent and selective inhibitor of Axl with an IC50 of 14 nM.	NC1=NC(NC2=CC(CC[C@@H](N3CCCC3)CC4)=C4C=C2)=NN1C(N=N5)=CC6=C5C7=CC=CC=C7CCC6	DMSO : 10.25 mg/mL (20.23 mM; Need ultrasonic and warming)	DMSO Solution	07412	10mM * 30uL	https://www.medchemexpress.com/R428.html	Protein Tyrosine Kinase/RTK
HYCPK5042	HY-10185	TG 100572 (Hydrochloride)	H3	B719381	867331-64-4	512.43	FGFR; PDGFR; Src; VEGFR	Hydrochloride	TG 100572 Hydrochloride is a multi-targeted kinase inhibitor which inhibits receptor tyrosine kinases and Src kinases; has IC50s of 2, 7, 2, 16, 13, 5, 0.5, 6, 0.1, 0.4, 1, 0.2 nM for VEGFR1, VEGFR2, FGFR1, FGFR2, PDGFRβ, Fgr, Fyn, Hck, Lck, Lyn, Src, Yes, respectively.	ClC1=CC=C(O)C=C1C2=CC(C)=C(N=C(NC(C=C3)=CC=C3OCCN4CCCC4)N=N5)C5=C2.Cl	DMSO : ≥ 44 mg/mL (85.87 mM)	DMSO Solution	18343	10mM * 30uL	https://www.medchemexpress.com/TG-100572-Hydrochloride.html	Protein Tyrosine Kinase/RTK
HYCPK5042	HY-11042	GNE-477	H4	B719184	1032754-81-6	504.63	mTOR; PI3K	Free Base	GNE-477 is a potent and efficacious dual PI3K (IC50=4 nM)/mTOR(Ki=21 nM) inhibitor.	NC1=NC=C(C2=NC(N3CCOCC3)=C4C(C(C)=C(CN5CCN(S(=O)(C)=O)CC5)S4)=N2)C=N1	DMSO : 16.67 mg/mL (33.03 mM; Need ultrasonic)	DMSO Solution	16355	10mM * 30uL	https://www.medchemexpress.com/GNE-477.html	PI3K/Akt/mTOR
HYCPK5042	HY-14574	PF-03814735	H5	B718359	942487-16-3	474.48	Aurora Kinase; VEGFR	Free Base	PF-03814735 is a potent, orally available and reversible aurora A and aurora B inhibitor with IC50s of 0.8 and 0.5 nM, respectively.	O=C(CNC(C)=O)N1[C@@H]2C3=C(C=C(NC4=NC(NC5CCC5)=C(C(F)(F)F)C=N4)C=C3)[C@H]1CC2	DMSO : ≥ 100 mg/mL (210.76 mM)	DMSO Solution	14131	10mM * 30uL	https://www.medchemexpress.com/PF-03814735.html	Cell Cycle/DNA Damage; Epigenetics; Protein Tyrosine Kinase/RTK
HYCPK5042	HY-111101	AZ1495	H6	B718413	2196204-23-4	385.50	IRAK	Free Base	AZ1495 (compound 28) is an oral active inhibitor of Interleukin-1 receptor associated kinase 4 (IRAK4), with IC50 values of 5 nM and 23 nM for IRAK4 and IRAK1, respectively. Shows activity in treatment of mutant MYD88L265P diffuse large B-cell lymphoma (DLBCL)[1].	C1(C(C2CCOCC2)=CN3)=C3N=CN=C1N[C@@H]4CC[C@@H](N5CCOCC5)CC4	DMSO : 10 mg/mL (25.94 mM; Need ultrasonic)	DMSO Solution	38878	10mM * 30uL	https://www.medchemexpress.com/AZ1495.html	Immunology/Inflammation; Protein Tyrosine Kinase/RTK
HYCPK5042	HY-12492	VER-246608	H7	B717106	1684386-71-7	552.96	PDHK	Free Base	VER-246608 is a potent and ATP-competitive inhibitor of pyruvate dehydrogenase kinase (PDK) with IC50s of 35 nM, 40 nM, 84 nM, and 91 nM for PDK-1, PDK-3, PDK-2, and PDK-4, respectively.	O=C(C1=CC=C(O)C=C1O)N(CC2=CC=C(CNC(C(F)F)=O)C=C2)C(C=C3)=CC=C3C4=NC(Cl)=NC=C4C	DMSO : 100 mg/mL (180.84 mM; Need ultrasonic)	DMSO Solution	29610	10mM * 30uL	https://www.medchemexpress.com/VER-246608.html	Metabolic Enzyme/Protease
HYCPK5042	HY-111556	BSJ-03-123	H8	B718117		937.01	CDK; PROTAC	Free Base	BSJ-03-123 is a potent and novel CDK6-selective small-molecule degrader (PROTAC).	O=C(C(C(C)=O)=C1C)N(C2CCCC2)C3=C1C=NC(NC4=CC=C(N5CCN(CCOCCOCCOCCNC(COC6=CC=CC7=C6C(N(C8C(NC(CC8)=O)=O)C7=O)=O)=O)CC5)C=N4)=N3	H2O : < 0.1 mg/mL (insoluble); DMSO : 125 mg/mL (133.40 mM; Need ultrasonic)	DMSO Solution	41787	10mM * 30uL	https://www.medchemexpress.com/BSJ-03-123.html	Cell Cycle/DNA Damage; PROTAC
HYCPK5042	HY-15141	Staurosporine	H9	B382754	62996-74-1	466.53	PKA; PKC	Free Base	Staurosporine is a potent and non-selective inhibitor of protein kinases with IC50s of 6 nM, 15 nM, 2 nM, and 3 nM for PKC, PKA, c-Fgr, and Phosphorylase kinase respectively.	O=C(NC1)C2=C1C3=C(C4=C2C5=C(C=CC=C5)N4[C@H]6C[C@@H](NC)[C@@H](OC)[C@]7(C)O6)N7C8=CC=CC=C83	DMSO : 125 mg/mL (267.94 mM; Need ultrasonic); H2O : < 0.1 mg/mL (insoluble)	DMSO Solution	32940	10mM * 30uL	https://www.medchemexpress.com/Staurosporine.html	Epigenetics; Protein Tyrosine Kinase/RTK; Stem Cell/Wnt; TGF-beta/Smad
HYCPK5042	HY-101793	BMS-935177	H10	B718363	1231889-53-4	502.56	Btk	Free Base	BMS-935177 is a potent and selective reversible inhibitor of Bruton’s tyrosine kinase (Btk) with an IC50 of 3 nM.	O=C(C1=CC=C(C2=CC=CC(N3C=NC4=C(C=CC=C4)C3=O)=C2C)C5=C1NC6=C5C=CC(C(C)(O)C)=C6)N	DMSO : ≥ 130 mg/mL (258.68 mM)	DMSO Solution	29805	10mM * 30uL	https://www.medchemexpress.com/BMS-935177.html	Protein Tyrosine Kinase/RTK
HYCPK5042	HY-108709	CC-671	H11	B728171	1618658-88-0	512.56	CDK	Free Base	CC-671 is a dual TTK protein kinase/CDC2-like kinase (CLK2) inhibitor with IC50s of 0.005 and 0.006 μM for TTK and CLK2, respectively.	O=C(NC)C1=CC=C(NC2=NC(NC=C3C4=CC(OC(C)=N5)=C5C=C4)=C3C(OC6CCCC6)=N2)C(OC)=C1	DMSO : ≥ 60 mg/mL (117.06 mM); H2O : < 0.1 mg/mL (insoluble)	DMSO Solution	29883	10mM * 30uL	https://www.medchemexpress.com/CC-671.html	Cell Cycle/DNA Damage
HYCPK5043	HY-101963	AD80	A2	B728230	1384071-99-1	473.43	Raf; RET; Ribosomal S6 Kinase (RSK); Src	Free Base	AD80, a multikinase inhibitor, inhibits RET, RAF,SRCand S6K, with greatly reduced mTOR activity.	O=C(NC1=CC(C(F)(F)F)=CC=C1F)NC2=CC=C(C3=NN(C(C)C)C4=NC=NC(N)=C43)C=C2	DMSO : ≥ 150 mg/mL (316.84 mM)	DMSO Solution	25141	10mM * 30uL	https://www.medchemexpress.com/AD80.html	MAPK/ERK Pathway; Protein Tyrosine Kinase/RTK
HYCPK5043	HY-10067	Y-33075	A3	B381790	199433-58-4	280.32	ROCK	Free Base	Y-33075 is a selective ROCK inhibitor derived from Y-27632, and is more potent than Y-27632, with an IC50 of 3.6 nM.	O=C(NC1=C2C(NC=C2)=NC=C1)C3=CC=C(C=C3)[C@H](N)C	H2O : < 0.1 mg/mL (insoluble); DMSO : 50 mg/mL (178.37 mM; Need ultrasonic and warming)	DMSO Solution	32976	10mM * 30uL	https://www.medchemexpress.com/Y-33075.html	Cell Cycle/DNA Damage; Stem Cell/Wnt; TGF-beta/Smad
HYCPK5043	HY-N0188	Esculin	A4	B726013	531-75-9	340.28	p38 MAPK		Esculin, a fluorescent coumarin glucoside, is an active ingredient of ash bark[1]. Esculin ameliorates cognitive impairment in experimental diabetic nephropathy (DN), and exerts anti?oxidative stress and anti?inflammatory effects, via the MAPK signaling pathway[2].	O=C1C=CC2=CC(O[C@H]3[C@@H]([C@H]([C@@H]([C@@H](CO)O3)O)O)O)=C(O)C=C2O1	10 mM in DMSO	DMSO Solution	45945	10mM * 30uL	https://www.medchemexpress.com/esculin.html	MAPK/ERK Pathway
HYCPK5043	HY-112096	eCF506	A5	B717732	1914078-41-3	510.63	Src	Free Base	eCF506 is a highly potent and orally bioavailable inhibitor of the non-receptor tyrosine kinase Src with an IC50 of less than 0.5 nM.	NC1=C2C(C3=CC(OC)=C(NC(OC(C)(C)C)=O)C=C3)=NN(CCN4CCC(N(C)C)CC4)C2=NC=N1	H2O : < 0.1 mg/mL (insoluble); DMSO : 62.5 mg/mL (122.40 mM; Need ultrasonic)	DMSO Solution	29858	10mM * 30uL	https://www.medchemexpress.com/eCF506.html	Protein Tyrosine Kinase/RTK
HYCPK5043	HY-12307	(-)-Indolactam V	A6	B716904	90365-57-4	301.38	PKC	Free Base	(-)-Indolactam V is a PKC activator, with Kis of 3.36 nM, 1.03 μM for η-CRD2 (PKCη surrogate peptide), γ-CRD2 (PKCγ surrogate peptide), and Kds of 5.5 nM (η-C1B), 7.7 nM (ε-C1B), 8.3 nM (δ-C1B), 18.9 nM (β-C1A-long), 20.8 nM (α-C1A-long), 137 nM (β-C1B), 138 nM (γ-C1A), 213 nM (γ-C1B), and has antitumor activity.	CC(C)[C@@H](C1=O)N(C)C2=C3C(NC=C3C[C@H](N1)CO)=CC=C2	DMSO : 50 mg/mL (165.90 mM; Need ultrasonic)	DMSO Solution	24031	10mM * 30uL	https://www.medchemexpress.com/_-_-Indolactam-V.html	Epigenetics; TGF-beta/Smad
HYCPK5043	HY-101561	Avapritinib	A7	B716850	1703793-34-3	498.56	c-Kit; PDGFR	Free Base	Avapritinib (BLU-285) is a highly potent, selective, and orally bioavailable KIT and PDGFRA activation loop mutant kinases inhibitor with IC50s of 0.27 and 0.24 nM for KIT D816V and PDGFRA D842V, respectively. Avapritinib (BLU-285) binds the active conformation of the kinase and shows antitumor activity. Avapritinib (BLU-285) attenuates the transport function of both ABCB1 and ABCG2[1][2].	CN1N=CC(C2=CN3C(C(N4CCN(C5=NC=C([C@@](C)(N)C6=CC=C(F)C=C6)C=N5)CC4)=NC=N3)=C2)=C1	DMSO : ≥ 83.33 mg/mL (167.14 mM)	DMSO Solution	25937	10mM * 30uL	https://www.medchemexpress.com/BLU-285.html	Protein Tyrosine Kinase/RTK
HYCPK5043	HY-N2447	Amarogentin	A8	B717423	21018-84-8	586.54	AMPK; Apoptosis	Free Base	Amarogentin is a secoiridoid glycoside that is mainly extracted from Swertia and Gentiana roots. Amarogentin exhibits many biological effects, including anti-oxidative, anti-tumour, and anti-diabetic activities. Amarogentin exerts hepatoprotective and immunomodulatory effects. Amarogentin promotes apoptosis, arrests G2/M cell cycle and downregulates of PI3K/Akt/mTOR signalling pathways. Amarogent…	C=C[C@H]([C@@]1([H])C(C(OCC1)=O)=CO2)[C@@H]2O[C@@](O[C@H](CO)[C@@H](O)[C@@H]3O)([H])[C@@H]3OC(C4=C(C5=CC(O)=CC=C5)C=C(O)C=C4O)=O	DMSO : 130 mg/mL (221.64 mM; Need ultrasonic)	DMSO Solution	46914	10mM * 30uL	https://www.medchemexpress.com/amarogentin.html	Apoptosis; Epigenetics; PI3K/Akt/mTOR
HYCPK5043	HY-16025	ACTB-1003	A9	B717685	939805-30-8	591.53	FGFR; VEGFR	Free Base	ACTB-1003 is an oral kinase inhibitor with IC50s of 6, 2 and 4 nM for FGFR1, VEGFR2 and Tie-2.	O=C(NC1=CC(C(F)(F)F)=CC=C1F)NC2=CC=C(C3=C4C(N)=NC=NN4C(CN5CCOCC5)=C3COC)C=C2F	DMSO : ≥ 35 mg/mL (59.17 mM)	DMSO Solution	14816	10mM * 30uL	https://www.medchemexpress.com/ACTB-1003.html	Protein Tyrosine Kinase/RTK
HYCPK5043	HY-18303	AMG-47a	A10	B718354	882663-88-9	535.56	Src	Free Base	AMG-47a is a potent inhibitor of Lck and T cell proliferation; exhibits anti-inflammatory activity (ED50 = 11 mg/kg) in the anti-CD3 induced production of IL-2 in mice._x000D_ IC50 value: _x000D_ Target: Lck inhibitor_x000D_ In several other in vitro assays, AMG-47a displays subnanomolar inhibition against Lck, and low (<10 nM) inhibition against other hard to inhibit kinases such as KDR and SRC …	O=C(NC1=CC=CC(C(F)(F)F)=C1)C2=CC=C(C)C(C3=CC4=CN=C(NCCN5CCOCC5)N=C4C=C3)=C2	DMSO : ≥ 34 mg/mL (63.48 mM)	DMSO Solution	16801	10mM * 30uL	https://www.medchemexpress.com/AMG-47a.html	Protein Tyrosine Kinase/RTK
HYCPK5043	HY-U00434	3BDO	A11	B728383	890405-51-3	327.33	Apoptosis; Autophagy; mTOR		3BDO is a new mTOR activator which can also inhibit autophagy.	O=C1OC(COC2=C([N+]([O-])=O)C=CC=C2)CC1CC3=CC=CC=C3	DMSO : ≥ 150 mg/mL (458.25 mM)	DMSO Solution	30164	10mM * 30uL	https://www.medchemexpress.com/3BDO.html	Apoptosis; Autophagy; PI3K/Akt/mTOR
HYCPK5043	HY-16997A	Itacitinib adipate	B2	B728162	1334302-63-4	699.66	JAK		Itacitinib adipate is an orally bioavailable and selective JAK1 inhibitor which has been tested for efficacy and safety in a phase II trial in myelofibrosis.	N#CCC1(N2N=CC(C3=C4C(NC=C4)=NC=N3)=C2)CN(C5CCN(C(C6=C(F)C(C(F)(F)F)=NC=C6)=O)CC5)C1.O=C(O)CCCCC(O)=O	DMSO : ≥ 137.5 mg/mL (196.52 mM)	DMSO Solution	29263	10mM * 30uL	https://www.medchemexpress.com/Itacitinib_adipate.html	Epigenetics; JAK/STAT Signaling; Stem Cell/Wnt
HYCPK5043	HY-111759	Jaspamycin	B3	B719629	22242-96-2	292.25	Parasite; PKA	Free Base	Jaspamycin (7-CN-7-C-Ino) is a potent activator of PKA, binding to the R site (PKAR), with an EC50 of 6.5 nM and Kd of 8 nM in Trypanosoma brucei. Jaspamycin (7-CN-7-C-Ino) does not bind with purified human PKARIα. Anti-parasite activity[1].	O=C1C2=C(N([C@@H]3O[C@H](CO)[C@@H](O)[C@H]3O)C=C2C#N)N=CN1	DMSO : 41.67 mg/mL (142.58 mM; Need ultrasonic)	DMSO Solution	46630	10mM * 30uL	https://www.medchemexpress.com/Jaspamycin.html	Anti-infection; Protein Tyrosine Kinase/RTK; Stem Cell/Wnt
HYCPK5043	HY-15161	Ro3280	B4	B728366	1062243-51-9	543.61	Polo-like Kinase (PLK)	Free Base	Ro3280 is a potent, highly selective inhibitor of PLK1 with an IC50 and a Kd of 3 nM and 0.09 nM, respectively, and nearly has no effect on PLK2 and PLK3.	COC1=C(NC2=NC(N(C3CCCC3)CC(F)(F)C(N4C)=O)=C4C=N2)C=CC(C(NC5CCN(C)CC5)=O)=C1	H2O : < 0.1 mg/mL (insoluble); DMSO : 100 mg/mL (183.96 mM; Need ultrasonic)	DMSO Solution	10010	10mM * 30uL	https://www.medchemexpress.com/Ro3280.html	Cell Cycle/DNA Damage
HYCPK5043	HY-16969	Dihexa	B5	B717630	1401708-83-5	504.66	c-Met/HGFR	Free Base	Dihexa, an oligopeptide drug, is an orally active and blood-brain barrier-permeable angiotensin IV analog. Dihexa binds to hepatocyte growth factor (HGF) with high affinity (Kd=65 pM) and potentiates its activity at its receptor, c-Met. Dihexa exhibits excellent antidementia activity and improves cognitive function in animal models. Dihexa may have therapeutic potential as a treatment Alzheimer’s…	OC1=CC=C(C[C@H](NC(CCCCC)=O)C(N[C@H](C(NCCCCCC(N)=O)=O)[C@@H](C)CC)=O)C=C1	DMSO : 100 mg/mL (198.15 mM; Need ultrasonic)	DMSO Solution	24817	10mM * 30uL	https://www.medchemexpress.com/Dihexa.html	Protein Tyrosine Kinase/RTK
HYCPK5043	HY-15160	TAK-960	B6	B459276	1137868-52-0	561.60	Polo-like Kinase (PLK)	Free Base	TAK-960 is an orally available, selective inhibitor of polo-like kinase 1 (PLK1), with an IC50 of 0.8 nM at 10 μM ATP; TAK-960 also shows inhibitory activities against PLK2 and PLK3, with IC50s of 16.9 and 50.2 nM, respectively.	O=C(NC1CCN(C)CC1)C2=CC(OC)=C(NC3=NC=C(N4C)C(N(C5CCCC5)CC(F)(F)C4=O)=N3)C=C2F	DMSO : ≥ 35 mg/mL (62.32 mM)	DMSO Solution	16676	10mM * 30uL	https://www.medchemexpress.com/TAK-960.html	Cell Cycle/DNA Damage
HYCPK5043	HY-78869	Mutated EGFR-IN-1	B7	B718151	1421372-66-8	445.56	EGFR	Free Base	Mutated EGFR-IN-1 (Osimertinib analog) is a useful intermediate for the inhibitors design for mutated EGFR, such as L858R EGFR, Exonl9 deletion activating mutant and T790M resistance mutant._x000D_ IC50 value:_x000D_ Target: Mutated EGFR inhibitor_x000D_ More information can be found in Patent WO 2013014448 A1.2 - (2, 4, 5 - substituted -anilino) pyrimidine derivatives as egfr modulators useful f…	NC1=CC(NC2=NC=CC(C3=CN(C)C4=C3C=CC=C4)=N2)=C(OC)C=C1N(CCN(C)C)C	DMSO : ≥ 75 mg/mL (168.33 mM)	DMSO Solution	17405	10mM * 30uL	https://www.medchemexpress.com/mutated-egfr-in-1.html	JAK/STAT Signaling; Protein Tyrosine Kinase/RTK
HYCPK5043	HY-12422B	(2S,3R)-Voruciclib (hydrochloride)	B8	B725133		506.30	CDK	Hydrochloride	(2S,3R)-Voruciclib hydrochloride is the less active enantiomer of Voruciclib hydrochloride. Voruciclib hydrochloride is a CDK9 inhibitor.	Cl[H].ClC1=CC(C(F)(F)F)=CC=C1C(OC2=C(C(O)=CC(O)=C23)[C@H]([C@H]4CO)CCN4C)=CC3=O	DMSO : ≥ 250 mg/mL (493.78 mM)	DMSO Solution	45657	10mM * 30uL	https://www.medchemexpress.com/2s-3r-voruciclib-hydrochloride.html	Cell Cycle/DNA Damage
HYCPK5043	HY-18306	SB 242235	B9	B718052	193746-75-7	353.39	Autophagy; p38 MAPK	Free Base	SB-242235 is a potent and selective p38 MAP kinase inhibitor, with an IC50 of 1.0 μM in primary human chondrocytes[1].	COC1=NC=CC(C2=C(C3=CC=C(F)C=C3)N=CN2C4CCNCC4)=N1	DMSO : ≥ 48 mg/mL (135.83 mM)	DMSO Solution	11459	10mM * 30uL	https://www.medchemexpress.com/SB-242235.html	Autophagy; MAPK/ERK Pathway
HYCPK5043	HY-124401	BT-13	B10	B728107	924537-98-4	517.54	RET	Free Base	BT-13 is a potent and selective glial cell line-derived neurotrophic factor (GDNF) receptor RET agonist independently of GFLs, promoting neurite growth from sensory neurons in vitro and attenuates experimental neuropathy in the Rat[1].	O=S(C1=CC=C(OC)C(N2CCN(C(C3=CC=C(F)C=C3C(F)(F)F)=O)CC2)=C1)(N(CC)CC)=O	DMSO : 25 mg/mL (48.31 mM; Need ultrasonic)	DMSO Solution	40872	10mM * 30uL	https://www.medchemexpress.com/bt-13.html	Protein Tyrosine Kinase/RTK
HYCPK5043	HY-16754	Seletalisib	B11	B716769	1362850-20-1	482.85	PI3K	Free Base	Seletalisib (UCB5857) is potent and selective PI3Kδ inhibitor with an IC50 of 12 nM.	FC(F)(F)[C@H](NC1=C2C(C=CC=N2)=NC=N1)C3=CC4=CC=CC(Cl)=C4N=C3C5=CC=C[N+]([O-])=C5	DMSO : ≥ 83.3 mg/mL (172.52 mM)	DMSO Solution	24825	10mM * 30uL	https://www.medchemexpress.com/Seletalisib.html	PI3K/Akt/mTOR
HYCPK5043	HY-107988	MK-3903	C2	B718895	1219737-12-8	454.90	AMPK	Free Acid	MK-3903 is a potent and selective AMP-activated protein kinase (AMPK) activator with an EC50 of 8 nM.	ClC1=CC2=C(NC(OC3=CC=C(C)C(C(O)=O)=C3)=N2)C=C1C(C=C4)=CC=C4C5=CC=CC=C5	DMSO : 75 mg/mL (164.87 mM; Need ultrasonic and warming)	DMSO Solution	28412	10mM * 30uL	https://www.medchemexpress.com/MK-3903.html	Epigenetics; PI3K/Akt/mTOR
HYCPK5043	HY-107361	JAK1-IN-3	C3	B717009	2091134-68-6	489.57	JAK	Free Base	JAK1-IN-3 is a selective JAK1 inhibitor, with an IC50 of 73 nM, weakly inhibits JAK2, and shows little inhibition on JAK3 (IC50, >14.7, >30 μM, respectively).	C[C@@H](N1CCN(C)CC1)C(NC2=C3C(C(C4=NC(NC5=CN(C)N=C5OC)=NC=C4)=CN3)=CC=C2)=O	DMSO : 250 mg/mL (510.65 mM; Need ultrasonic)	DMSO Solution	50185	10mM * 30uL	https://www.medchemexpress.com/AZD-4205.html	Epigenetics; JAK/STAT Signaling; Stem Cell/Wnt
HYCPK5043	HY-101212	CYC065	C4	B725701	1070790-89-4	397.52	CDK	Free Base	CYC065 is a second-generation, orally available ATP-competitive inhibitor of CDK2/CDK9 kinases[1] with IC50s of 5 and 26 nM, respectively[2].	C[C@@H](O)[C@@H](NC1=NC(NCC2=C(C)C=C(C)N=C2)=C3N=CN(C(C)C)C3=N1)CC	DMSO : ≥ 100 mg/mL (251.56 mM)	DMSO Solution	26297	10mM * 30uL	https://www.medchemexpress.com/CYC065.html	Cell Cycle/DNA Damage
HYCPK5043	HY-10249A	AKT Kinase Inhibitor	C5	B719809	842148-40-7	357.37	Akt	Free Base	AKT Kinase Inhibitor is an Akt kinase inhibitor with anti-tumor activity[1].	OCC#CC1=NC=C(C2=C1N=C(N2CC)C3=NON=C3N)OCCCN	H2O : < 0.1 mg/mL (insoluble); DMSO : 16.67 mg/mL (46.65 mM; Need ultrasonic)	DMSO Solution	03699	10mM * 30uL	https://www.medchemexpress.com/AKT-Kinase-Inhibitor.html	PI3K/Akt/mTOR
HYCPK5043	HY-13925	PD0166285	C6	B717534	185039-89-8	512.43	Apoptosis; Wee1	Free Base	PD0166285 is a WEE1 inhibitor and a weak Myt1 inhibitor with IC50s of 24 and 72 nM, respectively.	O=C1N(C)C2=NC(NC3=CC=C(OCCN(CC)CC)C=C3)=NC=C2C=C1C4=C(Cl)C=CC=C4Cl	H2O : < 0.1 mg/mL (insoluble); DMSO : 65 mg/mL (126.85 mM; Need ultrasonic)	DMSO Solution	31879	10mM * 30uL	https://www.medchemexpress.com/PD0166285.html	Apoptosis; Cell Cycle/DNA Damage
HYCPK5043	HY-100946	CEP-40783	C7	B717407	1437321-24-8	588.56	c-Met/HGFR; TAM Receptor	Free Base	CEP-40783 is a potent, selective and orally available inhibitor of AXL and c-Met with IC50 values of 7 nM and 12 nM, respectively.	O=C(C1=CN(C(C)C)C(N(C2=CC=C(F)C=C2)C1=O)=O)NC3=CC=C(OC4=CC=NC5=CC(OC)=C(OC)C=C45)C(F)=C3	DMSO : 7.6 mg/mL (12.91 mM; Need ultrasonic and warming)	DMSO Solution	24167	10mM * 30uL	https://www.medchemexpress.com/CEP-40783.html	Protein Tyrosine Kinase/RTK
HYCPK5043	HY-15504A	RGB-286638 (free base)	C8	B717548	784210-88-4	545.63	CDK; GSK-3; JAK; MEK	Free Base	RGB-286638 is a CDK inhibitor that inhibits the kinase activity of cyclin T1-CDK9, cyclin B1-CDK1, cyclin E-CDK2, cyclin D1-CDK4, cyclin E-CDK3, and p35-CDK5 with IC50s of 1, 2, 3, 4, 5 and 5 nM, respectively; also inhibits GSK-3β, TAK1, Jak2 and MEK1, with IC50s of 3, 5, 50, and 54 nM.	O=C(NN1CCOCC1)NC2=CC=CC(C3=C4C(C5=CC=C(CN6CCN(CCOC)CC6)C=C5)=NN3)=C2C4=O	DMSO : ≥ 36 mg/mL (65.98 mM)	DMSO Solution	16800	10mM * 30uL	https://www.medchemexpress.com/RGB-286638-free-base.html	Cell Cycle/DNA Damage; Epigenetics; JAK/STAT Signaling; MAPK/ERK Pathway; PI3K/Akt/mTOR; Stem Cell/Wnt
HYCPK5043	HY-112769	EX229	C9	B718439	1219739-36-2	431.87	AMPK		EX229, a Benzimidazole derivative, is a potent and allosteric activator of AMP-activated protein kinase (AMPK), with Kds of 0.06 μM, 0.06 μM and 0.51 μM for α1β1γ1, α2β1γ1 and α1β2γ1 in biolayer interferometry, respectively.	O=C(O)C1=CC(OC2=NC3=CC(Cl)=C(C4=CC5=C(N(C)C=C5)C=C4)C=C3N2)=CC=C1C	DMSO : 13 mg/mL (30.10 mM; Need ultrasonic and warming)	DMSO Solution	35810	10mM * 30uL	https://www.medchemexpress.com/EX229.html	Epigenetics; PI3K/Akt/mTOR
HYCPK5043	HY-101569	LXS196	C10	B717844	1874276-76-2	472.47	PKC	Free Base	LXS196 is a potent, selective and orally active protein kinase C (PKC) inhibitor, with IC50 values of 1.9 nM, 0.4 nM and 3.1 μM for PKCα, PKCθ and GSK3β, respectively. It can be used for the treatment of uveal melanoma[1][2].	NC1=C(C(NC2=C(N3CCC(C)(N)CC3)C=CC=N2)=O)N=C(C4=NC=CC=C4C(F)(F)F)C=N1	DMSO : ≥ 100 mg/mL (211.65 mM)	DMSO Solution	25823	10mM * 30uL	https://www.medchemexpress.com/LXS196.html	Epigenetics; TGF-beta/Smad
HYCPK5043	HY-120097	R-10015	C11	B725585	2097938-51-5	410.86	LIM Kinase (LIMK); Reverse Transcriptase	Free Base	R-10015, a broad-spectrum antiviral compound for HIV infection, acts as a potent and selective inhibitor of LIM domain kinase (LIMK) and binds to the ATP-binding pocket, with an IC50 of 38 nM for human LIMK1[1].	O=C(C1=CC=C2NC(C3CCN(C4=C5C(NC=C5Cl)=NC=N4)CC3)=NC2=C1)OC	H2O : < 0.1 mg/mL (insoluble); DMSO : 62.5 mg/mL (152.12 mM; Need ultrasonic)	DMSO Solution	46993	10mM * 30uL	https://www.medchemexpress.com/r-10015.html	Anti-infection; Cell Cycle/DNA Damage
HYCPK5043	HY-100019	Rogaratinib	D2	B717150	1443530-05-9	466.56	FGFR	Free Base	Rogaratinib is a potent and selective fibroblast growth factor receptor (FGFR) inhibitor.	O=C1NCCN(CC2=C(COC)C(C3=CC4=CC(C)=CC(OC)=C4S3)=C5C(N)=NC=NN52)C1	DMSO : 6 mg/mL (12.86 mM; Need ultrasonic)	DMSO Solution	27848	10mM * 30uL	https://www.medchemexpress.com/Rogaratinib.html	Protein Tyrosine Kinase/RTK
HYCPK5043	HY-100754	PF-06651600	D3	B353961	1792180-81-4	285.34	JAK	Free Base	PF-06651600 is an orally active and selective JAK3 inhibitor with an IC50 of 33.1 nM.	C=CC(N1[C@@H](C)CC[C@@H](NC2=C3C(NC=C3)=NC=N2)C1)=O	DMSO : 125 mg/mL (438.07 mM; Need ultrasonic)	DMSO Solution	28698	10mM * 30uL	https://www.medchemexpress.com/PF-06651600.html	Epigenetics; JAK/STAT Signaling; Stem Cell/Wnt
HYCPK5043	HY-112296	T025	D4	B720221		382.42	CDK	Free Base	T025 is an orally available and highly potent Cdc2-like kinase (CLK) inhibitor with Kds of 4.8, 0.096, 6.5, and 0.61 nM for CLK1, CLK2, CLK3, and CLK4, respectively.	CNC1=NC(NCC2=NC=CC=N2)=C(C(C3=CC=C(N=CC=C4)C4=C3)=CN5)C5=N1	DMSO : 8.25 mg/mL (21.57 mM; Need ultrasonic)	DMSO Solution	45062	10mM * 30uL	https://www.medchemexpress.com/T025.html	Cell Cycle/DNA Damage
HYCPK5043	HY-16590	X-376	D5	B723851	1365267-27-1	547.41	ALK; c-Met/HGFR	Free Base	X-376 is a potent and highly specific ALK tyrosine kinase inhibitor (TKI) (IC50=0.61 nM). X-376 is a less potent inhibitor of MET (IC50=0.69 nM). X-376 displays potent anti-tumor activity[1].	O=C(C1=NN=C(N)C(O[C@@H](C2=C(Cl)C=CC(F)=C2Cl)C)=C1)NC3=CC=C(C(N4CCN(C)CC4)=O)C=C3	DMSO : 100 mg/mL (182.68 mM; Need ultrasonic)	DMSO Solution	22731	10mM * 30uL	https://www.medchemexpress.com/Ensartinib.html	Protein Tyrosine Kinase/RTK
HYCPK5043	HY-100335	PCI-33380	D6	B716771	1022899-36-0	855.78	Btk	Free Base	PCI-33380 is an irreversible Bruton's Tyrosine Kinase (BTK) inhibitor (fluorescent probe).	NC1=C(C(C2=CC=C(OC3=CC=CC=C3)C=C2)=NN4C(CCC5)CN5C(/C=C/CN6CCN(CCNC(CCC7=CC=C(C=C(C(C)=C8)[N]9=C8C)[N-]7[B+3]9([F-])[F-])=O)CC6)=O)C4=NC=N1	DMSO : ≥ 50 mg/mL (58.43 mM)	DMSO Solution	36503	10mM * 30uL	https://www.medchemexpress.com/PCI-33380.html	Protein Tyrosine Kinase/RTK
HYCPK5043	HY-70061	TCS7010	D7	B717357	1158838-45-9	588.08	Apoptosis; Aurora Kinase	Free Base	TCS7010 is a potent and highly selective Aurora A inhibitor with with an IC50 of 3.4 nM.	O=C(C1=CC=C(C=C1)NC2=C(F)C=NC(NC3=CC=C(C=C3)CC(N4CCN(CC4)CC)=O)=N2)NC5=CC=CC=C5Cl	H2O : < 0.1 mg/mL (insoluble); DMSO : ≥ 100 mg/mL (170.04 mM)	DMSO Solution	02165	10mM * 30uL	https://www.medchemexpress.com/aurora-a-inhibitor-i.html	Apoptosis; Cell Cycle/DNA Damage; Epigenetics
HYCPK5043	HY-108599	DCP-LA	D8	B719961	28399-31-7	308.50	PKC	Free Acid	DCP-LA (FR236924), a linoleic acid derivative, selectively and directly activates PKCε[1].	O=C(O)CCCCCCCC1C(CC2C(CCCCC)C2)C1	H2O : < 0.1 mg/mL (insoluble); DMSO : 5 mg/mL (16.21 mM; Need ultrasonic)	DMSO Solution	39459	10mM * 30uL	https://www.medchemexpress.com/DCP-LA.html	Epigenetics; TGF-beta/Smad
HYCPK5043	HY-103628	PROTAC CDK9 Degrader-1	D9	B717723	2118356-96-8	613.66	CDK; PROTAC	Free Base	PROTAC CDK9 Degrader-1 is a selective CDK9 degrader.	O=C(CC1=CC=C(OCCCCCOC2=CC=CC(C(N3C4C(NC(CC4)=O)=O)=O)=C2C3=O)C=C1)NC5=CC(C6CCC6)=NN5	DMSO : ≥ 104 mg/mL (169.47 mM)	DMSO Solution	32005	10mM * 30uL	https://www.medchemexpress.com/PROTAC_6.html	Cell Cycle/DNA Damage; PROTAC
HYCPK5043	HY-19962	GDC-0084	D10	B718745	1382979-44-3	382.42	mTOR; PI3K	Free Base	GDC-0084 is a brain penetrant inhibitor of PI3K and mTOR, with Kis of 2 nM, 46 nM, 3 nM, 10 nM and 70 nM for PI3Kα PI3Kβ, PI3Kδ, PI3Kγ and mTOR, respectively.	NC1=NC=C(C2=NC(N3CCOCC3)=C4N=C(C(C)(C)OCC5)N5C4=N2)C=N1	DMSO : 6 mg/mL (15.69 mM; Need ultrasonic)	DMSO Solution	20738	10mM * 30uL	https://www.medchemexpress.com/GDC-0084.html	PI3K/Akt/mTOR
HYCPK5043	HY-16966	SBI-0206965	D11	B383437	1884220-36-3	489.32	Apoptosis; Autophagy; ULK	Free Base	SBI-0206965 is a potent, selective and cell permeable autophagy kinase ULK1 inhibitor with IC50s of 108 nM for ULK1 kinase and 711 nM for the highly related kinase ULK2 .	CNC(C1=CC=CC=C1OC2=NC(NC3=CC(OC)=C(OC)C(OC)=C3)=NC=C2Br)=O	DMSO : ≥ 100 mg/mL (204.37 mM); H2O : < 0.1 mg/mL (insoluble)	DMSO Solution	18381	10mM * 30uL	https://www.medchemexpress.com/SBI-0206965.html	Apoptosis; Autophagy
HYCPK5043	HY-13302	CP-547632	E2	B717035	252003-65-9	532.40	FGFR; VEGFR	Free Base	CP-547632 is a well-tolerated, orally-bioavailable inhibitor of the VEGFR-2 and basic fibroblast growth factor (FGF) kinases with IC50s of 11 nM and 9 nM, respectively. CP-547632 is an ATP-competitive kinase inhibitor and it is selective relative to epidermal growth factor receptor, platelet-derived growth factor β, and other related TKs. CP-547632 has antitumor efficacy[1].	O=C(NC1=C(C(N)=O)C(OCC2=C(F)C=C(Br)C=C2F)=NS1)NCCCCN3CCCC3	DMSO : ≥ 115 mg/mL (216.00 mM)	DMSO Solution	45023	10mM * 30uL	https://www.medchemexpress.com/CP-547632.html	Protein Tyrosine Kinase/RTK
HYCPK5043	HY-15495	Tanzisertib	E3	B725842	899805-25-5	448.44	JNK	Free Base	Tanzisertib (CC-930) is a potent JNK1/2/3 inhibitor with IC50s of 61/7/6 nM, respectively.	O[C@H]1CC[C@H](NC2=NC=C3N=C(NC4=C(F)C=C(F)C=C4F)N([C@@H]5COCC5)C3=N2)CC1	DMSO : ≥ 33 mg/mL (73.59 mM)	DMSO Solution	16766	10mM * 30uL	https://www.medchemexpress.com/cc-930.html	MAPK/ERK Pathway
HYCPK5043	HY-N6596	7-Hydroxy-4H-chromen-4-one	E4	B510386	59887-89-7	162.14	Src	Free Base	7-Hydroxychromone is a Src kinase inhibitor with an IC50 of <300 μM.	O=C1C2=CC=C(O)C=C2OC=C1	DMSO : 150 mg/mL (925.13 mM; Need ultrasonic and warming)	DMSO Solution	29435	10mM * 30uL	https://www.medchemexpress.com/7-Hydroxy-4-chromone.html	Protein Tyrosine Kinase/RTK
HYCPK5043	HY-10530	Varlitinib	E5	B717221	845272-21-1	466.94	EGFR		Varlitinib (ARRY-334543; ASLAN001) is a potent, reversible, small molecule pan-EGFR inhibitor with IC50s of 7, 2, 4 nM for HER1, HER2 and HER4, respectively.	C[C@H]1N=C(NC2=CC3=C(NC4=CC=C(OCC5=NC=CS5)C(Cl)=C4)N=CN=C3C=C2)OC1	DMSO : 16.67 mg/mL (35.70 mM; Need ultrasonic and warming)	DMSO Solution	18779	10mM * 30uL	https://www.medchemexpress.com/Varlitinib.html	JAK/STAT Signaling; Protein Tyrosine Kinase/RTK
HYCPK5043	HY-112299	TAS6417	E6	B719174	1661854-97-2	396.44	EGFR	Free Base	TAS6417 is an EGFR inhibitor and an efficacious drug candidate for patients with NSCLC, with IC50 values ranging from 1.1-8.0 nM.	NC1=C2C(N3C(C(C)=C[C@@H](C3)NC(C=C)=O)=C2C4=CC5=CC=CC=C5N=C4)=NC=N1	DMSO : ≥ 125 mg/mL (315.31 mM)	DMSO Solution	34159	10mM * 30uL	https://www.medchemexpress.com/TAS6417.html	JAK/STAT Signaling; Protein Tyrosine Kinase/RTK
HYCPK5043	HY-10319	ROCK-IN-2	E7	B716530	867017-68-3	402.79	ROCK	Free Base	ROCK-IN-2 (Azaindole 1; TC-S 7001) is an orally active and ATP-competitive ROCK inhibitor with IC50s of 0.6 and 1.1?nM for human ROCK-1 and ROCK-2, respectively[1].	NC1=NC(Cl)=CC(NC2=CC(F)=C(OC3=C4C(NC=C4C)=NC=C3)C(F)=C2)=N1	H2O : < 0.1 mg/mL (insoluble); DMSO : 33.33 mg/mL (82.75 mM; Need ultrasonic)	DMSO Solution	09189	10mM * 30uL	https://www.medchemexpress.com/ROCK-inhibitor.html	Cell Cycle/DNA Damage; Stem Cell/Wnt; TGF-beta/Smad
HYCPK5043	HY-100008	Peretinoin	E8	B718938	81485-25-8	302.45	Autophagy; HCV; RAR/RXR; SPHK	Free Acid	Peretinoin is an oral acyclic retinoid retinoid with a vitamin A-like structure that targets retinoid nuclear receptors such as retinoid X receptor (RXR) and retinoic acid receptor (RAR). Peretinoin reduces the mRNA level of sphingosine kinase 1 (SPHK1) in vitro by downregulating a transcription factor, Sp1[1]. Peretinoin prevents the progression of non-alcoholic steatohepatitis (NASH) and the de…	C/C(C)=C/CC/C(C)=C/CC/C(C)=C/C=C/C(C)=C/C(O)=O	DMSO : 50 mg/mL (165.32 mM; Need ultrasonic); H2O : < 0.1 mg/mL (insoluble)	DMSO Solution	20299	10mM * 30uL	https://www.medchemexpress.com/Peretinoin.html	Anti-infection; Autophagy; Immunology/Inflammation; Metabolic Enzyme/Protease
HYCPK5043	HY-100270	Rho-Kinase-IN-1	E9	B717056	1035094-83-7	352.50	ROCK	Free Base	Rho-Kinase-IN-1 is a Rho kinase (ROCK) inhibitor (Ki values of 30.5 and 3.9 nM for ROCK1 and ROCK2, respectively) extracted from US20090325960A1, compound 1.008[1].	CSC1=CC=C(CN2CC(NC3=CC4=C(NN=C4)C=C3)CCC2)C=C1	DMSO : 50 mg/mL (141.84 mM; ultrasonic and warming and heat to 60°C)	DMSO Solution	49776	10mM * 30uL	https://www.medchemexpress.com/Rho-Kinase-IN-1.html	Cell Cycle/DNA Damage; Stem Cell/Wnt; TGF-beta/Smad
HYCPK5043	HY-103583	KDU731	E10	B717179	1610610-48-4	396.40	Parasite; PI4K	Free Base	KDU731, an orally active C. parvum PI4K inhibitor with an IC50 value of 25 nM, blocks Cryptosporidium infection in vitro and in vivo[1][2]. KDU731 is a promising drug candidate for the treatment of diarrhea caused by Cryptosporidium and meets a broad range of safety[2].	O=C(C1=CC2=C(C3=CC=C(C(N)=O)C=C3)C=NN2C=C1)N(C)C4=NC=C(C#N)C=C4	DMSO : 83.33 mg/mL (210.22 mM; Need ultrasonic)	DMSO Solution	45286	10mM * 30uL	https://www.medchemexpress.com/kdu731.html	Anti-infection; PI3K/Akt/mTOR
HYCPK5043	HY-15681	Senexin A	E11	B719991	1366002-50-7	274.32	CDK	Free Base	Senexin A is a CDK8 inhibitor with an IC50 of 280 nM.	N#CC1=CC=C2C(C(NCCC3=CC=CC=C3)=NC=N2)=C1	DMSO : ≥ 100 mg/mL (364.54 mM)	DMSO Solution	24960	10mM * 30uL	https://www.medchemexpress.com/Senexin_A.html	Cell Cycle/DNA Damage
HYCPK5043	HY-111050	JNJ-38877618	F2	B718577	943540-74-7	374.35	c-Met/HGFR	Free Base	JNJ-38877618 is a potent, highly selective, orally bioavailable Met kinase inhibitor with IC50s of 2 and 3 nM for wild type and mutant Met, respectively.	FC(C1=CC=C2N=CC=CC2=C1)(F)C3=NN=C4C=CC(C5=CC=NC=C5)=NN43	DMSO : 5 mg/mL (13.36 mM; Need ultrasonic)	DMSO Solution	32626	10mM * 30uL	https://www.medchemexpress.com/JNJ-38877618.html	Protein Tyrosine Kinase/RTK
HYCPK5043	HY-13257	Thiazovivin	F3	B381964	1226056-71-8	311.36	ROCK	Free Base	Thiazovivin is a potent ROCK inhibitor, which can protect human embryonic stem cells. Thiazovivin improves the efficiency of iPSC generation.	O=C(C1=CSC(NC2=NC=NC=C2)=N1)NCC3=CC=CC=C3	DMSO : ≥ 30 mg/mL (96.35 mM)	DMSO Solution	05050	10mM * 30uL	https://www.medchemexpress.com/Thiazovivin.html	Cell Cycle/DNA Damage; Stem Cell/Wnt; TGF-beta/Smad
HYCPK5043	HY-103082	CLK1-IN-1	F4	B717186	2123491-32-5	409.42	CDK	Free Base	CLK1-IN-1 is a potent and selective of Cdc2-like kinase 1 (CLK1) inhibitor, with an IC50 of 2 nM.	C[C@@H](C1=CC=C(F)C=C1)N2N=NC3=C2C4=CC(C5=CC=C6C(N=CO6)=C5)=CC=C4N=C3	DMSO : 25 mg/mL (61.06 mM; Need ultrasonic)	DMSO Solution	32190	10mM * 30uL	https://www.medchemexpress.com/CLK1-IN-1.html	Cell Cycle/DNA Damage
HYCPK5043	HY-19981	Derazantinib	F5	B712923	1234356-69-4	468.57	FGFR	Free Base	Derazantinib (ARQ-087) is an ATP competitive tyrosine kinase inhibitor; exhibits potent activity against FGFR1-3 chondrocytes with IC50s of 4.5, 1.8, and 4.5 nM, respectively.	COCCNCCC1=CC(NC2=NC=C3C[C@@H](C4=CC=CC=C4F)C5=CC=CC=C5C3=N2)=CC=C1	DMSO : ≥ 100 mg/mL (213.42 mM)	DMSO Solution	27137	10mM * 30uL	https://www.medchemexpress.com/Derazantinib.html	Protein Tyrosine Kinase/RTK
HYCPK5043	HY-19983	ASP5878	F6	B716296	1453208-66-6	407.37	FGFR	Free Base	ASP5878 is an oral active inhibitor of FGFR 1, 2, 3, and 4, with IC50 values of 0.47 nM, 0.6 nM, 0.74 nM and 3.5 nM for FGFR 1, 2, 3, and 4 kinase activity. ASP5878 has potential antineoplastic activity[1].	OCCN1N=CC(NC2=NC=C(OCC3=C(F)C(OC)=CC(OC)=C3F)C=N2)=C1	H2O : < 0.1 mg/mL (insoluble); DMSO : ≥ 250 mg/mL (613.69 mM)	DMSO Solution	39945	10mM * 30uL	https://www.medchemexpress.com/asp5878.html	Protein Tyrosine Kinase/RTK
HYCPK5043	HY-16708A	ZLN024 (hydrochloride)	F7	B725737		361.69	AMPK	Hydrochloride	ZLN024 hydrochloride is an AMPK allosteric activator. ZLN024 directly activates recombinant AMPK α1β1γ1, AMPK α2β1γ1, AMPK α1β2γ1 and AMPK α2β2γ1 heterotrimer with EC50s of 0.42 μM, 0.95 μM, 1.1 μM and 0.13 μM, respectively.	CC1=CC=C(OCCSC2=NC=CC=N2)C(Br)=C1.[H]Cl	H2O : < 0.1 mg/mL (insoluble); DMSO : ≥ 46 mg/mL (127.18 mM)	DMSO Solution	14644	10mM * 30uL	https://www.medchemexpress.com/ZLN024-hydrochloride.html	Epigenetics; PI3K/Akt/mTOR
HYCPK5043	HY-16997	Itacitinib	F8	B369911	1334298-90-6	553.51	JAK	Free Base	Itacitinib is an orally bioavailable and selective inhibitor of JAK1, with >20-fold selectivity for JAK1 over JAK2 and >100-fold over JAK3 and TYK2; Itacitinib is used in the research of myelofibrosis.	N#CCC1(N2N=CC(C3=C4C(NC=C4)=NC=N3)=C2)CN(C5CCN(C(C6=C(F)C(C(F)(F)F)=NC=C6)=O)CC5)C1	DMSO : ≥ 30 mg/mL (54.20 mM)	DMSO Solution	36808	10mM * 30uL	https://www.medchemexpress.com/Itacitinib.html	Epigenetics; JAK/STAT Signaling; Stem Cell/Wnt
HYCPK5043	HY-16420	R112	F9	B717498	575474-82-7	312.30	Syk		R112 is an ATP-competitive inhibitor of Syk kinase with a Ki of 96 nM. R112 inhibits Syk kinase activity with an IC50 of 226 nM. _x000D_ IC50 value: 226 nM [1]_x000D_ Target: Syk_x000D_ in vitro: R112 blocks leukotriene C4 production and all proinflammatory cytokines tested. Its onset of action was immediate, and the inhibition was reversible. R112 is able to completely inhibit all three IgE-indu…	FC1=CN=C(NC2=CC(O)=CC=C2)N=C1NC3=CC(O)=CC=C3	DMSO : ≥ 41 mg/mL (131.28 mM)	DMSO Solution	18776	10mM * 30uL	https://www.medchemexpress.com/R112.html	Protein Tyrosine Kinase/RTK
HYCPK5043	HY-16462	CDK9-IN-2	F10	B716696	1263369-28-3	425.93	CDK	Free Base	CDK9-IN-2 is a special cyclin-dependent kinase 9 (CDK9) inhibitor, extracted from patent WO/2012131594A1, compound CDKI(8), has an IC50 of 5 nM and 7 nM in H929 multiple myeloma(MM) cell line (72 hours) and A2058 skin cell line (72 hours), respectively.	ClC1=CN=C(N[C@@H]2CC[C@@H](N)CC2)C=C1C3=NC(NCC4=CC(F)=CC=C4)=CC=C3	DMSO : 50 mg/mL (117.39 mM; Need ultrasonic)	DMSO Solution	08682	10mM * 30uL	https://www.medchemexpress.com/cdk9-in-2.html	Cell Cycle/DNA Damage
HYCPK5043	HY-19635A	G-5555 (hydrochloride)	F11	B718015		529.42	PAK	Hydrochloride	G-5555 hydrochloride is a potent and selective p21-activated kinase 1 (PAK1) inhibitor with a Ki of 3.7 nM.	ClC(C=C(C1=NC(C)=CC=C1)C=C2)=C2C3=CC4=CN=C(NC)N=C4N(C[C@@H]5OC[C@@H](N)CO5)C3=O.[H]Cl	DMSO : ≥ 170 mg/mL (321.11 mM)	DMSO Solution	27970	10mM * 30uL	https://www.medchemexpress.com/G-5555_hydrochloride.html	Cell Cycle/DNA Damage; Cytoskeleton
HYCPK5043	HY-109053	Delgocitinib	G2	B726842	1263774-59-9	310.35	JAK	Free Base	Delgocitinib is a novel and specific JAK inhibitor with IC50s of 2.8, 2.6, 13 and 58 nM for JAK1, JAK2, JAK3 and Tyk2, respectively.	O=C(N(C[C@@H]1C)[C@]21CN(C3=C(C=CN4)C4=NC=N3)CC2)CC#N	DMSO : ≥ 58 mg/mL (186.89 mM)	DMSO Solution	30995	10mM * 30uL	https://www.medchemexpress.com/Delgocitinib.html	Epigenetics; JAK/STAT Signaling; Stem Cell/Wnt
HYCPK5043	HY-N0060	Ferulic acid	G3	B725401	1135-24-6	194.18	Endogenous Metabolite; FGFR	Free Acid	Ferulic acid is a novel fibroblast growth factor receptor 1 (FGFR1) inhibitor with IC50s of 3.78 and 12.5 μM for FGFR1 and FGFR2, respectively.	O=C(O)/C=C/C1=CC=C(O)C(OC)=C1	DMSO : 100 mg/mL (514.99 mM; Need ultrasonic)	DMSO Solution	35326	10mM * 30uL	https://www.medchemexpress.com/Ferulic_acid.html	Metabolic Enzyme/Protease; Protein Tyrosine Kinase/RTK
HYCPK5043	HY-101562	GDC-0077	G4	B718356	2060571-02-8	407.37	Apoptosis; PI3K	Free Base	GDC-0077 (RG6114) is a potent, orally available, and selective PI3Kα inhibitor (IC50=0.038 nM). GDC-0077 (RG6114) exerts its activity by binding to the ATP binding site of PI3K, thereby inhibiting the phosphorylation of PIP2 to PIP3. GDC-0077 (RG6114) is more selective for mutant versus wild-type PI3Kα[1].	C[C@@H](C(N)=O)NC1=CC=C(C2=NC(N3[C@H](C(F)F)COC3=O)=CN2CCO4)C4=C1	DMSO : ≥ 180 mg/mL (441.86 mM)	DMSO Solution	26121	10mM * 30uL	https://www.medchemexpress.com/GDC-0077.html	Apoptosis; PI3K/Akt/mTOR
HYCPK5043	HY-12411	AMG-3969	G5	B720377	1361224-53-4	522.46	Glucokinase	Free Base	AMG-3969 is a potent glucokinase-glucokinase regulatory protein interaction (GK-GKRP) disruptor with an IC50 of 4 nM.	CC#C[C@@H]1N(C2=CC=C(C(C(F)(F)F)(O)C(F)(F)F)C=C2)CCN(S(=O)(C3=CN=C(N)C=C3)=O)C1	DMSO : ≥ 100 mg/mL (191.40 mM)	DMSO Solution	23638	10mM * 30uL	https://www.medchemexpress.com/AMG-3969.html	Metabolic Enzyme/Protease
HYCPK5043	HY-10069	Y-33075 (dihydrochloride)	G6	B717099	173897-44-4	353.25	ROCK	Hydrochloride	Y-33075 dihydrochloride is a selective ROCK inhibitor with an IC50 of 3.6 nM.	O=C(C1=CC=C([C@@H](C)N)C=C1)NC2=C3C(NC=C3)=NC=C2.[H]Cl.[H]Cl	DMSO : 100 mg/mL (283.09 mM; Need ultrasonic); H2O : 50 mg/mL (141.54 mM; Need ultrasonic)	DMSO Solution	07678	10mM * 30uL	https://www.medchemexpress.com/Y-33075-dihydrochloride.html	Cell Cycle/DNA Damage; Stem Cell/Wnt; TGF-beta/Smad
HYCPK5043	HY-15992	BIBF 1202	G7	B718125	894783-71-2	525.60	VEGFR		BIBF 1202 is the carboxylate metabolite of BIBF 1120 which inhibits VEGFR2 kinase with an IC50 of 62 nM.	O=C(C1=CC(NC/2=O)=C(C=C1)C2=C(NC3=CC=C(N(C)C(CN4CCN(C)CC4)=O)C=C3)/C5=CC=CC=C5)O	DMSO : ≥ 45 mg/mL (85.62 mM)	DMSO Solution	12475	10mM * 30uL	https://www.medchemexpress.com/BIBF-1202.html	Protein Tyrosine Kinase/RTK
HYCPK5043	HY-12282	GNE-9605	G8	B725740	1536200-31-3	449.83	LRRK2	Free Base	GNE-9605 is a highly potent, selective, and brain-penetrant LRRK2 inhibitor with IC50 of 19 nM._x000D_ IC50 value:_x000D_ Target: LRRK2_x000D_ GNE-9605 retained excellent predicted human metabolic stability when assayed in human liver microsomes and hepatocytes. In_x000D_ addition, no reversible or time-dependent inhibition of any of the major CYP isoforms was observed. The demonstrated metabolic…	FC(C1=CN=C(NC2=C(Cl)N([C@@H]3[C@@H](F)CN(C4COC4)CC3)N=C2)N=C1NC)(F)F	DMSO : ≥ 60 mg/mL (133.38 mM)	DMSO Solution	13489	10mM * 30uL	https://www.medchemexpress.com/GNE-9605.html	Autophagy
HYCPK5043	HY-18744	FLT3-IN-2	G9	B712947	923562-23-6	416.83	FLT3	Free Base	FLT3-IN-2 is a FLT3 inhibitor with IC50 of ＜ 1 μM, detailed information refer to WO 2012158957 A2 and WO 2007013896.	FC(C1=CC=C(CNC2=NC=C(CC3=CNC4=NC=C(Cl)C=C43)C=C2)C=C1)(F)F	DMSO : ≥ 30 mg/mL (71.97 mM)	DMSO Solution	17913	10mM * 30uL	https://www.medchemexpress.com/FLT3-IN-2.html	Protein Tyrosine Kinase/RTK
HYCPK5043	HY-16666	3CAI	G10	B723838	28755-03-5	193.63	Akt	Free Base	3CAI is a potent and specific AKT1 and AKT2 inhibitor.	O=C(CCl)C1=CNC2=CC=CC=C12	DMSO : 250 mg/mL (1291.12 mM; Need ultrasonic)	DMSO Solution	44209	10mM * 30uL	https://www.medchemexpress.com/3cai.html	PI3K/Akt/mTOR
HYCPK5043	HY-104040	MKC8866	G11	B717572	1338934-59-0	361.35	IRE1	Free Base	MKC8866, a salicylaldehyde analog, is a potent, selective IRE1 RNase inhibitor with an IC50 of 0.29?μM in human vitro. MKC8866 strongly inhibits DTT-induced X-box-binding protein 1-spliced (XBP1s) expression with an EC50 of 0.52?μM and unstresses RPMI 8226 cells with an IC50 of 0.14?μM[1]. MKC8866 inhibits IRE1 RNase in breast cancer cells leading to the decreased production of pro-tumorigenic fa…	O=CC1=C(O2)C(C(C)=C(CC(N3CCOCC3)=O)C2=O)=CC(OC)=C1O	DMSO : 16.67 mg/mL (46.13 mM; Need ultrasonic)	DMSO Solution	33646	10mM * 30uL	https://www.medchemexpress.com/IRE-1_alpha__inhibitor_1.html	Cell Cycle/DNA Damage
HYCPK5043	HY-100895	SAR-20347	H2	B718236	1450881-55-6	444.84	JAK	Free Base	SAR-20347 is an inhibitor of TYK2, JAK1, JAK2 and JAK3 with IC50s of 0.6, 23, 26 and 41 nM, respectively.	O=C(C1=C(NC2=CC=C(C(N3CCOCC3)=O)C=C2)OC(C4=C(F)C=CC=C4Cl)=N1)N	DMSO : 100 mg/mL (224.80 mM; Need ultrasonic and warming)	DMSO Solution	27016	10mM * 30uL	https://www.medchemexpress.com/SAR-20347.html	Epigenetics; JAK/STAT Signaling; Stem Cell/Wnt
HYCPK5043	HY-101494	LY3214996	H3	B717438	1951483-29-6	453.56	ERK	Free Base	LY3214996 is a highly selective inhibitor of ERK1 and ERK2, with IC50 of 5 nM for both enzymes in biochemical assays. LY3214996 potently inhibits cellular p-RSK1 in BRAF and RAS mutant cancer cell lines. LY3214996 shows potent antitumor activities in cancer models with MAPK pathway alterations.	O=C(C(C=C(C1=NC(NC2=CC=NN2C)=NC=C1)S3)=C3C4(C)C)N4CCN5CCOCC5	DMSO : 20 mg/mL (44.10 mM; Need ultrasonic)	DMSO Solution	25510	10mM * 30uL	https://www.medchemexpress.com/LY3214996.html	MAPK/ERK Pathway; Stem Cell/Wnt
HYCPK5043	HY-13019	BI605906	H4	B718259	960293-88-3	432.51	IKK	Free Base	BI605906 is a novel IKKβ inhibitor with an IC50 value of 380 nM when assayed at 0.1 mM ATP.	O=C(C1=C(N)C2=C(C(F)(F)CC)C=C(N3CCC(S(=O)(C)=O)CC3)N=C2S1)N	DMSO : ≥ 29 mg/mL (67.05 mM)	DMSO Solution	21715	10mM * 30uL	https://www.medchemexpress.com/BI605906.html	NF-κB
HYCPK5043	HY-119933	RIPK1-IN-7	H5	B717141	2300982-44-7	481.47	RIP kinase	Free Base	RIPK1-IN-7 is a potent and selective RIPK1 inhibitor with a Kd of 4 nM and an enzymatic IC50 of 11 nM. RIPK1-IN-7 exhibits excellent antimetastasis activity in the experimental B16 melanoma lung metastasis model[1].	NC1=C2C(N(CC)C=C2C3=CC(CCN4C(CC5=CC=CC(OC(F)(F)F)=C5)=O)=C4C=C3)=NC=N1	H2O : < 0.1 mg/mL (insoluble); DMSO : 62.5 mg/mL (129.81 mM; Need ultrasonic)	DMSO Solution	39447	10mM * 30uL	https://www.medchemexpress.com/ripk1-in-7.html	Apoptosis
HYCPK5043	HY-18353	mTOR inhibitor-3	H6	B717415	1207358-59-5	474.56	mTOR	Free Base	mTOR inhibitor-3 is a remarkably selective mTOR inhibitor with a Ki of 1.5 nM. mTOR inhibitor-3 suppresses mTORC1 and mTORC2 in cellular and in vivo pharmacokinetic (PK)/pharmacodynamic (PD) experiments.	O=C(NC1=CC=C(C2=NC(N3[C@@H](C)COCC3)=C4C(CN(C5=NC=CC=N5)CC4)=N2)C=C1)NCC	DMSO : 50 mg/mL (105.36 mM; Need ultrasonic)	DMSO Solution	08514	10mM * 30uL	https://www.medchemexpress.com/mTOR-IN-1.html	PI3K/Akt/mTOR
HYCPK5043	HY-15193B	EMD638683 (S-Form)	H7	B712644	1184940-46-2	364.34	SGK	Free Base	EMD638683 S-Form is the S-form of EMD638683. EMD638683 is a highly selective SGK1 inhibitor with IC50 of 3 μM.	CC1=C(CC)C(C(NNC([C@@H](O)C2=CC(F)=CC(F)=C2)=O)=O)=CC=C1O	DMSO : ≥ 100 mg/mL (274.47 mM)	DMSO Solution	09601	10mM * 30uL	https://www.medchemexpress.com/EMD638683-S-Form.html	Metabolic Enzyme/Protease
HYCPK5043	HY-15272	WAY-600	H8	B718358	1062159-35-6	494.59	mTOR	Free Base	WAY-600 is a potent, ATP-competitive, and selective mTOR inhibitor with an IC50 of 9 nM for recombinant mTOR enzyme. WAY-600 blocks mTOR complex 1/2 (mTORC1/2) assemble and activation.	C1(C=CN2)=C2C=CC(C3=NC(N(C4CCN(CC5=CC=CN=C5)CC4)N=C6)=C6C(N7CCOCC7)=N3)=C1	H2O : < 0.1 mg/mL (insoluble); DMSO : 50 mg/mL (101.09 mM; Need ultrasonic)	DMSO Solution	24979	10mM * 30uL	https://www.medchemexpress.com/WAY-600.html	PI3K/Akt/mTOR
HYCPK5043	HY-12632	GNE 2861	H9	B716967	1394121-05-1	406.48	PAK	Free Base	GNE 2861 is a PAK inhibitor that displays group II selectivity. GNE 2861 inhibits PAK4, PAK5 and PAK6 with IC50s of 7.5, 36, 126 nM, respectively.	OC1(C#CC2=CC=C3N=C(NCCOC)N(C4=NC(N)=NC=C4)C3=C2)CCCCC1	DMSO : 270 mg/mL (664.24 mM; Need ultrasonic)	DMSO Solution	47581	10mM * 30uL	https://www.medchemexpress.com/PAK-IN-1.html	Cell Cycle/DNA Damage; Cytoskeleton
HYCPK5043	HY-12297	Sulfatinib	H10	B726566	1308672-74-3	480.58	FGFR; VEGFR	Free Base	Sulfatinib (HMPL-012) is a potent and highly selective tyrosine kinase inhibitor against VEGFR1/2/3, FGFR1 and CSF1R with IC50s of in a range of 1 to 24 nM.	O=S(CC1=CC=CC(NC2=NC=CC(OC3=CC4=C(NC(C)=C4)C=C3)=N2)=C1)(NCCN(C)C)=O	DMSO : ≥ 100 mg/mL (208.08 mM)	DMSO Solution	22179	10mM * 30uL	https://www.medchemexpress.com/KDR-IN-1.html	Protein Tyrosine Kinase/RTK
HYCPK5043	HY-12214A	NVP-2	H11	B716707	1263373-43-8	513.07	CDK	Free Base	NVP-2 is a CDK9 inhibitor with an IC50 of 0.5 nM.	ClC1=CN=C(N[C@H]2CC[C@H](N[C@H](C)COC)CC2)C=C1C3=CC=CC(NCC4(C#N)CCOCC4)=N3	DMSO : ≥ 100 mg/mL (194.91 mM)	DMSO Solution	19221	10mM * 30uL	https://www.medchemexpress.com/NVP-2.html	Cell Cycle/DNA Damage
HYCPK5044	HY-U00459	GSK2850163	A2	B724464	2121989-91-9	446.41	IRE1	Free Base	GSK2850163 is a novel inhibitor of inositol-requiring enzyme-1 alpha (IRE1α) which can inhibit IRE1α kinase activity and RNase activity with IC50s of 20 and 200 nM, respectively.	O=C(N(CCC1)C[C@]21CCN(CC3=CC=C(Cl)C(Cl)=C3)C2)NCC4=CC=C(C)C=C4	H2O : < 0.1 mg/mL (insoluble); DMSO : 67.5 mg/mL (151.21 mM; Need ultrasonic)	DMSO Solution	40776	10mM * 30uL	https://www.medchemexpress.com/GSK2850163.html	Cell Cycle/DNA Damage
HYCPK5044	HY-100411	MLi-2	A3	B556350	1627091-47-7	379.46	LRRK2	Free Base	MLi-2 is a potent, highly selective, orally available, brain penetrant inhibitor of LRRK2 with an IC50 of 0.76 nM.	C[C@@](C1)([H])O[C@](C)([H])CN1C2=CC(C3=NNC4=CC=C(OC5(C)CC5)C=C43)=NC=N2	DMSO : 60 mg/mL (158.12 mM; Need ultrasonic)	DMSO Solution	24221	10mM * 30uL	https://www.medchemexpress.com/MLi-2.html	Autophagy
HYCPK5044	HY-112802A	AZD3229 Tosylate	A4	B723622	2248003-71-4	651.71	c-Kit	Tosylate	AZD3229 Tosylate is a potent pan-KIT mutant inhibitor for the treatment of gastrointestinal stromal tumors.	COCCOC1=CC(F)=C2C(N=CN=C2NC3=CC=C(NC(CN4C=C(C(C)C)N=N4)=O)C=C3)=C1.CC5=CC=C(S(O)(=O)=O)C=C5	DMSO : ≥ 100 mg/mL (153.44 mM)	DMSO Solution	36908	10mM * 30uL	https://www.medchemexpress.com/AZD3229_Tosylate.html	Protein Tyrosine Kinase/RTK
HYCPK5044	HY-N0400	Wogonin	A5	B723069	632-85-9	284.26	Apoptosis; Autophagy; CDK; Wnt	Free Base	Wogonin is a naturally occurring mono-flavonoid, can inhibit the activity of CDK8 and Wnt, and exhibits anti-inflammatory and anti-tumor effects.	O=C1C=C(C2=CC=CC=C2)OC3=C(OC)C(O)=CC(O)=C13	DMSO : ≥ 48 mg/mL (168.86 mM)	DMSO Solution	42270	10mM * 30uL	https://www.medchemexpress.com/Wogonin.html	Apoptosis; Autophagy; Cell Cycle/DNA Damage; Stem Cell/Wnt
HYCPK5044	HY-109099	Pemigatinib	A6	B726593	1513857-77-6	487.50	FGFR	Free Base	Pemigatinib is a selective FGFR inhibitor in development for the treatment of patients with cholangiocarcinoma.	CCN(C(N(C(C(F)=C(OC)C=C1OC)=C1F)C2)=O)C(C2=CN3)=C4C3=NC(CN5CCOCC5)=C4	DMSO : 41.67 mg/mL (85.48 mM; Need ultrasonic)	DMSO Solution	38844	10mM * 30uL	https://www.medchemexpress.com/Pemigatinib.html	Protein Tyrosine Kinase/RTK
HYCPK5044	HY-15729	Rociletinib	A7	B720124	1374640-70-6	555.55	EGFR	Free Base	Rociletinib (CO-1686) is an orally delivered kinase inhibitor that specifically targets the mutant forms of EGFR including T790M, and the Ki values for EGFRL858R/T790M and EGFRWT are 21.5 nM and 303.3 nM, respectively.	C=CC(NC1=CC=CC(NC2=NC(NC3=CC=C(N4CCN(C(C)=O)CC4)C=C3OC)=NC=C2C(F)(F)F)=C1)=O	DMSO : ≥ 43 mg/mL (77.40 mM)	DMSO Solution	13323	10mM * 30uL	https://www.medchemexpress.com/CO-1686.html	JAK/STAT Signaling; Protein Tyrosine Kinase/RTK
HYCPK5044	HY-19535A	Nemiralisib	A8	B726169	1254036-71-9	440.54	PI3K	Free Base	Nemiralisib (GSK2269557 free base) is a potent and highly selective PI3Kδ inhibitor with a pKi of 9.9.	CC(N1CCN(CC2=CN=C(C3=CC(C4=CC=CC5=C4C=CN5)=CC6=C3C=NN6)O2)CC1)C	DMSO : ≥ 31 mg/mL (70.37 mM)	DMSO Solution	20992	10mM * 30uL	https://www.medchemexpress.com/GSK2269557-free-base.html	PI3K/Akt/mTOR
HYCPK5044	HY-52101A	FMK	A9	B726702	821794-92-7	342.37	Ribosomal S6 Kinase (RSK)	Free Base	FMK is a an irreversible RSK2 kinase inhibitor, that covalently modifies the C-terminal kinase domain of RSK.	FCC(C1=C(C2=C(N=CN=C2N1CCCO)N)C3=CC=C(C=C3)C)=O	H2O : < 0.1 mg/mL (insoluble); DMSO : 100 mg/mL (292.08 mM; Need ultrasonic)	DMSO Solution	13479	10mM * 30uL	https://www.medchemexpress.com/FMK.html	MAPK/ERK Pathway
HYCPK5044	HY-103478	KHK-IN-2	A10	B726229	2135304-43-5	372.34	Hexokinase	Free Base	KHK-IN-2 is a potent and selective ketohexokinase (KHK) inhibitor with an IC50 of 0.45 μM.	N#CC1=C(C(F)(F)F)C=C(N2C[C@H](O)[C@@H](O)C2)N=C1N3CC[C@](C)(O)C3	DMSO : 250 mg/mL (671.43 mM; Need ultrasonic)	DMSO Solution	46864	10mM * 30uL	https://www.medchemexpress.com/KHK-IN-2.html	Metabolic Enzyme/Protease
HYCPK5044	HY-15517B	KN-92 (hydrochloride)	A11	B725624	1431698-47-3	493.45	Autophagy; CaMK	Hydrochloride	KN-92 hydrochloride is an inactive derivative of KN-93. KN-93 is a selective inhibitor of Ca2+/calmodulin-dependent kinase II (CaMKII), competitively blocking CaM binding to the kinase (Ki = 370 nM). _x000D_ IC50 value:_x000D_ Target: _x000D_ KN-92 is intended to be used as a control compound in studies designed to elucidate the antagonist activities of KN-93. KN-93 inhibits histamine-induced ami…	O=S(C1=CC=C(OC)C=C1)(NC2=CC=CC=C2CN(C/C=C/C3=CC=C(Cl)C=C3)C)=O.[H]Cl	DMSO : ≥ 50 mg/mL (101.33 mM)	DMSO Solution	21011	10mM * 30uL	https://www.medchemexpress.com/KN-92-hydrochloride.html	Autophagy; Neuronal Signaling
HYCPK5044	HY-10262	BMS-536924	B2	B724373	468740-43-4	479.96	IGF-1R; Insulin Receptor	Free Base	BMS-536924 is an ATP-competitive IGF-1R/IR inhibitor with IC50 of 100 nM/73 nM._x000D_ IC50 value: 100 nM (IGF-1R); 73 nM (IR) [1]_x000D_ Target: IGF-1R; IR_x000D_ in vitro: BMS-536924 also inhibits FAK and Lck with IC50 of 150 nM and 341 nM, respectively. BMS-536924 inhibits cellular proliferation and disrupts Akt and MAPK phosphorylation [1]. BMS-536924 inhibits IGF-I-stimulated IGF-1R signalin…	O=C1C(C2=NC3=CC(N4CCOCC4)=CC(C)=C3N2)=C(C=CN1)NC[C@@H](O)C5=CC=CC(Cl)=C5	H2O : < 0.1 mg/mL (insoluble); DMSO : 50 mg/mL (104.18 mM; Need ultrasonic)	DMSO Solution	55634	10mM * 30uL	https://www.medchemexpress.com/BMS-536924.html	Protein Tyrosine Kinase/RTK
HYCPK5044	HY-10006	Flavopiridol (Hydrochloride)	B3	B723630	131740-09-5	438.30	Autophagy; CDK; HIV	Hydrochloride	Flavopiridol Hydrochloride (Alvocidib Hydrochloride) is a broad inhibitor of CDK, competing with ATP to inhibit CDKs including CDK1, CDK2, CDK4 with IC50s of 30, 170, 100 nM, respectively.	O=C1C2=C(C=C(C([C@]3([H])[C@H](O)CN(C)CC3)=C2OC(C4=CC=CC=C4Cl)=C1)O)O.[H]Cl	H2O : ≥ 20 mg/mL (45.63 mM)	DMSO Solution	24029	10mM * 30uL	https://www.medchemexpress.com/Flavopiridol-Hydrochloride.html	Anti-infection; Autophagy; Cell Cycle/DNA Damage
HYCPK5044	HY-107738	Guggulsterone	B4	B726788	95975-55-6	312.45	Akt; Apoptosis; Autophagy; Caspase; FXR; JNK	Free Base	Guggulsterone is a plant sterol derived from the gum resin of the tree Commiphora wightii. Guggulsterone inhibits the growth of a wide variety of tumor cells and induces apoptosis through down regulation of antiapoptotic gene products (IAP1, xIAP, Bfl-1/A1, Bcl-2, cFLIP and survivin), modulation of cell cycle proteins (cyclin D1 and c-Myc), activation of caspases and JNK, inhibition of Akt[1]. Gu…	C[C@@]1(/C2=C/C)[C@](CC2=O)([H])[C@@]3([H])[C@]([C@@]4(C(CC3)=CC(CC4)=O)C)([H])CC1	DMSO : 20.83 mg/mL (66.67 mM; Need ultrasonic)	DMSO Solution	43951	10mM * 30uL	https://www.medchemexpress.com/guggulsterone.html	Apoptosis; Autophagy; MAPK/ERK Pathway; Metabolic Enzyme/Protease; PI3K/Akt/mTOR
HYCPK5044	HY-N0752	Scutellarein	B5	B724462	529-53-3	286.24	Autophagy; SARS-CoV; Src	Free Base	Scutellarin, a main active ingredient extracted from Erigeron breviscapus (Vant.) Hand-Mazz., has been wildly used to treat acute cerebral infarction and paralysis induced by cerebrovascular diseases.	O=C1C=C(C2=CC=C(O)C=C2)OC3=CC(O)=C(O)C(O)=C13	DMSO : ≥ 30 mg/mL (104.81 mM)	DMSO Solution	20681	10mM * 30uL	https://www.medchemexpress.com/Scutellarein.html	Anti-infection; Autophagy; Protein Tyrosine Kinase/RTK
HYCPK5044	HY-80002	BMX-IN-1	B6	B717710	1431525-23-3	524.59	BMX Kinase; Btk	Free Base	BMX-IN-1 is a selective, irreversible inhibitor of bone marrow tyrosine kinase on chromosome X (BMX) that targets Cys496 in the BMX ATP binding domain with an IC50 of 8 nM, also targets the related Bruton’s tyrosine kinase (BTK) with an IC50 value of 10.4 nM, but is more than 47-656-fold less potent against Blk, JAK3, EGFR, Itk, or Tec activity.	O=C1N(C2=C(C=C1)C=NC3=CC=C(C4=CC=C(NS(=O)(C)=O)C=C4)C=C32)C5=CC=C(C)C(NC(C=C)=O)=C5	DMSO : ≥ 20 mg/mL (38.13 mM)	DMSO Solution	26137	10mM * 30uL	https://www.medchemexpress.com/BMX-IN-1.html	Protein Tyrosine Kinase/RTK
HYCPK5044	HY-18174A	Prexasertib (dihydrochloride)	B7	B718091	1234015-54-3	438.31	Checkpoint Kinase (Chk)	Hydrochloride	Prexasertib dihydrochloride (LY2606368 dihydrochloride) is a potent and selective ATP competitive inhibitor of the Chk1 protein kinase, with IC50s of <1 nM and 8 nM for CHK1 and CHK2, respectively, and a Ki of 0.9 nM against purified CHK1.	NCCCOC(C=CC=C1OC)=C1C2=CC(NC3=NC=C(C#N)N=C3)=NN2.[H]Cl.[H]Cl	DMSO : ≥ 31 mg/mL (70.73 mM)	DMSO Solution	33273	10mM * 30uL	https://www.medchemexpress.com/LY2606368-dihydrochloride.html	Cell Cycle/DNA Damage
HYCPK5044	HY-114258	LY3295668	B8	B724607	1919888-06-4	489.95	Aurora Kinase	Free Acid	LY3295668 is a potent, orally active and highly specific Aurora-A kinase inhibitor, with Ki values of 0.8 nM and 1038 nM for AurA and AurB, respectively.	O=C([C@@]1(CC2=NC(NC3=NNC(C)=C3)=CC=C2F)C[C@@H](C)N(CC4=CC=CC(Cl)=C4F)CC1)O	DMSO : 150 mg/mL (306.15 mM; Need ultrasonic)	DMSO Solution	40841	10mM * 30uL	https://www.medchemexpress.com/LY3295668.html	Cell Cycle/DNA Damage; Epigenetics
HYCPK5044	HY-100213	EAI045	B9	B724413	1942114-09-1	383.40	EGFR	Free Base	EAI045 is an allosteric and the fourth-generation inhibitor of mutant EGFR with IC50s of 1.9, 0.019, 0.19 and 0.002 μM for EGFR, EGFRL858R, EGFRT790M and EGFRL858R/T790M at 10 μM ATP, respectively.	O=C(C(C1=C(O)C=CC(F)=C1)N2C(C(C=CC=C3)=C3C2)=O)NC4=NC=CS4	DMSO : 100 mg/mL (260.82 mM; Need ultrasonic); H2O : < 0.1 mg/mL (insoluble)	DMSO Solution	23363	10mM * 30uL	https://www.medchemexpress.com/EAI045.html	JAK/STAT Signaling; Protein Tyrosine Kinase/RTK
HYCPK5044	HY-14622B	Necrostatin 2 (S enantiomer)	B10	B726736	852391-20-9	277.71	RIP kinase	Free Base	Necrostatin 2 S enantiomer is the S enantiomer of Necrostatin 2. Necrostatin 2 is a potent necroptosis inhibitor, acts as a RIPK1 inhibitor lacking the IDO-targeting effect. _x000D_ Target: RIPK1 [4]_x000D_ Necrostatin 2 is a potent in vitro necroptosis inhibitors (exemplified by 1, EC50-0.05 uM) that also were efficacious in an animal model of ischemic stroke. Many Necroptosis inhibitor derivati…	O=C1N(C)C([C@H](CC2=CNC3=C2C=CC=C3Cl)N1)=O	DMSO : 50 mg/mL (180.04 mM; Need ultrasonic)	DMSO Solution	09873	10mM * 30uL	https://www.medchemexpress.com/necrostatin-2-s-enantiomer.html	Apoptosis
HYCPK5044	HY-15605	Encorafenib	B11	B726297	1269440-17-6	540.01	Raf	Free Base	Encorafenib (LGX818) is a highly potent BRAF inhibitor with selective anti-proliferative and apoptotic activity in cells expressing BRAFV600E (EC50=4 nM).	O=C(OC)N[C@@H](C)CNC1=NC=CC(C2=CN(C(C)C)N=C2C3=CC(Cl)=CC(NS(=O)(C)=O)=C3F)=N1	DMSO : 50 mg/mL (92.59 mM; Need ultrasonic)	DMSO Solution	12501	10mM * 30uL	https://www.medchemexpress.com/LGX818.html	MAPK/ERK Pathway
HYCPK5044	HY-N0751	Scutellarin	C2	B723682	27740-01-8	462.36	Akt; STAT	Free Acid	Scutellarin, an active flavone isolated from Scutellaria baicalensis, can down-regulates the STAT3/Girdin/Akt signaling in HCC cells, and inhibits RANKL-mediated MAPK and NF-κB signaling pathway in osteoclasts.	O=C(C=C(C1=CC=C(O)C=C1)OC2=CC(O[C@@H]([C@@H]([C@@H](O)[C@@H]3O)O)O[C@@H]3C(O)=O)=C4O)C2=C4O	DMSO : ≥ 100 mg/mL (216.28 mM)	DMSO Solution	26089	10mM * 30uL	https://www.medchemexpress.com/Scutellarin.html	JAK/STAT Signaling; PI3K/Akt/mTOR; Stem Cell/Wnt
HYCPK5044	HY-15300	Skepinone-L	C3	B723588	1221485-83-1	425.42	Autophagy; p38 MAPK	Free Base	Skepinone-L (CBS3830) is a selective p38 mitogen-activated protein kinase inhibitor.	O=C1C2=CC(OC[C@@H](CO)O)=CC=C2CCC3=C1C=CC(NC4=CC=C(C=C4F)F)=C3	H2O : < 0.1 mg/mL (insoluble); DMSO : ≥ 50 mg/mL (117.53 mM)	DMSO Solution	07788	10mM * 30uL	https://www.medchemexpress.com/Skepinone-L.html	Autophagy; MAPK/ERK Pathway
HYCPK5044	HY-109020	Acrizanib	C4	B534357	1229453-99-9	445.40	VEGFR	Free Base	Acrizanib is a VEGFR-2 inhibitor, with an IC50 of 17.4 nM for BaF3-KDR.	O=C(N1C2=CC=C(OC3=NC=NC(CNC)=C3)C=C2C=C1)NC4=NN(C)C(C(F)(F)F)=C4	DMSO : 41.67 mg/mL (93.56 mM; Need ultrasonic)	DMSO Solution	41284	10mM * 30uL	https://www.medchemexpress.com/Acrizanib.html	Protein Tyrosine Kinase/RTK
HYCPK5044	HY-15392	Chroman 1	C5	B723599	1273579-40-0	436.50	ROCK	Free Base	Chroman 1 is a highly potent ROCK2 inhibitor, with an IC50 of 1 nM.	O=C([C@@H]1COC2=CC=C(OC)C=C2C1)NC3=CC=C(C4=CNN=C4)C=C3OCCN(C)C	H2O : < 0.1 mg/mL (insoluble); DMSO : ≥ 50 mg/mL (114.55 mM)	DMSO Solution	06569	10mM * 30uL	https://www.medchemexpress.com/chroman-1.html	Cell Cycle/DNA Damage; Stem Cell/Wnt; TGF-beta/Smad
HYCPK5044	HY-18791	c-Fms-IN-1	C6	B724626	885703-64-0	393.48	c-Fms	Free Base	c-Fms-IN-1 is a FMS kinase inhibitor with an IC50 of 0.0008 μM[1].	CN1CCN(C2=CC=C(NC(C3=CC=C(C#N)O3)=O)C(N4CCCCC4)=C2)CC1	H2O : < 0.1 mg/mL (insoluble); DMSO : 5 mg/mL (12.71 mM; Need ultrasonic)	DMSO Solution	40473	10mM * 30uL	https://www.medchemexpress.com/c-fms-in-1.html	Protein Tyrosine Kinase/RTK
HYCPK5044	HY-112802	AZD3229	C7	B726578	2248003-60-1	479.51	c-Kit	Free Base	AZD3229 is a potent pan-KIT mutant inhibitor for the treatment of gastrointestinal stromal tumors.	COCCOC1=CC(F)=C2C(N=CN=C2NC3=CC=C(NC(CN4C=C(C(C)C)N=N4)=O)C=C3)=C1	DMSO : ≥ 100 mg/mL (208.55 mM)	DMSO Solution	37159	10mM * 30uL	https://www.medchemexpress.com/AZD3229.html	Protein Tyrosine Kinase/RTK
HYCPK5044	HY-13258A	NVP-BHG712	C8	B726960	940310-85-0	503.48	Ephrin Receptor	Free Base	NVP-BHG712 is an oral active EphB4 kinase autophosphorylation inhibitor, with IC50 values of 3.3 nM and 3.0 nM for EphA2 and EphB4, respectively[1][2].	CC1=CC=C(C=C1NC2=NC(C3=CC=CN=C3)=NC4=C2C=NN4C)C(NC5=CC=CC(C(F)(F)F)=C5)=O	10 mM in DMSO	DMSO Solution	43032	10mM * 30uL	https://www.medchemexpress.com/nvp-bhg712.html	Protein Tyrosine Kinase/RTK
HYCPK5044	HY-10206	Amuvatinib	C9	B726513	850879-09-3	447.51	Apoptosis; c-Kit; c-Met/HGFR; FLT3; PDGFR; RAD51; RET	Free Base	Amuvatinib (MP470) is an orally bioavailable multi-targeted tyrosine kinase inhibitor with potent activity against mutant c-Kit, PDGFRα, Flt3, c-Met and c-Ret. Amuvatinib (MP470) is also a DNA repair suppressor through suppression of DNA repair protein RAD51, thereby disrupting DNA damage repair[1][2][3]. Antineoplastic activity[4].	S=C(N1CCN(C2=C3OC4=CC=CC=C4C3=NC=N2)CC1)NCC5=CC=C6OCOC6=C5	DMSO : 50 mg/mL (111.73 mM; Need ultrasonic); H2O : < 0.1 mg/mL (insoluble)	DMSO Solution	10078	10mM * 30uL	https://www.medchemexpress.com/amuvatinib.html	Apoptosis; Cell Cycle/DNA Damage; Protein Tyrosine Kinase/RTK
HYCPK5044	HY-112089	LXH254	C10	B726468	1800398-38-2	502.49	Raf	Free Base	LXH254 is a potent B/C RAF inhibitor extracted from patent WO2018051306A1, Compound A.	CC1=CC=C(NC(C2=CC(C(F)(F)F)=NC=C2)=O)C=C1C3=CC(N4CCOCC4)=NC(OCCO)=C3	DMSO : ≥ 83.3 mg/mL (165.77 mM)	DMSO Solution	31229	10mM * 30uL	https://www.medchemexpress.com/LXH254.html	MAPK/ERK Pathway
HYCPK5044	HY-101146	SF2523	C11	B726976	1174428-47-7	371.41	DNA-PK; Epigenetic Reader Domain; PI3K	Free Base	SF2523 is a highly selective and potent inhibitor of PI3K with IC50s of 34 nM, 158 nM, 9 nM, 241 nM and 280 nM for PI3Kα, PI3Kγ, DNA-PK, BRD4 and mTOR, respectively.	O=C1C=C(N2CCOCC2)OC3=C1SC=C3C4=CC=C(OCCO5)C5=C4	DMSO : ≥ 30 mg/mL (80.77 mM)	DMSO Solution	24559	10mM * 30uL	https://www.medchemexpress.com/SF2523.html	Cell Cycle/DNA Damage; Epigenetics; PI3K/Akt/mTOR
HYCPK5044	HY-100716	IPI549	D2	B724664	1693758-51-8	528.56	PI3K	Free Base	IPI549 is a potent and selective PI3Kγ inhibitor with an IC50 of 16 nM.	O=C(C1=C2N=CC=CN2N=C1N)N[C@H](C3=CC4=C(C(N3C5=CC=CC=C5)=O)C(C#CC6=CN(C)N=C6)=CC=C4)C	DMSO : 15 mg/mL (28.38 mM; Need ultrasonic and warming)	DMSO Solution	24578	10mM * 30uL	https://www.medchemexpress.com/IPI549.html	PI3K/Akt/mTOR
HYCPK5044	HY-112720	AGL-2263	D3	B725726	638213-98-6	322.27	Insulin Receptor	Free Base	AGL-2263 is an insulin receptor (IR) blocker.	O=C(C1=CC(O)=C(O)C=C1)/C(C#N)=C/C2=CC=C(OC3=O)C(N3)=C2	DMSO : 125 mg/mL (387.87 mM; Need ultrasonic)	DMSO Solution	36234	10mM * 30uL	https://www.medchemexpress.com/AGL-2263.html	Protein Tyrosine Kinase/RTK
HYCPK5044	HY-101126	TP-3654	D4	B724745	1361951-15-6	418.46	Pim	Free Base	TP-3654 is a second-generation Pim kinase inhibitor with Ki values of 5 and 42 nM for Pim-1 and Pim-3, respectively.	OC(C)(C)[C@H]1CC[C@H](NC2=NN3C(C=C2)=NC=C3C4=CC=CC(C(F)(F)F)=C4)CC1	DMSO : 50 mg/mL (119.49 mM; Need ultrasonic); H2O : < 0.1 mg/mL (insoluble)	DMSO Solution	37742	10mM * 30uL	https://www.medchemexpress.com/TP-3654.html	JAK/STAT Signaling
HYCPK5044	HY-N0112	Dihydromyricetin	D5	B723623	27200-12-0	320.25	Autophagy; mTOR	Free Base	Dihydromyricetin is a potent inhibitor with an IC50 of 48 μM on dihydropyrimidinase. Dihydromyricetin can activate autophagy through inhibiting mTOR signaling. Dihydromyricetin suppresses the formation of mTOR complexes (mTORC1/2).	O=C1[C@H](O)[C@@H](C2=CC(O)=C(O)C(O)=C2)OC3=CC(O)=CC(O)=C13	DMSO : ≥ 100 mg/mL (312.26 mM)	DMSO Solution	14952	10mM * 30uL	https://www.medchemexpress.com/Dihydromyricetin.html	Autophagy; PI3K/Akt/mTOR
HYCPK5044	HY-114414	HDACs/mTOR Inhibitor 1	D6	B726891	2271413-06-8	566.65	Apoptosis; HDAC; mTOR	Free Base	HDACs/mTOR Inhibitor 1 is a dual Histone Deacetylases (HDACs) and mammalian target of Rapamycin (mTOR) target inhibitor for treating hematologic malignancies, with IC50s of 0.19 nM, 1.8 nM, 1.2 nM and >500 nM for HDAC1, HDAC6, mTOR and PI3Kα, respectively. HDACs/mTOR Inhibitor 1 stimulates cell cycle arrest in G0/G1 phase and induce tumor cell apoptosis with low toxicity in vivo[1].	O=C(NO)CCCCCCN1C2=NC(C3=CC=C(NC(N4C[C@@H](C)OCC4)=O)C=C3)=NC(N5CCOCC5)=C2C=N1	DMSO : 32.5 mg/mL (57.35 mM; Need ultrasonic)	DMSO Solution	42615	10mM * 30uL	https://www.medchemexpress.com/HDACs-mTOR_Inhibitor_1.html	Apoptosis; Cell Cycle/DNA Damage; Epigenetics; PI3K/Akt/mTOR
HYCPK5044	HY-13072	Cenisertib	D7	B724554	871357-89-0	451.54	Akt; Aurora Kinase; Bcr-Abl; FLT3; STAT	Free Base	Cenisertib (AS-703569) is a multi-kinase inhibitor that blocks the activity of Aurora-kinase-A/B, ABL1, AKT, STAT5 and FLT3. Cenisertib induces major growth-inhibitory effects by blocking the activity of several different molecular targets in neoplastic mast cells (MC)[1]. Cenisertib inhibits tumor growth in xenograft models of pancreatic, breast, colon, ovarian, and lung tumors and leukemia[2].	[H][C@@]1([C@H]([C@H]2C(N)=O)NC3=NC(NC4=CC=C(C(C)=C4)N5CCN(CC5)C)=NC=C3F)C[C@]2(C=C1)[H]	DMSO : 250 mg/mL (553.66 mM; Need ultrasonic)	DMSO Solution	46631	10mM * 30uL	https://www.medchemexpress.com/cenisertib.html	Cell Cycle/DNA Damage; Epigenetics; JAK/STAT Signaling; PI3K/Akt/mTOR; Protein Tyrosine Kinase/RTK; Stem Cell/Wnt
HYCPK5044	HY-15004	AUZ 454	D8	B724457	853299-07-7	501.50	CDK	Free Base	AUZ 454 (K03861) is a type II CDK2 inhibitor with Kd of 8.2 nM. AUZ 454 (K03861) inhibits CDK2 activity by competing with binding of activating cyclins.	NC1=NC(OC2=CC=C(NC(NC3=CC(C(F)(F)F)=C(CN4CCN(C)CC4)C=C3)=O)C=C2)=CC=N1	DMSO : ≥ 33 mg/mL (65.80 mM)	DMSO Solution	21617	10mM * 30uL	https://www.medchemexpress.com/K03861.html	Cell Cycle/DNA Damage
HYCPK5044	HY-10115A	PI-103 (Hydrochloride)	D9	B438135	371935-79-4	384.82	Autophagy; DNA-PK; mTOR; PI3K	Hydrochloride	PI-103 Hydrochloride is a dual PI3K and mTOR inhibitor with IC50s of 8 nM, 88 nM, 48 nM, 150 nM, 20 nM, and 83 nM for p110α, p110β, p110δ, p110γ, mTORC1, and mTORC2. PI-103 also inhibits DNA-PK with an IC50 of 2 nM.	OC1=CC(C2=NC3=C(OC4=C3C=CC=N4)C(N5CCOCC5)=N2)=CC=C1.[H]Cl	DMSO : 4.1 mg/mL (10.65 mM; Need ultrasonic and warming)	DMSO Solution	05625	10mM * 30uL	https://www.medchemexpress.com/PI-103-Hydrochloride.html	Autophagy; Cell Cycle/DNA Damage; PI3K/Akt/mTOR
HYCPK5044	HY-114189	GW284543	D10	B519462	790186-68-4	372.42	MEK	Free Base	GW284543 (UNC10225170) is a selective MEK5 inhibitor. GW284543 (UNC10225170) reduces pERK5, and decreases endogenous MYC protein[1].	COC1=CC2=C(NC3=CC(OC4=CC=CC=C4)=CC=C3)C=CN=C2C=C1OC	DMSO : 125 mg/mL (335.64 mM; Need ultrasonic)	DMSO Solution	39448	10mM * 30uL	https://www.medchemexpress.com/gw284543.html	MAPK/ERK Pathway
HYCPK5044	HY-50686	Tivantinib	D11	B724529	905854-02-6	369.42	Apoptosis; c-Met/HGFR	Free Base	Tivantinib is a novel and highly selective c-Met tyrosine kinase inhibitor with Ki of 355 nM.	O=C(NC1=O)[C@@H](C2=CN3C4=C(C=CC=C42)CCC3)[C@@H]1C5=CNC6=C5C=CC=C6	DMSO : ≥ 100 mg/mL (270.69 mM)	DMSO Solution	07439	10mM * 30uL	https://www.medchemexpress.com/Tivantinib.html	Apoptosis; Protein Tyrosine Kinase/RTK
HYCPK5044	HY-15480	NSC 42834	E2	B726276	195371-52-9	344.45	JAK	Free Base	NSC 42834 (JAK2 Inhibitor V), a novel specific inhibitor of Jak2, inhibits Jak2-V617F and Jak2-WT autophosphorylation in a dose-dependent manner but was not cytotoxic to cells at concentrations that inhibited kinase activity.	O=C(C1=CC=CC=C1)C(CCC2=NC=CC=C2)(C)CCC3=NC=CC=C3	DMSO : ≥ 43 mg/mL (124.84 mM)	DMSO Solution	12799	10mM * 30uL	https://www.medchemexpress.com/NSC-42834.html	Epigenetics; JAK/STAT Signaling; Stem Cell/Wnt
HYCPK5044	HY-19761	RIP2 kinase inhibitor 2	E3	B726390	1581270-11-2	432.54	RIP kinase	Free Base	RIP2 kinase inhibitor 2 is a receptor interacting protein-2 (RIP2) kinase inhibitor extracted from patent WO/2014043437 A1, compound example 9.	CC(C)(C)S(C1=C(OCCOC)C=C(N=CC=C2NC3=NNC(C)=C3C)C2=C1)(=O)=O	DMSO : 5 mg/mL (11.56 mM; Need ultrasonic)	DMSO Solution	22023	10mM * 30uL	https://www.medchemexpress.com/RIP2-kinase-inhibitor-2.html	Apoptosis
HYCPK5044	HY-15735	c-Met inhibitor 1	E4	B716260	1357072-61-7	362.41	c-Met/HGFR	Free Base	c-Met inhibitor 1 is an inhibitor of the c-Met receptor signaling pathway useful for the treatment of cancer including gastric, glioblastoma, and pancreatic cancer. _x000D_ IC50 value:_x000D_ Target: c-Met_x000D_ More details please refer to Patent WO 2012015677 A1._x000D_	CN1N=CC(C2=NN3C(C=C2)=NN=C3SC4=CC5=CN(C)N=C5C=C4)=C1	DMSO : 20 mg/mL (55.19 mM; Need ultrasonic)	DMSO Solution	13579	10mM * 30uL	https://www.medchemexpress.com/c-Met-inhibitor-1.html	Protein Tyrosine Kinase/RTK
HYCPK5044	HY-15490	PF-670462	E5	B726679	950912-80-8	410.32	Casein Kinase	Hydrochloride	PF-670462 is a potent and selective inhibitor of casein kinase (CK1ε and CK1δ), with IC50s of 7.7 nM and 14 nM, respectively.	NC1=NC=CC(C2=C(C3=CC=C(F)C=C3)N=CN2C4CCCCC4)=N1.[H]Cl.[H]Cl	DMSO : ≥ 32 mg/mL (77.99 mM)	DMSO Solution	20725	10mM * 30uL	https://www.medchemexpress.com/PF-670462.html	Cell Cycle/DNA Damage; Stem Cell/Wnt
HYCPK5044	HY-15506	TAK-593	E6	B726110	1005780-62-0	445.47	PDGFR; VEGFR	Free Base	TAK-593 is a potent VEGFR and PDGFR family inhibitor with IC50s of 3.2, 0.95, 1.1, 4.3 and 13 nM for VEGFR1, VEGFR2, VEGFR3, PDFGRα and PDFGRβ, respectively.	O=C(C1=CC(C)=NN1C)NC2=CC(OC3=NN4C(C=C3)=NC(NC(C5CC5)=O)=C4)=CC=C2C	DMSO : ≥ 48.5 mg/mL (108.87 mM)	DMSO Solution	36686	10mM * 30uL	https://www.medchemexpress.com/TAK-593.html	Protein Tyrosine Kinase/RTK
HYCPK5044	HY-100342	Ibrutinib-biotin	E7	B726746	1599432-18-4	1097.37	Btk	Free Base	Ibrutinib-biotin is a probe that consists of Ibrutinib linked to biotin via a long chain linker, extracted from patent WO2014059368A1 Compound 1-5, has an IC50 of 0.755-1.02 nM for BTK.	O=C(CCCC(NCCCOCCOCCOCCCNC(CCCC[C@@H]1SC[C@H](N2)[C@@H]1NC2=O)=O)=O)NCCCCN(C)C/C=C/C(N3CCC[C@@H](N4N=C(C5=CC=C(OC6=CC=CC=C6)C=C5)C7=C(N)N=CN=C74)C3)=O	DMSO : 50 mg/mL (45.56 mM; Need ultrasonic)	DMSO Solution	22650	10mM * 30uL	https://www.medchemexpress.com/Ibrutinib-biotin.html	Protein Tyrosine Kinase/RTK
HYCPK5044	HY-18161	CCT241736	E8	B726799	1402709-93-6	456.37	Aurora Kinase; FLT3	Free Base	CCT241736 is a potent and orally bioavailable dual FLT3 and Aurora kinase inhibitor, which inhibits Aurora kinases (Aurora-A Kd, 7.5 nM, IC50, 38 nM; Aurora-B Kd, 48 nM), FLT3 kinase (Kd, 6.2 nM), and FLT3 mutants including FLT3-ITD (Kd, 38 nM) and FLT3(D835Y) (Kd, 14 nM).	CC1=NN(C)C=C1C2=NC3=C(N4CCN(CC5=CC=C(Cl)C=C5)CC4)C(Cl)=CN=C3N2	H2O : < 0.1 mg/mL (insoluble); DMSO : 75 mg/mL (164.34 mM; Need ultrasonic)	DMSO Solution	32487	10mM * 30uL	https://www.medchemexpress.com/CCT241736.html	Cell Cycle/DNA Damage; Epigenetics; Protein Tyrosine Kinase/RTK
HYCPK5044	HY-12659	LX7101	E9	B726282	1192189-69-7	451.52	ROCK	Free Base	LX7101 is a potent inhibitor of LIMK and ROCK2 with IC50 values of 24, 1.6 and 10 nM for LIMK1, LIMK2 and ROCK2, respectively; also inhibits PKA with an IC50 less than 1 nM.	NCC1(C(NC2=CC(OC(N(C)C)=O)=CC=C2)=O)CCN(C3=C4C(NC=C4C)=NC=N3)CC1	DMSO : 150 mg/mL (332.21 mM; Need ultrasonic)	DMSO Solution	44971	10mM * 30uL	https://www.medchemexpress.com/LX7101.html	Cell Cycle/DNA Damage; Stem Cell/Wnt; TGF-beta/Smad
HYCPK5044	HY-101957	AG 1295	E10	B723989	71897-07-9	234.30	PDGFR	Free Base	AG 1295 is a selective platelet-derived growth factor receptor (PDGFR) tyrosine-kinase inhibitor. AG 1295 reduces neointimal formation in aortic allograft vasculopathy by inhibition of PDGFR-beta-triggered tyrosine phosphorylation[1][2].	CC1=C(C)C=C2N=CC(C3=CC=CC=C3)=NC2=C1	DMSO : 62.5 mg/mL (266.75 mM; Need ultrasonic)	DMSO Solution	46237	10mM * 30uL	https://www.medchemexpress.com/ag-1295.html	Protein Tyrosine Kinase/RTK
HYCPK5044	HY-116000	Glumetinib	E11	B726035	1642581-63-2	459.48	c-Met/HGFR	Free Base	Glumetinib (SCC244) is a potent and highly selective c-Met kinase inhibitor with an IC50 of 0.42 nM. Glumetinib shows antitumor activity and a superior safety margin[1].	O=S(N1N=CC2=NC=C(C3=CN(C)N=C3)C=C21)(C4=CN=C5C=CC(C6=CN(C)N=C6)=CN54)=O	DMSO : 41.67 mg/mL (90.69 mM; Need ultrasonic)	DMSO Solution	44876	10mM * 30uL	https://www.medchemexpress.com/glumetinib.html	Protein Tyrosine Kinase/RTK
HYCPK5044	HY-12306	8-Bromo-cAMP sodium salt	F2	B716928	76939-46-3	430.08	PKA	Sodium	8-Bromo-cAMP sodium salt (8-Br-Camp sodium salt), a cyclic AMP analog, is an activator of cyclic AMP-dependent protein kinase (PKA)[1].	BrC1=NC2=C(N=CN=C2N)N1[C@H](O[C@@](CO3)([H])[C@@]4([H])OP3(O[Na])=O)[C@@H]4O	H2O : ≥ 33.33 mg/mL (77.50 mM); DMSO : 125 mg/mL (290.64 mM; Need ultrasonic)	DMSO Solution	39604	10mM * 30uL	https://www.medchemexpress.com/8-Bromo-cAMP_sodium_salt.html	Protein Tyrosine Kinase/RTK; Stem Cell/Wnt
HYCPK5044	HY-50703	MK-2461	F3	B726267	917879-39-1	495.55	c-Met/HGFR	Free Base	MK-2461 is a novel ATP-competitive multitargeted inhibitor of activated c-Met with a mean IC50 of 2.5 nM._x000D_ IC50 value: 2.5 nM [1]_x000D_ Target: c-Met_x000D_ in vitro: MK-2461 inhibits the kinase activity of human c-Met with a mean IC50 of 2.5 nM in the presence of 50 μM ATP. Ron (IC50 = 7 nM) and Flt1 (IC50 = 10 nM) are inhibited by MK-2461 with similar potencies to c-Met (IC50 = 2.5 nM), …	O=S(N(C)C[C@H]1OCCOC1)(NC2=CC=C3C=CC(C(C(C3=C2)=O)=C4)=NC=C4C5=CN(N=C5)C)=O	DMSO : ≥ 31 mg/mL (62.56 mM)	DMSO Solution	20265	10mM * 30uL	https://www.medchemexpress.com/MK-2461.html	Protein Tyrosine Kinase/RTK
HYCPK5044	HY-15532	SCH900776	F4	B725809	891494-63-6	376.25	Checkpoint Kinase (Chk)	Free Base	SCH900776 is a potent, selective and orally bioavailable inhibitor of checkpoint kinase1 (Chk1) with an IC50 of 3 nM. SCH900776 shows 50- and 500-fold selectivity over CDK2 and Chk2, respectively.	NC1=C(Br)C([C@H]2CNCCC2)=NC3=C(C4=CN(C)N=C4)C=NN13	DMSO : ≥ 100 mg/mL (265.78 mM)	DMSO Solution	08876	10mM * 30uL	https://www.medchemexpress.com/SCH900776.html	Cell Cycle/DNA Damage
HYCPK5044	HY-19764	GSK2983559 active metabolite	F5	B726504	1423186-80-4	458.55	RIP kinase	Free Base	GSK2983559 active metabolite is an active metabolite of GSK2983559. GSK2983559 active metabolite is a receptor interacting protein-2 (RIP2) kinase inhibitor extracted from patent WO/2014043446 A1, compound example 1.	CC(C)(C)S(C1=C(OCCO)C=C(N=CN=C2NC3=CC(N=CS4)=C4C=C3)C2=C1)(=O)=O	DMSO : ≥ 32 mg/mL (69.79 mM)	DMSO Solution	22027	10mM * 30uL	https://www.medchemexpress.com/RIP2-kinase-inhibitor-1.html	Apoptosis
HYCPK5044	HY-13775	XL019	F6	B726340	945755-56-6	444.53	Apoptosis; JAK	Free Base	XL019 is a potent and selective JAK2 inhibitor with IC50 of 2.2 nM, 100 fold selectivity over JAK1; shows good biochemical and cellular potency against JAK2 with good selectivity against the Janus Kinase family as well as a broad kinase panel._x000D_ IC50 Value: 2.2 nM (JAK2); 214.2 nM (JAK3) [1]_x000D_ XL019 was selected as a clinical candidate and advanced into human clinical trials where it wa…	O=C([C@H]1NCCC1)NC2=CC=C(C3=NC(NC4=CC=C(N5CCOCC5)C=C4)=NC=C3)C=C2	DMSO : 25 mg/mL (56.24 mM; Need ultrasonic)	DMSO Solution	10347	10mM * 30uL	https://www.medchemexpress.com/xl019.html	Apoptosis; Epigenetics; JAK/STAT Signaling; Stem Cell/Wnt
HYCPK5044	HY-114370	Selpercatinib	F7	B726967	2152628-33-4	525.60	RET	Free Base	Selpercatinib (LOXO-292) is a RET kinase inhibitor extracted from patent WO2018071447A1, Compound Example 163, has an IC50 of 14.0 nM, 24.1 nM, and 530.7 nM for RET (WT), RET (V804M) , and RET (G810R), respectively[1]. Antineoplastic activity[2].	N#CC1=C2C(C3=CC=C(N4CC(C5)N(CC6=CC=C(OC)N=C6)C5C4)N=C3)=CC(OCC(C)(O)C)=CN2N=C1	DMSO : 8.33 mg/mL (15.85 mM; Need ultrasonic)	DMSO Solution	43185	10mM * 30uL	https://www.medchemexpress.com/RET_kinase_inhibitor_1.html	Protein Tyrosine Kinase/RTK
HYCPK5044	HY-19803	Naquotinib (mesylate)	F8	B717483	1448237-05-5	658.81	EGFR	Mesylate	Naquotinib mesylate (ASP8273 mesylate) is an orally available, mutant-selective and irreversible EGFR inhibitor; with IC50s of 8-33 nM toward EGFR mutants and 230 nM for EGFR.	O=C(C1=NC(CC)=C(O[C@H]2CN(C(C=C)=O)CC2)N=C1NC3=CC=C(N4CCC(N5CCN(C)CC5)CC4)C=C3)N.CS(=O)(O)=O	DMSO : 12.5 mg/mL (18.97 mM; Need ultrasonic and warming)	DMSO Solution	22421	10mM * 30uL	https://www.medchemexpress.com/Naquotinib-mesylate.html	JAK/STAT Signaling; Protein Tyrosine Kinase/RTK
HYCPK5044	HY-12423A	TAS-115 mesylate	F9	B725255	1688673-09-7	614.66	c-Met/HGFR; VEGFR	Methanesulfonate	TAS-115 mesylate is a potent VEGFRand hepatocyte growth factor receptor (c-Met/HGFR)-targeted kinase inhibitor, with IC50s of 30 and 32 nM for rVEGFR2 and rMET, respectively.	CS(=O)(O)=O.O=C(C1=C(OC)C=C2N=CC=C(OC3=CC=C(NC(NC(CC4=CC=CC=C4)=O)=S)C=C3F)C2=C1)NC	DMSO : 75 mg/mL (122.02 mM; Need ultrasonic)	DMSO Solution	36116	10mM * 30uL	https://www.medchemexpress.com/TAS-115_mesylate.html	Protein Tyrosine Kinase/RTK
HYCPK5044	HY-12473	Vps34-IN-2	F10	B716539	1523404-29-6	402.41	PI3K	Free Base	Vps34-IN-2 is a novel, potent and selective inhibitor of Vps34 with IC50s of 2 and 82 nM on the Vps34 enzymatic assay and the GFP-FYVE cellular assay, respectively.	O=C1C=C(N2[C@H](C)COCC2)N=C3N(CC(C(C)C)=O)[C@H](C(F)(F)F)CCN31	10 mM in DMSO	DMSO Solution	27873	10mM * 30uL	https://www.medchemexpress.com/Vps34-IN-2.html	PI3K/Akt/mTOR
HYCPK5044	HY-101870B	INCB053914 (phosphate)	F11	B712599	2088852-47-3	611.51	Pim	Phosphate	INCB053914 phosphate is an inhibitor of Pim extracted from patent WO 2017044730 A1, compound 1; has an IC50 of less than 35 nM.	O=C(C1=NC(C2=C(F)C=CC=C2F)=C(F)C=C1)NC3=CN=C4C(CC[C@H]4O)=C3N5C[C@@H](N)[C@H](O)[C@@H](C)C5.OP(O)(O)=O	DMSO : 5 mg/mL (8.18 mM; Need ultrasonic and warming)	DMSO Solution	37016	10mM * 30uL	https://www.medchemexpress.com/PIM_inhibitor_1_phosphate.html	JAK/STAT Signaling
HYCPK5044	HY-15427	GDC-0834	G2	B726943	1133432-49-1	596.74	Btk	Free Base	GDC-0834 is a potent and selective BTK inhibitor. GDC-0834 inhibits BTK with an in vitro IC50 of 5.9 and 6.4 nM in biochemical and cellular assays, respectively, and in vivo IC50 of 1.1 and 5.6 μM in mouse and rat, respectively.	O=C(C1=CC(CCCC2)=C2S1)NC3=CC=CC(C(N=C4NC5=CC=C([C@H]6N(C)CCN(C)C6=O)C=C5)=CN(C)C4=O)=C3C	DMSO : ≥ 32 mg/mL (53.62 mM)	DMSO Solution	19147	10mM * 30uL	https://www.medchemexpress.com/GDC-0834.html	Protein Tyrosine Kinase/RTK
HYCPK5044	HY-109068	Parsaclisib	G3	B726817	1426698-88-5	432.88	PI3K	Free Base	Parsaclisib is a potent and selective PI3Kδ inhibitor, with an IC50 of 1 nM at 1 mM ATP, and shows appr 20,000-fold selectivity for PI3Kα, PI3Kβ, PI3Kγ and 57 other kinases.	CCOC1=C([C@@H](C2)CNC2=O)C(F)=C(Cl)C=C1[C@@H](N3C4=NC=NC(N)=C4C(C)=N3)C	DMSO : 125 mg/mL (288.76 mM; Need ultrasonic)	DMSO Solution	38718	10mM * 30uL	https://www.medchemexpress.com/Parsaclisib.html	PI3K/Akt/mTOR
HYCPK5044	HY-19939S	VX-984	G4	B726429	1476074-39-1	415.49	DNA-PK	Free Base	VX-984 is a potent DNA-PK inhibitor.	O=C(C1=CC=NC2=C([C@H](C)CNC3=CC(C4=C([2H])N=C(C)N=C4[2H])=NC=N3)C=CC=C12)NC	DMSO : 10 mg/mL (24.07 mM; Need ultrasonic)	DMSO Solution	44286	10mM * 30uL	https://www.medchemexpress.com/DNA-PK-IN-1_D2_.html	Cell Cycle/DNA Damage; PI3K/Akt/mTOR
HYCPK5044	HY-59047	Tolimidone	G5	B726972	41964-07-2	202.21	Src	Free Base	Tolimidone is a potent and selective allosteric activator of Lyn kinase with an EC50 of 63 nM.	O=C1N=CC(OC2=CC=CC(C)=C2)=CN1	DMSO : 150 mg/mL (741.80 mM; Need ultrasonic)	DMSO Solution	33510	10mM * 30uL	https://www.medchemexpress.com/Tolimidone.html	Protein Tyrosine Kinase/RTK
HYCPK5044	HY-15968	Entospletinib	G6	B726425	1229208-44-9	411.46	Syk	Free Base	Entospletinib (GS-9973) is an orally bioavailable, selective Syk inhibitor with an IC50 of 7.7 nM.	C12=NC=CN1C=C(C3=CC4=C(C=C3)C=NN4)N=C2NC5=CC=C(N6CCOCC6)C=C5	DMSO : ≥ 43 mg/mL (104.51 mM)	DMSO Solution	11593	10mM * 30uL	https://www.medchemexpress.com/GS-9973.html	Protein Tyrosine Kinase/RTK
HYCPK5044	HY-112708A	PF-06700841 (P-Tosylate)	G7	B726303	2140301-96-6	561.60	JAK	Tosylate	PF-06700841 P-Tosylate is a potent dual Janus kinase 1 (JAK1) and TYK2 inhibitor with IC50s of 17 nM and 23 nM, respectively. PF-06700841 P-Tosylate also inhibits JAK2 and JAK3 with IC50s of 77 nM and 6.49 μM, respectively[1].	O=C([C@H]1C(F)(F)C1)N2C3CN(C4=NC(NC5=CN(C)N=C5)=NC=C4)CC2CC3.O=S(C6=CC=C(C)C=C6)(O)=O	DMSO : 62.5 mg/mL (111.29 mM; Need ultrasonic)	DMSO Solution	40427	10mM * 30uL	https://www.medchemexpress.com/PF-06700841_P-Tosylate.html	Epigenetics; JAK/STAT Signaling; Stem Cell/Wnt
HYCPK5044	HY-10993	Adavosertib	G8	B726955	955365-80-7	500.60	Wee1	Free Base	Adavosertib (AZD-1775; MK-1775) is a potent Wee1 inhibitor with an IC50 of 5.2 nM.	O=C1N(N(C2=NC(NC3=CC=C(C=C3)N4CCN(CC4)C)=NC=C21)C5=NC(C(O)(C)C)=CC=C5)CC=C	DMSO : 125 mg/mL (249.70 mM; Need ultrasonic)	DMSO Solution	03485	10mM * 30uL	https://www.medchemexpress.com/MK-1775.html	Cell Cycle/DNA Damage
HYCPK5044	HY-50855B	Silmitasertib (sodium salt)	G9	B726926	1309357-15-0	371.75	Autophagy; Casein Kinase	Sodium	Silmitasertib sodium salt is an orally bioavailable, highly selective and potent CK2 inhibitor, with IC50 values of 1 nM against CK2α and CK2α'.	O=C(C1=CC=C2C3=C(C(NC4=CC=CC(Cl)=C4)=NC2=C1)C=CN=C3)[O-].[Na+]	DMSO : 6.67 mg/mL (17.94 mM; Need ultrasonic); H2O : 16.67 mg/mL (44.84 mM; Need ultrasonic)	DMSO Solution	43788	10mM * 30uL	https://www.medchemexpress.com/CX-4945-sodium-salt.html	Autophagy; Cell Cycle/DNA Damage; Stem Cell/Wnt
HYCPK5044	HY-52101	CMK	G10	B726786	821794-90-5	358.82	Ribosomal S6 Kinase (RSK)	Free Base	CMK is a RSK2 kinase inhibitor which exhibits similar potency but less chemical stability compared with FMK.	NC1=C(C2=NC=N1)C(C3=CC=C(C=C3)C)=C(N2CCCO)C(CCl)=O	DMSO : 150 mg/mL (418.04 mM; Need ultrasonic)	DMSO Solution	42730	10mM * 30uL	https://www.medchemexpress.com/CMK.html	MAPK/ERK Pathway
HYCPK5044	HY-14622	Necrostatin 2	G11	B726928	852391-19-6	277.71	RIP kinase	Free Base	Necrostatin 2 is a potent necroptosis inhibitor. EC50 for inhibition of necroptosis in FADD-deficient Jurkat T cells treated with TNF-α is 0.05 μM. Necrostatin 2 is also a RIPK1 inhibitor.	ClC1=C2C(C(C[C@@H]3C(N(C)C(N3)=O)=O)=CN2)=CC=C1	DMSO : ≥ 100 mg/mL (360.09 mM)	DMSO Solution	09951	10mM * 30uL	https://www.medchemexpress.com/necrostatin-2.html	Apoptosis
HYCPK5044	HY-120350	BI-1347	H2	B725337	2163056-91-3	356.42	CDK	Free Base	BI-1347 is a potent CDK8 inhibitor extracted from patent WO2017202719A1, product I-003, has an IC50 of 1.1 nM[1].	O=C(N(C)C)CN1N=CC(C2=CC=C(C3=CN=CC4=C3C=CC=C4)C=C2)=C1	DMSO : 125 mg/mL (350.71 mM; Need ultrasonic)	DMSO Solution	41909	10mM * 30uL	https://www.medchemexpress.com/bi-1347.html	Cell Cycle/DNA Damage
HYCPK5044	HY-18965	TAS-301	H3	B726394	193620-69-8	357.40	PKC	Free Base	TAS-301 is an inhibitor of smooth muscle cell migration and proliferation, and inhibits PKC activation induced by PDGF.	O=C1NC2=C(C=CC=C2)/C1=C(C3=CC=C(OC)C=C3)/C4=CC=C(OC)C=C4	DMSO : ≥ 38 mg/mL (106.32 mM)	DMSO Solution	18335	10mM * 30uL	https://www.medchemexpress.com/TAS-301.html	Epigenetics; TGF-beta/Smad
HYCPK5044	HY-16962A	CC-115 (hydrochloride)	H4	B726927	1300118-55-1	372.81	DNA-PK; mTOR	Hydrochloride	CC-115 hydrochloride is a potent and dual DNA-PK and mTOR kinase inhibitor with IC50s of 13 nM and 21 nM, respectively. CC-115 blocks both mTORC1 and mTORC2 signaling.	[H]Cl.O=C1CN=C2C(N1CC)=NC(C3=C(C)N=C(C4=NN=CN4)C=C3)=CN2	DMSO : ≥ 30 mg/mL (80.47 mM)	DMSO Solution	19396	10mM * 30uL	https://www.medchemexpress.com/CC-115-hydrochloride.html	Cell Cycle/DNA Damage; PI3K/Akt/mTOR
HYCPK5044	HY-12660	MPI-0479605	H5	B726807	1246529-32-7	407.51	Apoptosis; Mps1	Free Base	MPI-0479605 is a potent and selective ATP-competitive inhibitor of Mps1, with an IC50 of 1.8 nM.	CC(C=C(N1CCOCC1)C=C2)=C2NC3=NC4=C(N=CN4)C(NC5CCCCC5)=N3	DMSO : 11 mg/mL (26.99 mM; Need ultrasonic and warming)	DMSO Solution	17298	10mM * 30uL	https://www.medchemexpress.com/MPI-0479605.html	Apoptosis; Cell Cycle/DNA Damage; Cytoskeleton
HYCPK5044	HY-17601	Alofanib	H6	B720189	1612888-66-0	413.40	Apoptosis; FGFR	Free Acid	Alofanib (RPT835) is a potent and selective allosteric inhibitor of fibroblast growth factor receptor 2 (FGFR2). Anticancer and antiangiogenic activity[1][2].	O=C(O)C1=CC=CC(S(=O)(NC2=CC(C3=CC=CN=C3)=C(C)C=C2[N+]([O-])=O)=O)=C1	DMSO : ≥ 30.1 mg/mL (72.81 mM)	DMSO Solution	36903	10mM * 30uL	https://www.medchemexpress.com/Alofanib.html	Apoptosis; Protein Tyrosine Kinase/RTK
HYCPK5044	HY-18010	PCI 29732	H7	B712598	330786-25-9	371.44	Btk	Free Base	PCI 29732 is a selective and irreversible Btk inhibitor with IC50 of 8.2 nM in a FRET based biochemical enzymology assay._x000D_ IC50 value: 8.2 nM [1]_x000D_ Target: Btk kinase_x000D_ PCI 29732(compound 1) has a 8.2 nM potency against Btk in a FRET based biochemical enzymology assay. PCI 29732 shows only modest inhibitory activity against Itk, another Tec family kinase, probably due to the diffe…	NC1=NC=NC2=C1C(C3=CC=C(OC4=CC=CC=C4)C=C3)=NN2C5CCCC5	DMSO : ≥ 53 mg/mL (142.69 mM)	DMSO Solution	10986	10mM * 30uL	https://www.medchemexpress.com/PCI-29732.html	Protein Tyrosine Kinase/RTK
HYCPK5044	HY-12202	MEK inhibitor	H8	B726856	334951-92-7	426.51	MEK	Free Base	MEK inhibitor is a potent MEK inhibitor with antitumor potency.	O=C(C1=CC(NC/2=O)=C(C=C1)C2=C(NC3=CC=CC(CN(C)C)=C3)/C4=CC=CC=C4)NC	DMSO : 50 mg/mL (117.23 mM; Need ultrasonic)	DMSO Solution	04904	10mM * 30uL	https://www.medchemexpress.com/MEK-inhibitor.html	MAPK/ERK Pathway
HYCPK5044	HY-10333	BMS-690514	H9	B726058	859853-30-8	368.43	EGFR; VEGFR	Free Base	BMS-690514 is a potent and orally active inhibitor of EGFR and VEGFR; has IC50s of 5, 20 and 60 nM for EGFR, HER 2 and HER 4, respectively.	O[C@@H]1CN(CC[C@H]1N)CC2=C3C(NC4=CC=CC(OC)=C4)=NC=NN3C=C2	DMSO : ≥ 25 mg/mL (67.86 mM)	DMSO Solution	04021	10mM * 30uL	https://www.medchemexpress.com/BMS-690514.html	JAK/STAT Signaling; Protein Tyrosine Kinase/RTK
HYCPK5044	HY-10339	KW-2449	H10	B726693	1000669-72-6	332.40	Apoptosis; Aurora Kinase; Bcr-Abl; FGFR; FLT3	Free Base	KW-2449 is a multi-targeted kinase inhibitor of FLT3, ABL, ABLT315I and Aurora kinase with IC50s of 6.6, 14, 4 and 48 nM, respectively._x000D_	O=C(C1=CC=C(/C=C/C2=NNC3=C2C=CC=C3)C=C1)N4CCNCC4	DMSO : ≥ 50 mg/mL (150.42 mM)	DMSO Solution	09399	10mM * 30uL	https://www.medchemexpress.com/KW-2449.html	Apoptosis; Cell Cycle/DNA Damage; Epigenetics; Protein Tyrosine Kinase/RTK
HYCPK5044	HY-15542A	FRAX597	H11	B716983	1286739-19-2	558.10	PAK	Free Base	FRAX597 is a potent group I p21-activated Kinases (PAKs) inhibitor with IC50 of 8, 13 and 19 nM for PAK1, 2 and 3.	O=C1C(C2=CC=C(C3=CN=CS3)C=C2Cl)=CC4=CN=C(NC5=CC=C(N6CCN(C)CC6)C=C5)N=C4N1CC	H2O : < 0.1 mg/mL (insoluble); DMSO : 14.29 mg/mL (25.60 mM; Need ultrasonic)	DMSO Solution	14162	10mM * 30uL	https://www.medchemexpress.com/FRAX597.html	Cell Cycle/DNA Damage; Cytoskeleton
HYCPK5045	HY-100631	FGFR4-IN-1	A2	B718988	1708971-72-5	493.52	FGFR	Free Base	FGFR4-IN-1 is a potent inhibiotr of FGFR4 with IC50 of 0.7 nM.	O=C(N1CCCC2=C1N=C(C=O)C(CN3C(COCC3)=O)=C2)NC4=NC=C(C#N)C(NCCOC)=C4	DMSO : 6.4 mg/mL (12.97 mM; Need warming)	DMSO Solution	21982	10mM * 30uL	https://www.medchemexpress.com/FGFR4-IN-1.html	Protein Tyrosine Kinase/RTK
HYCPK5045	HY-128679	TBK1/IKKε-IN-5	A3	B718375	1893397-65-3	513.59	IKK	Free Base	TBK1/IKKε-IN-5 (compound 1) is a dual TBK1 and IKKε inhibitor, with IC50 values of 1 nM and 5.6 nM for TBK1 and IKKε, respectively[1].	N#CC1=CC(C2=NC(NC3=CC=C(N4CCN(C5COC5)CC4)C=C3)=NC=N2)=CC=C1OC6CCOCC6	DMSO : 7.81 mg/mL (15.21 mM; Need ultrasonic)	DMSO Solution	45445	10mM * 30uL	https://www.medchemexpress.com/tbk1-ikk-epsilon-in-5.html	NF-κB
HYCPK5045	HY-16976	GDC-0339	A4	B728102	1428569-85-0	465.50	Pim	Free Base	GDC-0339 is a Pim kinase inhibitor with IC50 of 43.6 nM for BaF3 PIM1._x000D_ IC50 value: 43.6 nM (for BaF3 PIM1), 0.04 nM (Ki, for PIM1 LC-3K)_x000D_ Target: Pim	FC1=CC=CC(F)=C1C2=NC(C(NC3=C(N4CC[C@@H](F)[C@H](N)CC4)N(C)N=C3)=O)=C(N)S2	DMSO : ≥ 52 mg/mL (111.71 mM)	DMSO Solution	20595	10mM * 30uL	https://www.medchemexpress.com/GDC-0339.html	JAK/STAT Signaling
HYCPK5045	HY-16379	Pacritinib	A5	B718412	937272-79-2	472.58	FLT3; JAK	Free Base	Pacritinib is a potent inhibitor of both wild-type JAK2 (IC50=23 nM) and JAK2V617F mutant (IC50=19 nM). Pacritinib also inhibits FLT3 (IC50=22 nM) and its mutant FLT3D835Y (IC50=6 nM).	C1(COC/C=C/COCC2=C(OCCN3CCCC3)C=CC4=C2)=CC=CC(C5=N/C(NC=C5)=N\4)=C1	DMSO : 5.4 mg/mL (11.43 mM; Need ultrasonic and warming)	DMSO Solution	26518	10mM * 30uL	https://www.medchemexpress.com/pacritinib.html	Epigenetics; JAK/STAT Signaling; Protein Tyrosine Kinase/RTK; Stem Cell/Wnt
HYCPK5045	HY-112162	BOS-172722	A6	B717101	1578245-44-9	446.55	Mps1	Free Base	BOS-172722 is an inhibitor of monopolar spindle 1 (MPS1) checkpoint with an IC50 of 2 nM.	CC1=CC2=CN=C(NC3=CC=C(C4=NN=CN4C)C=C3OCC)N=C2C(NCC(C)(C)C)=N1	DMSO : < 1 mg/mL (insoluble or slightly soluble); H2O : < 0.1 mg/mL (insoluble)	DMSO Solution	32689	10mM * 30uL	https://www.medchemexpress.com/BOS-172722.html	Cell Cycle/DNA Damage; Cytoskeleton
HYCPK5045	HY-17632	Tarloxotinib (bromide)	A7	B728141	1636180-98-7	681.77	EGFR	Bromide	Tarloxotinib bromide (TH-4000) is an irreversible EGFR/HER2 inhibitor.	BrC1=C(Cl)C=CC(NC2=NC=NC3=C2C=C(NC(/C=C/C[N+](C)(C)CC4=C([N+]([O-])=O)N=CN4C)=O)N=C3)=C1.[Br-]	DMSO : ≥ 33 mg/mL (48.40 mM)	DMSO Solution	34530	10mM * 30uL	https://www.medchemexpress.com/tarloxotinib_bromide.html	JAK/STAT Signaling; Protein Tyrosine Kinase/RTK
HYCPK5045	HY-N1405	Cucurbitacin I	A8	B728088	2222-07-3	514.65	JAK; STAT	Free Base	Cucurbitacin I is a natural selective inhibitor of JAK2/STAT3, with potent anti-cancer activity.	CC(C)(C1=CC[C@@]2([H])[C@@]3(C[C@@H](O)[C@@H]([C@]3(C4)C)[C@@](C)(O)C(/C=C/C(C)(O)C)=O)C)C(C(O)=C[C@@]1([H])[C@]2(C)C4=O)=O	DMSO : ≥ 100 mg/mL (194.31 mM)	DMSO Solution	25558	10mM * 30uL	https://www.medchemexpress.com/Cucurbitacin-I.html	Epigenetics; JAK/STAT Signaling; Stem Cell/Wnt
HYCPK5045	HY-100459	GSK3179106	A9	B728112	1627856-64-7	467.41	RET	Free Base	GSK3179106 is a potent and selective RET kinase inhibitor with an IC50 of 0.4 nM[1].	O=C(NC1=NOC(C(C)(C)C(F)(F)F)=C1)CC2=CC=C(C(C(OCC)=C3)=CNC3=O)C=C2F	DMSO : ≥ 100 mg/mL (213.94 mM)	DMSO Solution	26473	10mM * 30uL	https://www.medchemexpress.com/GSK3179106.html	Protein Tyrosine Kinase/RTK
HYCPK5045	HY-13806	XL388	A10	B716812	1251156-08-7	455.50	Autophagy; mTOR	Free Base	XL388 is a highly potent and ATP-competitive mTOR inhibitor with an IC50 of 9.9 nM. XL388 simultaneously inhibits both mTORC1 and mTORC2.	O=C(N1CCOC2=CC=C(C3=CC=C(N)N=C3)C=C2C1)C4=CC=C(S(=O)(C)=O)C(F)=C4C	DMSO : 50 mg/mL (109.77 mM; Need ultrasonic)	DMSO Solution	09379	10mM * 30uL	https://www.medchemexpress.com/xl388.html	Autophagy; PI3K/Akt/mTOR
HYCPK5045	HY-19763	BEBT-908	A11	B726886	1235449-52-1	507.57	PI3K	Free Base	BEBT-908 is a selective PI3Kα inhibitor extracted from patent US/20120088764A1, Compound 243, has an IC50<0.1 μM, PI3Kα inhibitor 1 also inhibits HDAC (0.1 μM≤IC50≤1 μM) .	CN(CC1=CC(N=C(C2=CN=C(NC)C=C2)N=C3N4CCOCC4)=C3S1)C5=NC=C(C(NO)=O)C=N5	DMSO : ≥ 37 mg/mL (72.90 mM)	DMSO Solution	19766	10mM * 30uL	https://www.medchemexpress.com/PI3K_alpha_-inhibitor-1.html	PI3K/Akt/mTOR
HYCPK5045	HY-15816A	Ulixertinib (hydrochloride)	B2	B728090	1956366-10-1	469.79	ERK	Hydrochloride	Ulixertinib hydrochloride (BVD-523 hydrochloride) is a potent, orally active, highly selective, ATP-competitive and reversible covalent inhibitor of ERK1/2 kinases, with an IC50 of <0.3 nM against ERK2. Ulixertinib hydrochloride inhibits the phosphorylated ERK2 (pERK) and downstream kinase RSK (pRSK) in an A375 melanoma cell line[1][2].	O=C(C1=CC(C2=CC(NC(C)C)=NC=C2Cl)=CN1)N[C@@H](C3=CC=CC(Cl)=C3)CO.[H]Cl	DMSO : 125 mg/mL (266.08 mM; Need ultrasonic)	DMSO Solution	41000	10mM * 30uL	https://www.medchemexpress.com/ulixertinib-hydrochloride.html	MAPK/ERK Pathway; Stem Cell/Wnt
HYCPK5045	HY-18874	p38-α MAPK-IN-1	B3	B728328	443913-15-3	477.60	Autophagy; p38 MAPK	Free Base	p38-α MAPK-IN-1 is an inhibitor of MAPK14 (p38-α), with IC50 of 2300 nM in EFC displacement assay, and 5500 nM in HTRF assay.	CC1=CC=C(N2C(NC(NC3=CC=C(OCCN4CCOCC4)C=C3)=O)=CC(C(C)(C)C)=N2)C=C1	DMSO : ≥ 100 mg/mL (209.38 mM); H2O : < 0.1 mg/mL (insoluble)	DMSO Solution	26381	10mM * 30uL	https://www.medchemexpress.com/p38-_alpha__MAPK-IN-1.html	Autophagy; MAPK/ERK Pathway
HYCPK5045	HY-109084	Conteltinib	B4	B726850	1384860-29-0	635.82	FAK	Free Base	Conteltinib (CT-707) is a multi-kinase inhibitor targeting FAK, ALK, and Pyk2. Conteltinib (CT-707) exerts significant inhibitory effect on FAK with an IC50 of 1.6 nM[1].	O=S(C1=C(C=CC=C1)NC2=C(CCN3)C3=NC(NC(C=CC(N4CCC(N5CCN(C)CC5)CC4)=C6)=C6OC)=N2)(NC(C)C)=O	DMSO : 31.25 mg/mL (49.15 mM; Need ultrasonic)	DMSO Solution	47089	10mM * 30uL	https://www.medchemexpress.com/conteltinib.html	Protein Tyrosine Kinase/RTK
HYCPK5045	HY-120085	PFE-360	B5	B725527	1527475-61-1	308.34	LRRK2	Free Base	PFE-360 (PF-06685360) is a potent, selective, brain penetrated and orally active leucine-rich repeat kinase 2 (LRRK2) inhibitor with a mean IC50 of 2.3 nM in vivo[1][2].	N#CC1=CC(C2=CNC3=NC=NC(N4CCOCC4)=C32)=CN1C	DMSO : 10.42 mg/mL (33.79 mM; Need ultrasonic)	DMSO Solution	44764	10mM * 30uL	https://www.medchemexpress.com/pfe-360.html	Autophagy
HYCPK5045	HY-120856	ARN-3236	B6	B725836	1613710-01-2	336.41	Salt-inducible Kinase (SIK)	Free Base	ARN-3236 is an oral active and selective inhibitor of salt-inducible kinase 2 (SIK2), with IC50s of <1 nM, 21.63 nM and 6.63 nM for SIK2, SIK1 and SIK3, respectively. Has anti-cancer activity[1][2].	COC1=CC=C(C2=CNC3=NC=CC(C4=CSC=C4)=C32)C(OC)=C1	DMSO : 130 mg/mL (386.43 mM; Need ultrasonic)	DMSO Solution	39089	10mM * 30uL	https://www.medchemexpress.com/ARN-3236.html	Immunology/Inflammation
HYCPK5045	HY-15504	RGB-286638	B7	B726330	784210-87-3	618.55	CDK; GSK-3; JAK; MEK	Hydrochloride	RGB-286638 is a CDK inhibitor that inhibits the kinase activity of cyclin T1-CDK9, cyclin B1-CDK1, cyclin E-CDK2, cyclin D1-CDK4, cyclin E-CDK3, and p35-CDK5 with IC50s of 1, 2, 3, 4, 5 and 5 nM, respectively; also inhibits GSK-3β, TAK1, Jak2 and MEK1, with IC50s of 3, 5, 50, and 54 nM.	O=C(NN1CCOCC1)NC2=CC=CC(C3=C4C(C5=CC=C(CN6CCN(CCOC)CC6)C=C5)=NN3)=C2C4=O.[H]Cl.[H]Cl	DMSO : ≥ 150 mg/mL (242.50 mM)	DMSO Solution	45512	10mM * 30uL	https://www.medchemexpress.com/RGB-286638.html	Cell Cycle/DNA Damage; Epigenetics; JAK/STAT Signaling; MAPK/ERK Pathway; PI3K/Akt/mTOR; Stem Cell/Wnt
HYCPK5045	HY-70044	GSK-1070916	B8	B718060	942918-07-2	507.63	Apoptosis; Aurora Kinase	Free Base	GSK-1070916 is a potent and selective ATP-competitive inhibitor of aurora B and aurora C with Kis of 0.38 and 1.5 nM, respectively, and is >250- fold selective over Aurora A.	O=C(NC1=CC=C(C2=NN(C=C2C3=C4C(NC(C5=CC=CC(CN(C)C)=C5)=C4)=NC=C3)CC)C=C1)N(C)C	DMSO : ≥ 26.5 mg/mL (52.20 mM)	DMSO Solution	13727	10mM * 30uL	https://www.medchemexpress.com/GSK-1070916.html	Apoptosis; Cell Cycle/DNA Damage; Epigenetics
HYCPK5045	HY-19538	FRAX1036	B9	B717623	1432908-05-8	518.05	PAK	Free Base	FRAX1036 is a PAK inhibitor with Kis of 23.3 nM, 72.4 nM, and 2.4 μM for PAK1, PAK2 and PAK4, respectively.	O=C1C(C2=CC=C(C3=NC(C)=CN=C3)C=C2Cl)=CC4=CN=C(NCCC5CCN(C)CC5)N=C4N1CC	DMSO : 5.3 mg/mL (10.23 mM; Need warming)	DMSO Solution	20476	10mM * 30uL	https://www.medchemexpress.com/FRAX1036.html	Cell Cycle/DNA Damage; Cytoskeleton
HYCPK5045	HY-101568	Roblitinib	B10	B717491	1708971-55-4	506.56	FGFR	Free Base	Roblitinib (FGF-401; Compound Example 83) is a highly selective and potent FGFR4 inhibitor with an IC50 of 1.9 nM[1]. Roblitinib has antitumor activity[2].	CN1CC(N(CC2=CC(CCCN3C(NC4=CC(NCCOC)=C(C#N)C=N4)=O)=C3N=C2C=O)CC1)=O	DMSO : 6 mg/mL (11.84 mM; Need ultrasonic)	DMSO Solution	24819	10mM * 30uL	https://www.medchemexpress.com/FGF-401.html	Protein Tyrosine Kinase/RTK
HYCPK5045	HY-51424	PLX-4720	B11	B723541	918505-84-7	413.83	Raf	Free Base	PLX-4720 is a potent and selective inhibitor of?B-RafV600E?with?IC50?of 13 nM in a cell-free assay, equally potent to c-Raf-1(Y340D and Y341D mutations), and 10-fold selectivity for B-RafV600E than wild-type B-Raf.	O=S(NC1=CC=C(C(C(C2=CNC3=NC=C(C=C23)Cl)=O)=C1F)F)(CCC)=O	DMSO : ≥ 50 mg/mL (120.82 mM)	DMSO Solution	18679	10mM * 30uL	https://www.medchemexpress.com/plx-4720.html	MAPK/ERK Pathway
HYCPK5045	HY-116856	SRPKIN-1	C2	B726893	2089226-94-6	472.53	SRPK	Free Base	SRPKIN-1 is a covalent and irreversible SRPK1/2 inhibitor with IC50s of 35.6 and 98 nM, respectively. Anti-angiogenesis effect[1].	O=S(C1=CC=CC(C2=C(CC)C=C3C(C(C)(C)C(NC4=C5C=CC(C#N)=C4)=C5C3=O)=C2)=C1)(F)=O	DMSO : ≥ 110 mg/mL (232.79 mM); H2O : < 0.1 mg/mL (insoluble)	DMSO Solution	44893	10mM * 30uL	https://www.medchemexpress.com/SRPKIN-1.html	Cell Cycle/DNA Damage
HYCPK5045	HY-101474A	Zanubrutinib	C3	B717671	1691249-45-2	471.55	Btk	Free Base	Zanubrutinib (BGB-3111) is a selective Bruton tyrosine kinase (BTK) inhibitor.	NC(C1=C2N(N=C1C3=CC=C(OC4=CC=CC=C4)C=C3)[C@H](C5CCN(C(C=C)=O)CC5)CCN2)=O	DMSO : ≥ 56.75 mg/mL (120.35 mM); Ethanol : < 1 mg/mL (insoluble)	DMSO Solution	29040	10mM * 30uL	https://www.medchemexpress.com/Zanubrutinib.html	Protein Tyrosine Kinase/RTK
HYCPK5045	HY-101976	JAK3-IN-6	C4	B718122	1443235-95-7	350.37	JAK	Free Base	JAK3-IN-6 is a potent, selective irreversible Janus Associated Kinase 3 (JAK3) inhibitor, with an IC50 of 0.15 nM.	O=C(C1=CNC2=NC=NC(C3=CC=CC(NC(C(C)=C)=O)=C3)=C21)OCC	DMSO : 260 mg/mL (742.07 mM; Need ultrasonic)	DMSO Solution	46114	10mM * 30uL	https://www.medchemexpress.com/JAK3-IN-6.html	Epigenetics; JAK/STAT Signaling; Stem Cell/Wnt
HYCPK5045	HY-40354C	(3S,4S)-Tofacitinib	C5	B718086	1092578-47-6	312.37	JAK	Free Base	(3S,4S)-Tofacitinib is the S-enantiomer of Tofacitinib. Tofacitinib inhibits JAK3 with IC50 of 1 nM.	CN(C1=NC=NC2=C1C=CN2)[C@H]3[C@@H](C)CCN(C(CC#N)=O)C3	DMSO : ≥ 100 mg/mL (320.13 mM); H2O : < 0.1 mg/mL (insoluble)	DMSO Solution	08254	10mM * 30uL	https://www.medchemexpress.com/_3S,4S_-Tofacitinib.html	Epigenetics; JAK/STAT Signaling; Stem Cell/Wnt
HYCPK5045	HY-15966A	GSK2110183 analog 1 (hydrochloride)	C6	B723570	2070009-64-0	481.77	Akt	Hydrochloride	GSK2110183 analog 1 hydrochloride is the structural analogue of GSK2110183.	O=C(C1=CC(C2=C(Cl)C=NN2C)=C(Cl)S1)N[C@@H](CC3=CC=C(F)C(F)=C3)CN.[H]Cl	DMSO : 100 mg/mL (207.57 mM; Need ultrasonic)	DMSO Solution	13648	10mM * 30uL	https://www.medchemexpress.com/GSK2110183-hydrochloride.html	PI3K/Akt/mTOR
HYCPK5045	HY-19322C	(1S,3R,5R)-PIM447 (dihydrochloride)	C7	B720240		513.38	Pim	Hydrochloride	(1S,3R,5R)-PIM447 (dihydrochloride) an PIM inhibitor extracted from patent US 20100056576 A1, compound example 72, has IC50 values of 0.095 μM for Pim1, 0.522 μM for Pim2 and 0.369 μM for Pim3.	O=C(C1=NC(C2=C(F)C=CC=C2F)=C(F)C=C1)NC3=C([C@@H]4C[C@H](N)C[C@H](C)C4)C=CN=C3.Cl.Cl	DMSO : 33.33 mg/mL (64.92 mM; Need ultrasonic)	DMSO Solution	23225	10mM * 30uL	https://www.medchemexpress.com/_1S,3R,5R_-PIM447-dihydrochloride.html	JAK/STAT Signaling
HYCPK5045	HY-100600	BGG463	C8	B722061	890129-26-7	578.58	CDK	Free Base	BGG463 (K03859) is an orally active type II CDK2 inhibitor[1].	O=C(C1=C2C=CC(OC3=NC=NC(NC(C)=O)=C3)=CC2=CC=C1)NC4=CC=C(CN5CCN(C)CC5)C(C(F)(F)F)=C4	DMSO : ≥ 125 mg/mL (216.05 mM)	DMSO Solution	32941	10mM * 30uL	https://www.medchemexpress.com/BGG463.html	Cell Cycle/DNA Damage
HYCPK5045	HY-122727	STL127705	C9	B722218	1326852-06-5	437.42	DNA-PK	Free Base	STL127705 (Compound L) is a Ku 70/80 heterodimer protein inhibitor, inhibits Ku70/80-DNA interaction, with an IC50 of 3.5 μM. STL127705 also inhibits Ku-dependent activation of DNA-PKCS kinase (IC50, 2.5 μM)[1].	O=C1NC2=NC(NCCC3=CC=C(OC)C(OC)=C3)=NC=C2C(N1C4=CC=CC(F)=C4)=O	10 mM in DMSO	DMSO Solution	52030	10mM * 30uL	https://www.medchemexpress.com/stl127705.html	Cell Cycle/DNA Damage; PI3K/Akt/mTOR
HYCPK5045	HY-12291	HG6-64-1	C10	B533811	1315329-43-1	577.64	Raf	Free Base	HG6-64-1 is a potent and selective B-Raf inhibitor extracted from patent WO 2011090738 A2, example 9 (XI-1); has a IC50 of 0.09 μM on B-raf V600E transformed Ba/F3 cells.	O=C(NC1=CC=C(CN2CCN(CC)CC2)C(C(F)(F)F)=C1)C3=CC=C(C)C(/C=C/C4=CN=C(NC=C5)C5=C4OC)=C3	H2O : < 0.1 mg/mL (insoluble); DMSO : ≥ 100 mg/mL (173.12 mM)	DMSO Solution	13414	10mM * 30uL	https://www.medchemexpress.com/HG6-64-1.html	MAPK/ERK Pathway
HYCPK5045	HY-103002	SU5408	C11	B370862	15966-93-5	310.35	VEGFR	Free Base	SU5408 (VEGFR2 Kinase Inhibitor I) is a potent and cell-permeable inhibitor of VEGFR2 kinase with an IC50 of 70 nM.	O=C(C1=C(C)NC(/C=C2C(NC3=C\2C=CC=C3)=O)=C1C)OCC	DMSO : 6 mg/mL (19.33 mM; Need ultrasonic and warming)	DMSO Solution	25779	10mM * 30uL	https://www.medchemexpress.com/SU5408.html	Protein Tyrosine Kinase/RTK
HYCPK5045	HY-111820	CK1-IN-1	D2	B712657	1784751-20-7	383.39	Casein Kinase	Free Base	CK1-IN-1 is a casein kinase 1 (CK1) inhibitor extracted from patent WO2015119579A1, compound 1c, has IC50s of 15 nM, 16 nM, 73 nM for CK1δ, and CK1ε, p38σ MAPK, respectively[1].	FC1=CC=C(C2=C(C3=CC=NC=C3)NC(C4=CC=C5C=CC=CC5=C4F)=N2)C=C1	DMSO : 62.5 mg/mL (163.02 mM; Need ultrasonic); H2O : < 0.1 mg/mL (insoluble)	DMSO Solution	41031	10mM * 30uL	https://www.medchemexpress.com/ck1-in-1.html	Cell Cycle/DNA Damage; Stem Cell/Wnt
HYCPK5045	HY-109566	AZD1390	D3	B716237	2089288-03-7	477.57	ATM/ATR	Free Base	AZD1390 is a potent, highly selective, orally bioavailable, brain-penetrant ATM inhibitor with an IC50 of 0.78 nM in cell[1].	O=C(N1C(C)C)N(C)C2=C1C3=CC(C4=CC=C(OCCCN5CCCCC5)N=C4)=C(F)C=C3N=C2	DMSO : 25 mg/mL (52.35 mM; Need ultrasonic and warming)	DMSO Solution	30859	10mM * 30uL	https://www.medchemexpress.com/AZD1390.html	Cell Cycle/DNA Damage; PI3K/Akt/mTOR
HYCPK5045	HY-15719	NU 7026	D4	B716976	154447-35-5	281.31	Apoptosis; DNA-PK	Free Base	NU 7026 (LY293646) is a novel specific DNA-PK inhibitor with IC50 of 0.23 μM, also inhibits PI3K with IC50 of 13 μM.	O=C1C2=CC=C3C=CC=CC3=C2OC(N4CCOCC4)=C1	DMSO : 2.9 mg/mL (10.31 mM; Need ultrasonic)	DMSO Solution	09426	10mM * 30uL	https://www.medchemexpress.com/NU-7026.html	Apoptosis; Cell Cycle/DNA Damage; PI3K/Akt/mTOR
HYCPK5045	HY-19322B	PIM-447 (dihydrochloride)	D5	B717795	1820565-69-2	513.38	Pim	Hydrochloride	PIM447 is a pan-PIM kinase ihibitor with Kis of 6, 18, 9 nM for PIM1, PIM2 and PIM3, respectively.	O=C(C1=NC(C2=C(F)C=CC=C2F)=C(F)C=C1)NC3=C([C@H]4C[C@@H](N)C[C@@H](C)C4)C=CN=C3.Cl.Cl	DMSO : ≥ 46.7 mg/mL (90.97 mM)	DMSO Solution	23047	10mM * 30uL	https://www.medchemexpress.com/PIM-447-dihydrochloride.html	JAK/STAT Signaling
HYCPK5045	HY-10326	GW788388	D6	B724303	452342-67-5	425.48	TGF-β Receptor	Free Base	GW788388 is a potent and selective inhibitor of ALK5 with IC50 of 18 nM, and also inhibits TGF-β type II receptor and activin type II receptor activities, without inhibiting BMP type II receptor.	O=C(C1=CC=C(C=C1)C2=NC=CC(C3=CNN=C3C4=NC=CC=C4)=C2)NC5CCOCC5	DMSO : ≥ 48 mg/mL (112.81 mM)	DMSO Solution	14325	10mM * 30uL	https://www.medchemexpress.com/GW788388.html	TGF-beta/Smad
HYCPK5045	HY-U00439A	Protein kinase inhibitors 1 hydrochloride	D7	B728196		419.89	DYRK	Hydrochloride	Protein kinase inhibitors 1 hydrochloride is a potent HIPK2 inhibitor, with IC50s of 136 and 74 nM for HIPK1 and HIPK2, and a Kd of 9.5 nM for HIPK2.	O=C(NC/1=O)SC1=C\C2=CNC(C(C3=CC=C(N4CCNCC4)N=C3)=C2)=O.[H]Cl	DMSO : 30 mg/mL (71.45 mM; Need ultrasonic)	DMSO Solution	30524	10mM * 30uL	https://www.medchemexpress.com/Protein_kinase_inhibitors_1_hydrochloride.html	Protein Tyrosine Kinase/RTK
HYCPK5045	HY-128879A	VP3.15 (dihydrobromide)	D8	B718095	1281681-33-1	528.30	GSK-3; Phosphodiesterase (PDE)	Hydrobromide	VP3.15 dihydrobromide is a potent, orally bioavailable and CNS-penetrant dual phosphodiesterase (PDE)7- glycogen synthase kinase (GSK)3 inhibitor, with IC50s of 1.59 μM and 0.88 μM for PDE7 and GSK-3, respectively. VP3.15 dihydrobromide has neuroprotective and neuroreparative activities, thus as potential combined anti-inflammatory and pro-remyelinating therapies for multiple sclerosis (MS)[1].	[H]Br.[H]Br.N1(CC/N=C2N=C(C3=CC=CC=C3)N(C4=CC=CC=C4)S/2)CCOCC1	DMSO : 62.5 mg/mL (118.30 mM; Need ultrasonic)	DMSO Solution	46222	10mM * 30uL	https://www.medchemexpress.com/vp3-15-dihydrobromide.html	Metabolic Enzyme/Protease; PI3K/Akt/mTOR; Stem Cell/Wnt
HYCPK5045	HY-111946	GSK3145095	D9	B717654	1622849-43-7	397.38	RIP kinase	Free Base	GSK3145095 is a RIP1 kinase inhibitor with an IC50 of 6.3 nM [1].	FC1=CC(F)=CC2=C1NC([C@@H](NC(C3=NNC(CC4=CC=CC=C4)=N3)=O)CC2)=O	DMSO : 250 mg/mL (629.12 mM; Need ultrasonic)	DMSO Solution	44965	10mM * 30uL	https://www.medchemexpress.com/gsk3145095.html	Apoptosis
HYCPK5045	HY-12037	Rigosertib (sodium)	D10	B717841	592542-60-4	473.47	Apoptosis; PI3K; Polo-like Kinase (PLK)	Sodium	Rigosertib sodium (ON-01910 sodium) is a multi-kinase inhibitor and a selective anti-cancer agent, which induces apoptosis by inhibition the PI3K/Akt pathway, promotes the phosphorylation of histone H2AX and induces G2/M arrest in cell cycle[1][2]. Rigosertib sodium is a selective and non-ATP-competitive inhibitor of PLK1 with an IC50 of 9 nM[3].	COC1=CC=C(C=C1NCC([O-])=O)CS(/C=C/C2=C(C=C(C=C2OC)OC)OC)(=O)=O.[(E)].[Na+]	H2O : ≥ 52 mg/mL (109.83 mM); DMSO : 210 mg/mL (443.53 mM; Need ultrasonic)	DMSO Solution	11078	10mM * 30uL	https://www.medchemexpress.com/Rigosertib-sodium.html	Apoptosis; Cell Cycle/DNA Damage; PI3K/Akt/mTOR
HYCPK5045	HY-19323A	(S)-Ceralasertib	D11	B509900	1352226-87-9	412.51	ATM/ATR	Free Base	(S)-Ceralasertib is extracted from patent WO2011154737A1, Compound II, exhibits an IC50 of 2.578 nM[1]._x000D_ (S)-Ceralasertib is a potent and selective sulfoximine morpholinopyrimidine ATR inhibitor with excellent preclinical physicochemical and pharmacokinetic (PK) characteristics._x000D_ (S)-Ceralasertib is developed improving aqueous solubility and eliminates CYP3A4 time-dependent inhibition…	O=[S@](C1(CC1)C2=NC(C3=C4C(NC=C4)=NC=C3)=NC(N5CCOC[C@H]5C)=C2)(C)=N	10 mM in DMSO	DMSO Solution	44617	10mM * 30uL	https://www.medchemexpress.com/s-ceralasertib.html	Cell Cycle/DNA Damage; PI3K/Akt/mTOR
HYCPK5045	HY-111783	AZD-7648	E2	B718345	2230820-11-6	380.40	DNA-PK	Free Base	AZD-7648 is a potent and selective DNA-PK inhibitor. Anti-tumor activity[1].	CC1=CC2=NC=NN2C=C1NC3=NC=C(N(C)C(N4C5CCOCC5)=O)C4=N3	DMSO : 5 mg/mL (13.14 mM; ultrasonic and warming and heat to 80°C)	DMSO Solution	43602	10mM * 30uL	https://www.medchemexpress.com/AZD-7648.html	Cell Cycle/DNA Damage; PI3K/Akt/mTOR
HYCPK5045	HY-101805	SK1-IN-1	E3	B718247	1218816-71-7	398.50	SPHK	Free Base	SK1-IN-1 is a potent sphingosine kinase 1 (SPHK1) inhibitor with an IC50 of 58 nM.	O=C([C@H]1NCC[C@@H]1O)N[C@H](C2=CC=C(C3=NOC(CCC4CCCC4)=N3)C=C2)C	DMSO : ≥ 100 mg/mL (250.94 mM)	DMSO Solution	25240	10mM * 30uL	https://www.medchemexpress.com/SK1-IN-1.html	Immunology/Inflammation
HYCPK5045	HY-50862	Akt1 and Akt2-IN-1	E4	B717247	893422-47-4	539.63	Akt		Akt1 and Akt2-IN-1 is an allosteric inhibitor of Akt1 (IC50=3.5 nM) and Akt2 (IC50=42 nM), with potent and balanced activity.	O=C(NC=C1)C2=C1N=C(C(C3=CC=CC=C3)=C2)C(C=C4)=CC=C4CN5CCC(CC5)C6=NNC(C7=NC=CC=C7)=N6	DMSO : ≥ 35 mg/mL (64.86 mM)	DMSO Solution	19257	10mM * 30uL	https://www.medchemexpress.com/Akt1-and-Akt2-IN-1.html	PI3K/Akt/mTOR
HYCPK5045	HY-123952	RTC-5	E5	B723676	1423077-49-9	510.96	EGFR	Free Base	RTC-5 is an optimized phenothiazine with anti-cancer potency. RTC-5 demonstrates efficacy against a xenograft model of an EGFR driven cancer, its effects is attributed to concomitant negative regulation of PI3K-AKT and RAS-ERK signaling[1].	O=S(C1=CC=C(OC(F)(F)F)C=C1)(NCCCN2C3=CC(Cl)=CC=C3CCC4=CC=CC=C42)=O	10 mM in DMSO	DMSO Solution	51524	10mM * 30uL	https://www.medchemexpress.com/rtc-5.html	JAK/STAT Signaling; Protein Tyrosine Kinase/RTK
HYCPK5045	HY-124625	BI-4464	E6	B717659	1227948-02-8	555.55	FAK; Ligand for Target Protein for PROTAC	Free Base	BI-4464 is a highly selective ATP competitive inhibitor of PTK2/FAK, with an IC50 of 17 nM. A PTK2 ligand for PROTAC[1].	O=C(NC1CCN(C)CC1)C2=CC=C(NC3=NC=C(C(F)(F)F)C(OC4=CC=CC(CC5)=C4C5=O)=N3)C(OC)=C2	DMSO : 16.67 mg/mL (30.01 mM; Need ultrasonic)	DMSO Solution	41358	10mM * 30uL	https://www.medchemexpress.com/bi-4464.html	PROTAC; Protein Tyrosine Kinase/RTK
HYCPK5045	HY-10128	ZM-447439	E7	B717575	331771-20-1	513.59	Apoptosis; Aurora Kinase	Free Base	ZM-447439 is an aurora kinase inhibitor with IC50s of 110 and 130 nM for aurora A and B, respectively.	O=C(NC1=CC=C(NC2=C(C(C=C3OCCCN4CCOCC4)=NC=N2)C=C3OC)C=C1)C5=CC=CC=C5	DMSO : ≥ 100 mg/mL (194.71 mM)	DMSO Solution	09660	10mM * 30uL	https://www.medchemexpress.com/ZM-447439.html	Apoptosis; Cell Cycle/DNA Damage; Epigenetics
HYCPK5045	HY-124718	p32 Inhibitor M36	E8	B723582	802555-85-7	448.52	PKC	Free Base	p32 inhibitor M36 (M36) is a p32 mitochondrial protein inhibitor, which binds directly to p32 and inhibits p32 association with LyP-1[1].	O=C(NCCCNC(NC1=CC=CC(C2=NCCN2)=C1)=O)NC3=CC=CC(C4=NCCN4)=C3	DMSO : 5 mg/mL (11.15 mM; ultrasonic and warming and heat to 80°C)	DMSO Solution	55359	10mM * 30uL	https://www.medchemexpress.com/p32-inhibitor-m36.html	Epigenetics; TGF-beta/Smad
HYCPK5045	HY-101922	IRAK4-IN-1	E9	B573413	1820787-94-7	337.42	IRAK	Free Base	IRAK4-IN-1 is an interleukin-1 receptor associated kinase 4 (IRAK4) inhibitor with an IC50 of 7 nM.	N#CC1=CC2=C(N=CN=C2N[C@@H]3CC[C@@H](N4CCOCC4)CC3)C=C1	H2O : < 0.1 mg/mL (insoluble); DMSO : 14.29 mg/mL (42.35 mM; Need ultrasonic)	DMSO Solution	26783	10mM * 30uL	https://www.medchemexpress.com/IRAK4-IN-1.html	Immunology/Inflammation; Protein Tyrosine Kinase/RTK
HYCPK5045	HY-12871C	Atuveciclib S-Enantiomer	E10	B717450		387.43	CDK	Free Base	Atuveciclib S-Enantiomer (BAY-1143572 S-Enantiomer) is a potent and selective CDK9 inhibitor, which inhibits CDK9/CycT1 with an IC50 of 16 nM.	N=[S@@](CC1=CC(NC2=NC(C3=CC=C(F)C=C3OC)=NC=N2)=CC=C1)(C)=O	DMSO : ≥ 113 mg/mL (291.67 mM)	DMSO Solution	31936	10mM * 30uL	https://www.medchemexpress.com/BAY-1143572_S-Enantiomer.html	Cell Cycle/DNA Damage
HYCPK5045	HY-101977	Selitrectinib	E11	B720462	2097002-61-2	380.42	Trk Receptor	Free Base	Selitrectinib (LOXO-195) is a next-generation TRK kinase inhibitor (TKI), with IC50s of 0.6 nM, <2.5 nM for TRKA and TRKC respectively.	FC1=CN=C(CC[C@H](N2)C)C([C@](CCC3)([H])N3C(C=CN4N=C5)=NC4=C5C2=O)=C1	DMSO : 62.5 mg/mL (164.29 mM; Need ultrasonic)	DMSO Solution	32600	10mM * 30uL	https://www.medchemexpress.com/LOXO-195.html	Neuronal Signaling; Protein Tyrosine Kinase/RTK
HYCPK5045	HY-111508	PI3K/mTOR Inhibitor-2	F2	B712634	1848242-58-9	478.86	mTOR; PI3K	Free Base	PI3K/mTOR Inhibitor-2 is a potent dual pan-PI3K/mTOR inhibitor with IC50s of 3.4/34/16/1 nM for PI3Kα/PI3Kβ/PI3Kδ/PI3Kγ and 4.7 nM for mTOR[1]. Antitumor activity[1].	FC1=CC(F)=C(S(=O)(NC2=CC(C(C=C3)=CN4C3=NC=C(Cl)C4=O)=CN=C2OC)=O)C=C1	DMSO : 8.33 mg/mL (17.40 mM; Need ultrasonic)	DMSO Solution	45650	10mM * 30uL	https://www.medchemexpress.com/PI3K-mTOR_Inhibitor-2.html	PI3K/Akt/mTOR
HYCPK5045	HY-12437	BDP5290	F3	B718146	1817698-21-7	371.82	ROCK	Free Base	BDP5290 is a potent inhibitor of both ROCK and MRCK with IC50s of 5 nM, 50 nM, 10 nM and 100 nM for ROCK1, ROCK2, MRCKα and MRCKβ, respectively.	ClC(C(C(NC1=CNN=C1C2=NC=CC=C2)=O)=N3)=CN3C4CCNCC4	DMSO : 12.5 mg/mL (33.62 mM; Need ultrasonic)	DMSO Solution	27441	10mM * 30uL	https://www.medchemexpress.com/BDP5290.html	Cell Cycle/DNA Damage; Stem Cell/Wnt; TGF-beta/Smad
HYCPK5045	HY-12013	PD153035 (Hydrochloride)	F4	B717418	183322-45-4	396.67	EGFR	Hydrochloride	PD153035 Hydrochloride (SU-5271 Hydrochloride) is a potent EGFR inhibitor with Ki and IC50 of 6 and 25 pM, respectively.	COC1=C(C=C(C2=C1)N=CN=C2NC3=CC(Br)=CC=C3)OC.Cl	DMSO : 5.125 mg/mL (12.92 mM; Need ultrasonic and warming)	DMSO Solution	09673	10mM * 30uL	https://www.medchemexpress.com/PD153035-Hydrochloride.html	JAK/STAT Signaling; Protein Tyrosine Kinase/RTK
HYCPK5045	HY-117661	SPHINX31	F5	B718394	1818389-84-2	507.51	SRPK	Free Base	SPHINX31 is a potent and selective inhibitor of serine/arginine-rich protein kinase 1 (SRPK1), with an IC50 of 5.9 nM. SPHINX31 inhibits phosphorylation of serine/arginine-rich splicing factor 1 (SRSF1). SPHINX31 is a potential topical therapeutic for neovascular eye disease[1].	O=C(NC1=C(N2CCN(CC3=CC=CC=N3)CC2)C=CC(C(F)(F)F)=C1)C4=CC=C(O4)C5=CC=NC=C5	DMSO : 17.33 mg/mL (34.15 mM; Need ultrasonic); H2O : < 0.1 mg/mL (insoluble)	DMSO Solution	39931	10mM * 30uL	https://www.medchemexpress.com/sphinx31.html	Cell Cycle/DNA Damage
HYCPK5045	HY-124593	PTC299	F6	B718355	1256565-36-2	467.34	VEGFR	Free Base	PTC299 is a potent, orally bioavailable VEGFA inhibitor, targets dihydroorotate dehydrogenase (DHODH), resulting in cell growth inhibition and differentiation in leukemias, including acute myeloid leukemia, linking DHODH regulation and stress-induced VEGFA and angiogenesis[1][2][3].	O=C(N([C@H]1C2=CC=C(OC)C=C2)CCC3=C1NC4=C3C=C(Cl)C=C4)OC5=CC=C(Cl)C=C5	DMSO : 50 mg/mL (106.99 mM; Need ultrasonic)	DMSO Solution	42735	10mM * 30uL	https://www.medchemexpress.com/ptc299.html	Protein Tyrosine Kinase/RTK
HYCPK5045	HY-112140	JH-VIII-157-02	F7	B717597	1639422-97-1	465.55	ALK	Free Base	JH-VIII-157-02 is a structural analogue of alectinib, acts as an ALK inhibitor, and shows an IC50 of 2 nM for echinoderm microtubule-associated protein-like 4-ALK (EML4-ALK) G1202R in cells.	O=C(N(C)C)CN1N=CC(C2=C(CC)C=C3C(C(C)(C)C(NC4=C5C=CC(C#N)=C4)=C5C3=O)=C2)=C1	DMSO : ≥ 25 mg/mL (53.70 mM)	DMSO Solution	31361	10mM * 30uL	https://www.medchemexpress.com/JH-VIII-157-02.html	Protein Tyrosine Kinase/RTK
HYCPK5045	HY-19326	SU1498	F8	B718155	168835-82-3	390.52	VEGFR	Free Base	SU1498 is a selective inhibitor of the VEGFR2; inhibits Flk-1 with an IC50 of value of 700 nM.	O=C(NCCCC1=CC=CC=C1)/C(C#N)=C/C2=CC(C(C)C)=C(O)C(C(C)C)=C2	DMSO : ≥ 150 mg/mL (384.10 mM)	DMSO Solution	25130	10mM * 30uL	https://www.medchemexpress.com/SU1498.html	Protein Tyrosine Kinase/RTK
HYCPK5045	HY-14622A	Necrostatin 2 (racemate)	F9	B726577	852391-15-2	277.71	RIP kinase	Free Base	Necrostatin 2 racemate is a potent necroptosis inhibitor, acts as a RIPK1 inhibitor lacking the IDO-targeting effect. _x000D_ Target: RIPK1_x000D_ Necrostatin 2 racemate is a potent in vitro necroptosis inhibitors (exemplified by 1, EC50-0.05 uM) that also were efficacious in an animal model of ischemic stroke. Many Necroptosis inhibitor derivatives are designed for researchers._x000D_ Necroptosi…	ClC1=C2C(C(CC3C(N(C)C(N3)=O)=O)=CN2)=CC=C1	DMSO : ≥ 50 mg/mL (180.04 mM)	DMSO Solution	09872	10mM * 30uL	https://www.medchemexpress.com/necrostatin-2-racemate.html	Apoptosis
HYCPK5045	HY-15760	Necrostatin-1	F10	B723705	4311-88-0	259.33	Autophagy; Indoleamine 2,3-Dioxygenase (IDO); RIP kinase	Free Base	Necrostatin-1 (Nec-1) is a potent, selective and cell-permeable necroptosis inhibitor with an EC50 of 490 nM in Jurkat cells. Necrostatin-1 acts by inhibiting RIP1 kinase (EC50=182 nM) in the necroptosis pathway. Necrostatin-1 is also a indoleamine-2,3-dioxygenase (IDO) inhibitor.	O=C(C(CC1=CNC2=C1C=CC=C2)N3)N(C)C3=S	DMSO : ≥ 46 mg/mL (177.38 mM)	DMSO Solution	26549	10mM * 30uL	https://www.medchemexpress.com/Necrostatin-1.html	Apoptosis; Autophagy; Metabolic Enzyme/Protease
HYCPK5045	HY-19900	ITX5061	F11	B717392	1252679-52-9	620.16	Autophagy; HCV; p38 MAPK	Hydrochloride	ITX5061 is a type II inhibitor of p38 MAPK and also an antagonist of scavenger receptor B1 (SR-B1).	O=C(NC1=CC(C(C)(C)C)=CC(NS(=O)(C)=O)=C1OC)C(C2=C3C=CC=CC3=C(OCCN4CCOCC4)C=C2)=O.Cl	DMSO : ≥ 83.3 mg/mL (134.32 mM)	DMSO Solution	31399	10mM * 30uL	https://www.medchemexpress.com/ITX5061.html	Anti-infection; Autophagy; MAPK/ERK Pathway
HYCPK5045	HY-P0271A	Syntide 2 (TFA)	G2	B717524		1621.84	Calcium Channel; CaMK	Trifluoroacetate	Syntide 2 (TFA), a Ca2+- and calmodulin (CaM)-dependent protein kinase II (CaMKII) substrate peptide, selectively inhibits the gibberellin (GA) response, leaving constitutive and abscisic acid-regulated events unaffected[1].	OC(C(F)(F)F)=O.[PLARTLSVAGLPGKK]	H2O	DMSO Solution	46019	10mM * 30uL	https://www.medchemexpress.com/syntide-2-tfa.html	Membrane Transporter/Ion Channel; Neuronal Signaling
HYCPK5045	HY-19362	AZD3264	G3	B717641	1609281-86-8	441.50	IKK		AZD3264 is a selective IkB-kinase IKK2 inhibitor.	O=C(C1=C(NC(N)=O)SC(C2=CC=C(C3=C(C)ON=C3C)C=C2O[C@@H]4CNCC4)=C1)N	DMSO : ≥ 48 mg/mL (108.72 mM)	DMSO Solution	19222	10mM * 30uL	https://www.medchemexpress.com/AZD3264.html	NF-κB
HYCPK5045	HY-32718	Pelitinib	G4	B724322	257933-82-7	467.92	EGFR; Src	Free Base	Pelitinib (EKB-569;WAY-EKB 569) is an irreversible inhibitor of EGFR with an IC50 of 38.5 nM; also slightly inhibits Src, MEK/ERK and ErbB2 with IC50s of 282, 800, and 1255 nM, respectively.	N#CC1=C(C2=CC(NC(/C=C/CN(C)C)=O)=C(OCC)C=C2N=C1)NC3=CC(Cl)=C(C=C3)F	DMSO : 16 mg/mL (34.19 mM; Need ultrasonic and warming)	DMSO Solution	13526	10mM * 30uL	https://www.medchemexpress.com/Pelitinib.html	JAK/STAT Signaling; Protein Tyrosine Kinase/RTK
HYCPK5045	HY-15761	AZD2858	G5	B723695	486424-20-8	453.52	GSK-3	Free Base	AZD2858 is a potent, orally active GSK-3 inhibitor, with IC50s of 0.9 and 5 nM for GSK-3α and GSK-3β, respectively, used in the research of fracture healing.	O=C(C1=NC(C2=CC=C(S(=O)(N3CCN(C)CC3)=O)C=C2)=CN=C1N)NC4=CC=CN=C4	DMSO : 12.5 mg/mL (27.56 mM; Need ultrasonic)	DMSO Solution	15985	10mM * 30uL	https://www.medchemexpress.com/AZD2858.html	PI3K/Akt/mTOR; Stem Cell/Wnt
HYCPK5045	HY-15800A	CZC-25146	G6	B500667	1191911-26-8	488.54	LRRK2	Free Base	CZC-25146 is a potent, selective and metabolically stable LRRK2 inhibitor with IC50 of 4.76 nM/6.87 nM for wild type LRRK2 and G2019S LRRK2 respectively._x000D_ IC50 value: 4.76 nM/6.87 nM(wild type/G2019S LRRK2) [1]_x000D_ Target: LRRK2 _x000D_ CZC-25146displayed a very clean profile, it inhibited only five kinases (PLK4, GAK, TNK1, CAMKK2 and PIP4K2C) with high potency, none of which have been …	CS(=O)(NC1=CC=CC=C1NC2=NC(NC3=CC=C(N4CCOCC4)C=C3OC)=NC=C2F)=O	DMSO : ≥ 46 mg/mL (94.16 mM)	DMSO Solution	12441	10mM * 30uL	https://www.medchemexpress.com/CZC-25146.html	Autophagy
HYCPK5045	HY-10421	Tyrosine kinase inhibitor	G7	B716519	1021950-26-4	586.61	c-Met/HGFR	Free Base	A Tyrosine kinase inhibitor.	O=C(NC1=CC=C(C=C1)F)C2(CC2)C(NC3=CC=C(C=C3)OC4=C5C(NC(C(NCCN6CCOCC6)=O)=C5)=NC=C4)=O	DMSO : ≥ 46 mg/mL (78.42 mM)	DMSO Solution	15641	10mM * 30uL	https://www.medchemexpress.com/Tyrosine-kinase-inhibitor.html	Protein Tyrosine Kinase/RTK
HYCPK5045	HY-15431	Capivasertib	G8	B256756	1143532-39-1	428.92	Akt; Autophagy	Free Base	Capivasertib (AZD5363) is a potent pan-AKT kinase inhibitor with IC50 of 3, 7 and 7 nM for Akt1,Akt2 and Akt3, respectively.	O=C(C1(N)CCN(C2=C3C(NC=C3)=NC=N2)CC1)N[C@H](C4=CC=C(Cl)C=C4)CCO	DMSO : ≥ 21.5 mg/mL (50.13 mM)	DMSO Solution	28869	10mM * 30uL	https://www.medchemexpress.com/AZD5363.html	Autophagy; PI3K/Akt/mTOR
HYCPK5045	HY-B0795	MHY1485	G9	B148574	326914-06-1	387.39	Autophagy; mTOR	Free Base	MHY1485 is a potent cell-permeable mTOR activator that targets the ATP domain of mTOR. MHY1485 inhibits autophagy by suppression of fusion between autophagosomes and lysosomes[1]	O=[N+](C1=CC=C(NC2=NC(N3CCOCC3)=NC(N4CCOCC4)=N2)C=C1)[O-]	DMSO : 9.5 mg/mL (24.52 mM; Need ultrasonic and warming)	DMSO Solution	15645	10mM * 30uL	https://www.medchemexpress.com/MHY1485.html	Autophagy; PI3K/Akt/mTOR
HYCPK5045	HY-10411	AZ960	G10	B726697	905586-69-8	354.36	Apoptosis; JAK; Parasite; Virus Protease	Free Base	AZ960 is a potent and specific inhibitor of the JAK2 kinase with a Ki of 0.45 nM.	N#CC1=CC(F)=C(NC2=NNC(C)=C2)N=C1N[C@H](C3=CC=C(F)C=C3)C	DMSO : ≥ 30 mg/mL (84.66 mM)	DMSO Solution	23472	10mM * 30uL	https://www.medchemexpress.com/AZ960.html	Anti-infection; Apoptosis; Epigenetics; JAK/STAT Signaling; Stem Cell/Wnt
HYCPK5045	HY-13805	PP2	G11	B142940	172889-27-9	301.77	Src	Free Base	PP2 is a reversible and ATP-competitive Src family kinases inhibitor with IC50s of 4 and 5 nM for Lck and Fyn, respectively.	NC1=C2C(N(C(C)(C)C)N=C2C3=CC=C(Cl)C=C3)=NC=N1	DMSO : 50 mg/mL (165.69 mM; Need ultrasonic); H2O : < 0.1 mg/mL (insoluble)	DMSO Solution	09736	10mM * 30uL	https://www.medchemexpress.com/PP2.html	Protein Tyrosine Kinase/RTK
HYCPK5045	HY-101047	D-erythro-Sphingosine	H2	B719013	123-78-4	299.49	Endogenous Metabolite; Phosphatase; PKC	Free Base	D-erythro-Sphingosine (Erythrosphingosine) is a very potent activator of p32-kinase with an EC50 of 8 μM, and inhibits protein kinase C (PKC). D-erythro-Sphingosine (Erythrosphingosine) is also a PP2A activator[1][2][3][4].	CCCCCCCCCCCCC/C=C/[C@@H](O)[C@@H](N)CO	DMSO : 41.67 mg/mL (139.14 mM; Need ultrasonic)	DMSO Solution	43947	10mM * 30uL	https://www.medchemexpress.com/D-erythro-Sphingosine.html	Epigenetics; Metabolic Enzyme/Protease; TGF-beta/Smad
HYCPK5045	HY-10407	SU 5402	H3	B146290	215543-92-3	296.32	FGFR; PDGFR; VEGFR	Free Acid	SU 5402 is a potent multi-targeted receptor tyrosine kinase inhibitor with IC50 of 20 nM, 30 nM, and 510 nM for VEGFR2, FGFR1, and PDGFRβ, respectively.	O=C(CCC1=C(NC=C1C)/C=C2C(NC3=C\2C=CC=C3)=O)O	DMSO : ≥ 30 mg/mL (101.24 mM)	DMSO Solution	15218	10mM * 30uL	https://www.medchemexpress.com/SU-5402.html	Protein Tyrosine Kinase/RTK
HYCPK5045	HY-12529	Ro-3306	H4	B441490	872573-93-8	351.45	Apoptosis; CDK	Free Base	Ro-3306 is a potent and selective inhibitor of CDK1, with Kis of 20 nM, 35 nM and 340 nM for CDK1, CDK1/cyclin B1 and CDK2/cyclin E, respectively.	O=C1N=C(NCC2=CC=CS2)S/C1=C\C3=CC=C4N=CC=CC4=C3	DMSO : ≥ 47 mg/mL (133.73 mM); H2O : < 0.1 mg/mL (insoluble)	DMSO Solution	14923	10mM * 30uL	https://www.medchemexpress.com/Ro-3306.html	Apoptosis; Cell Cycle/DNA Damage
HYCPK5045	HY-10179	Danusertib	H5	B716984	827318-97-8	474.55	Aurora Kinase; Autophagy	Free Base	Danusertib is a pyrrolo-pyrazole and aurora kinase inhibitor with IC50 of 13, 79, and 61 nM for Aurora A, B, and C, respectively.	O=C(N1CC2=C(NN=C2NC(C3=CC=C(N4CCN(CC4)C)C=C3)=O)C1)[C@@H](C5=CC=CC=C5)OC	DMSO : 50 mg/mL (105.36 mM; Need ultrasonic)	DMSO Solution	22204	10mM * 30uL	https://www.medchemexpress.com/Danusertib.html	Autophagy; Cell Cycle/DNA Damage; Epigenetics
HYCPK5045	HY-18840	BBT594	H6	B324634	882405-89-2	569.58	RET	Free Base	BBT594 is a potent receptor tyrosine kinase RET inhibitor, used for cancer treatment.	O=C(N1CCC2=C1C=CC(OC3=NC=NC(NC(C)=O)=C3)=C2)NC4=CC=C(CN5CCN(C)CC5)C(C(F)(F)F)=C4	DMSO : ≥ 33 mg/mL (57.94 mM)	DMSO Solution	22847	10mM * 30uL	https://www.medchemexpress.com/BBT594.html	Protein Tyrosine Kinase/RTK
HYCPK5045	HY-101053	Src Inhibitor 1	H7	B080096	179248-59-0	373.40	Src	Free Base	Src Inhibitor 1 is a potent and selective dual site Src tyrosine kinase inhibitor with IC50 values of 44 nM for Src and 88nM for Lck.	COC1=CC2=NC=NC(NC3=CC=C(OC4=CC=CC=C4)C=C3)=C2C=C1OC	DMSO : 9.09 mg/mL (24.34 mM; Need ultrasonic)	DMSO Solution	23288	10mM * 30uL	https://www.medchemexpress.com/Src-Inhibitor-1.html	Protein Tyrosine Kinase/RTK
HYCPK5045	HY-10324	D4476	H8	B726824	301836-43-1	398.41	Apoptosis; Autophagy; Casein Kinase	Free Base	D4476 is a potent, selective and cell-permeable inhibitor of casein kinase 1(CK1) with an IC50 value of 0.3 μM in vitro.	O=C(N)C1=CC=C(C=C1)C(N2)=NC(C3=CC=C4OCCOC4=C3)=C2C5=NC=CC=C5	DMSO : ≥ 50 mg/mL (125.50 mM)	DMSO Solution	07612	10mM * 30uL	https://www.medchemexpress.com/D4476.html	Apoptosis; Autophagy; Cell Cycle/DNA Damage; Stem Cell/Wnt
HYCPK5045	HY-14581	Palomid 529	H9	B285575	914913-88-5	406.43	Apoptosis; mTOR	Free Base	Palomid 529 is a potent inhibitor of mTORC1 and mTORC2 complexes.	COC1=C(OCC2=CC=C(C=C2)OC)C=C3C(C4=C(C(O3)=O)C=C(C(C)O)C=C4)=C1	DMSO : 20.5 mg/mL (50.44 mM; Need ultrasonic and warming)	DMSO Solution	08873	10mM * 30uL	https://www.medchemexpress.com/Palomid-529.html	Apoptosis; PI3K/Akt/mTOR
HYCPK5045	HY-15270	BMS-911543	H10	B269078	1271022-90-2	432.52	JAK	Free Base	BMS-911543 is a selective JAK2 inhibitor, with IC50s of 1.1 nM, less selective at JAK1, JAK3 and TYK2 (IC50, 75, 360, 66 nM, respectively).	O=C(C1=CC2=C(N(C)C=N3)C3=C(NC4=NN(C)C(C)=C4)N=C2N1CC)N(C5CC5)C6CC6	DMSO : 25 mg/mL (57.80 mM; Need ultrasonic); H2O : < 0.1 mg/mL (insoluble)	DMSO Solution	22212	10mM * 30uL	https://www.medchemexpress.com/BMS-911543.html	Epigenetics; JAK/STAT Signaling; Stem Cell/Wnt
HYCPK5045	HY-N0785	Ginkgolide C	H11	B716567	15291-76-6	440.40	AMPK; MMP; Sirtuin	Free Base	Ginkgolide C is a flavone isolated from Ginkgo biloba leaves, possessing multiple biological functions, such as decreasing platelet aggregation and ameliorating Alzheimer disease.	O[C@@H]1C2([C@@](O3)([H])[C@H](O)[C@H]4C(C)(C)C)C4([C@H]5O)[C@](OC5=O)([H])OC2(C3=O)[C@@](O)([C@@H]6C)[C@@]1([H])OC6=O	DMSO : ≥ 300 mg/mL (681.20 mM)	DMSO Solution	28608	10mM * 30uL	https://www.medchemexpress.com/Ginkgolide-C.html	Cell Cycle/DNA Damage; Epigenetics; Metabolic Enzyme/Protease; PI3K/Akt/mTOR
HYCPK5046	HY-10425	A-443654	A2	B716479	552325-16-3	397.47	Akt	Free Base	A-443654 is a potent Akt1/2/3 inhbitor, with a Ki of 160 pM for Akt1.	N[C@H](COC1=CN=CC(C2=CC3=C(NN=C3C)C=C2)=C1)CC4=CNC5=CC=CC=C54	DMSO : ≥ 100 mg/mL (251.59 mM)	DMSO Solution	09539	10mM * 30uL	https://www.medchemexpress.com/A-443654.html	PI3K/Akt/mTOR
HYCPK5046	HY-10366	BI-78D3	A3	B489788	883065-90-5	379.37	JNK		BI-78D3 functions as a substrate competitive inhibitor of JNK, inhibit the JNK kinase activity (IC50=280 nM).	O=C1N(C2=CC=C(OCCO3)C3=C2)C(SC4=NC=C([N+]([O-])=O)S4)=NN1	DMSO : ≥ 31 mg/mL (81.71 mM)	DMSO Solution	21135	10mM * 30uL	https://www.medchemexpress.com/BI-78D3.html	MAPK/ERK Pathway
HYCPK5046	HY-101570	Nedisertib	A4	B716574	1637542-33-6	481.91	DNA-PK	Free Base	Nedisertib (M3814) is a potent and selective inhibitor of DNA-dependent Protein Kinase (DNA-PK), with an IC50 of <3 nM.	COC1=CC=C([C@@H](O)C2=CC(C3=C(C=CC(N4CCOCC4)=C5)C5=NC=N3)=C(F)C=C2Cl)N=N1	DMSO : 100 mg/mL (207.51 mM; Need ultrasonic); H2O : < 0.1 mg/mL (insoluble)	DMSO Solution	28299	10mM * 30uL	https://www.medchemexpress.com/M3814.html	Cell Cycle/DNA Damage; PI3K/Akt/mTOR
HYCPK5046	HY-13464	ALK-IN-1	A5	B320911	1197958-12-5	529.01	ALK	Free Base	ALK-IN-1 (Brigatinib analog) is a potent and selective active inhibitor of anaplastic lymphoma kinase(ALK), Patent US20140066406 A1.	CP(C)(C1=CC=CC=C1NC2=NC(NC3=CC=C(N4CCC(N(C)C)CC4)C=C3OC)=NC=C2Cl)=O	DMSO : 50 mg/mL (94.52 mM; Need ultrasonic)	DMSO Solution	10100	10mM * 30uL	https://www.medchemexpress.com/ALK-IN-1.html	Protein Tyrosine Kinase/RTK
HYCPK5046	HY-101084	NSC 228155	A6	B716989	113104-25-9	290.25	EGFR; Epigenetic Reader Domain; Histone Acetyltransferase	Free Base	NSC 228155 is an activator of EGFR, binds to the extracellular region of EGFR and enhance tyrosine phosphorylation of EGFR[1]. NSC 228155 is also a potent inhibitor of KIX-KID interaction, inhibits kinase-inducible domain (KID) from CREB and KID-interacting domain (KIX) from CBP, with an IC50 of 0.36 μM[2].	[O-][N+]1=CC=CC=C1SC2=CC=C([N+]([O-])=O)C3=NON=C32	H2O : < 0.1 mg/mL (insoluble); DMSO : 16 mg/mL (55.12 mM; Need ultrasonic)	DMSO Solution	39191	10mM * 30uL	https://www.medchemexpress.com/NSC_228155.html	Epigenetics; JAK/STAT Signaling; Protein Tyrosine Kinase/RTK
HYCPK5046	HY-13949	SRPIN340	A7	B726272	218156-96-8	349.35	SRPK; Virus Protease	Free Base	SRPIN340 is an ATP-competitive serine-arginine-rich protein kinase (SRPK) inhibitor, with a Ki of 0.89 μM for SRPK1.	O=C(NC1=CC(C(F)(F)F)=CC=C1N2CCCCC2)C3=CC=NC=C3	DMSO : ≥ 42 mg/mL (120.22 mM)	DMSO Solution	11049	10mM * 30uL	https://www.medchemexpress.com/SRPIN340.html	Anti-infection; Cell Cycle/DNA Damage
HYCPK5046	HY-10542	GW 5074	A8	B491663	220904-83-6	520.94	Apoptosis; Raf	Free Base	GW 5074 is a potent and selective c-Raf inhibitor with IC50 of 9 nM, and has no effect on the activities of JNK1/2/3, MEK1, MKK6/7, CDK1/2, c-Src, p38 MAP, VEGFR2 or c-Fms.	O=C1NC2=C(/C1=C/C3=CC(Br)=C(C(Br)=C3)O)C=C(C=C2)I	DMSO : ≥ 100 mg/mL (191.96 mM)	DMSO Solution	05142	10mM * 30uL	https://www.medchemexpress.com/GW-5074.html	Apoptosis; MAPK/ERK Pathway
HYCPK5046	HY-10492	Dinaciclib	A9	B493023	779353-01-4	396.49	Apoptosis; CDK	Free Base	Dinaciclib is a potent inhibitor of CDK, with IC50s of 1, 1, 3, and 4 nM for CDK2, CDK5, CDK1, and CDK9, respectively.	OCC[C@H]1N(CCCC1)C2=NC3=C(C=NN3C(NCC4=C[N+]([O-])=CC=C4)=C2)CC	DMSO : ≥ 56 mg/mL (141.24 mM); H2O : < 0.1 mg/mL (insoluble)	DMSO Solution	14760	10mM * 30uL	https://www.medchemexpress.com/Dinaciclib.html	Apoptosis; Cell Cycle/DNA Damage
HYCPK5046	HY-13033	CDK-IN-2	A10	B716498	1269815-17-9	363.81	CDK	Free Base	CDK-IN-2 is a potent and specific CDK9 inhibitor with IC50 of <8 nM, extracted from reference 1, example 4._x000D_ IC50 Value: <8 nM [1]_x000D_ Target: CDK9_x000D_ In vitro:_x000D_ In vivo:	FC1=CC(C2=CC(NC([C@H]3CNCCC3)=O)=NC=C2Cl)=C(C=C1)OC	DMSO : ≥ 100 mg/mL (274.87 mM)	DMSO Solution	04072	10mM * 30uL	https://www.medchemexpress.com/CDK-IN-2.html	Cell Cycle/DNA Damage
HYCPK5046	HY-15456	NVP-BVU972	A11	B459941	1185763-69-2	340.38	c-Met/HGFR	Free Base	NVP-BVU972 is a selective and potent Met inhibitor (IC50 = 14 nM). Antitumor agents._x000D_ IC50 value: 14 nM [1]_x000D_ Target: Met_x000D_ NVP-BVU972 potently inhibits MET kinase but displays low inhibition against other kinases including the most closely related kinase RON with IC50 values of more than 1000 nM. NVP-BVU972 also suppresses constitutive MET phosphorylation in GTL-16 cells or HGF-s…	CN1N=CC(C2=NN3C(C=C2)=NC=C3CC4=CC=C(N=CC=C5)C5=C4)=C1	DMSO : ≥ 42 mg/mL (123.39 mM)	DMSO Solution	13081	10mM * 30uL	https://www.medchemexpress.com/NVP-BVU972.html	Protein Tyrosine Kinase/RTK
HYCPK5046	HY-15494	Picropodophyllin	B2	B512548	477-47-4	414.41	Apoptosis; IGF-1R	Free Base	Picropodophyllin (AXL1717) is a selective insulin-like growth factor-1 receptor (IGF-1R) inhibitor with an IC50 of 1 nM.	O=C1OC[C@]2([H])[C@@H](O)C3=C(C=C4OCOC4=C3)[C@@H](C5=CC(OC)=C(OC)C(OC)=C5)[C@@]21[H]	DMSO : 50 mg/mL (120.65 mM; Need ultrasonic)	DMSO Solution	08123	10mM * 30uL	https://www.medchemexpress.com/AXL1717.html	Apoptosis; Protein Tyrosine Kinase/RTK
HYCPK5046	HY-19352	T56-LIMKi	B3	B462763	924473-59-6	389.33	LIM Kinase (LIMK)	Free Base	T56-LIMKi is a selective inhibitor of LIMK2; inhibits the growth of Panc-1 cells with an IC50 of 35.2 μM.	O=C(C1=CC(C)=NO1)NC2=CC=CC(C(NC3=CC=CC(C(F)(F)F)=C3)=O)=C2	DMSO : ≥ 36 mg/mL (92.47 mM)	DMSO Solution	24207	10mM * 30uL	https://www.medchemexpress.com/T56-LIMKi.html	Cell Cycle/DNA Damage
HYCPK5046	HY-50295	CI-1040	B4	B527850	212631-79-3	478.66	Apoptosis; MEK	Free Base	CI-1040 (PD184352) is an orally active, highly specific, small-molecule inhibitor of MEK with an IC50 of 17 nM for MEK1.	O=C(C1=CC=C(C(F)=C1NC2=CC=C(I)C=C2Cl)F)NOCC3CC3	DMSO : ≥ 150 mg/mL (313.37 mM)	DMSO Solution	05007	10mM * 30uL	https://www.medchemexpress.com/CI-1040.html	Apoptosis; MAPK/ERK Pathway
HYCPK5046	HY-107837	2-Phospho-L-ascorbic acid trisodium salt	B5	B330476	66170-10-3	322.05	c-Met/HGFR; Endogenous Metabolite; Reactive Oxygen Species	Sodium	2-Phospho-L-ascorbic acid trisodium salt acts as an antioxidant and a stimulator of hepatocyte growth factor (HGF) production.	O[C@@H](CO)[C@@H](O1)C(O[Na])=C(OP(O[Na])(O[Na])=O)C1=O	DMSO : < 1 mg/mL (insoluble or slightly soluble); H2O : 150 mg/mL (465.77 mM; Need ultrasonic)	DMSO Solution	33102	10mM * 30uL	https://www.medchemexpress.com/2-Phospho-L-ascorbic_acid_trisodium_salt.html	Immunology/Inflammation; Metabolic Enzyme/Protease; NF-κB; Protein Tyrosine Kinase/RTK
HYCPK5046	HY-15666	GZD824	B6	B437502	1257628-77-5	532.56	Bcr-Abl	Free Base	GZD824 (HQP1351) is an orally bioavailable Bcr-Abl inhibitor for Bcr-Abl (WT) and Bcr-Abl (T315I) with IC50s of 0.34 nM and 0.68 nM, respectively[1].	O=C(NC1=CC=C(CN2CCN(C)CC2)C(C(F)(F)F)=C1)C3=CC=C(C)C(C#CC4=CN=C(NN=C5)C5=C4)=C3	DMSO : ≥ 100 mg/mL (187.77 mM)	DMSO Solution	09150	10mM * 30uL	https://www.medchemexpress.com/gzd824.html	Protein Tyrosine Kinase/RTK
HYCPK5046	HY-15241	NVP-LCQ195	B7	B437875	902156-99-4	460.33	CDK	Free Base	NVP-LCQ195 (AT9311; LCQ195) is a small molecule heterocyclic inhibitor of CDK1, CDK2, CDK3 and CDK5 with IC50 of 1-42 nM._x000D_ IC50 Value: 1 nM(CDK5/p25 and CDK5/p35); 2 nM(CDK1/cyclinB and CDK2/cyclinA); 5 nM(CDK2/cyclinE); 42 nM(CDK3/cyclinE)_x000D_ Target: CDKs_x000D_ LCQ195 induced cell cycle arrest and eventual apoptotic cell death of MM cells, even at sub-lmol/l concentrations, spared non…	CS(=O)(N1CCC(NC(C2=C(NC(C3=C(Cl)C=CC=C3Cl)=O)C=NN2)=O)CC1)=O	H2O : < 0.1 mg/mL (insoluble); DMSO : ≥ 100 mg/mL (217.24 mM)	DMSO Solution	06738	10mM * 30uL	https://www.medchemexpress.com/NVP-LCQ195.html	Cell Cycle/DNA Damage
HYCPK5046	HY-15339	CVT-313	B8	B255745	199986-75-9	400.47	CDK	Free Base	CVT-313 (Cdk2 Inhibitor III) is a potent, selective, reversible, and ATP-competitive inhibitor of CDK2 with IC50 of 0.5 μM.	CC(N1C=NC2=C(NCC3=CC=C(OC)C=C3)N=C(N(CCO)CCO)N=C12)C	DMSO : ≥ 100 mg/mL (249.71 mM)	DMSO Solution	06646	10mM * 30uL	https://www.medchemexpress.com/cvt-313.html	Cell Cycle/DNA Damage
HYCPK5046	HY-10248	RAF265	B9	B488895	927880-90-8	518.41	Apoptosis; Autophagy; Raf; VEGFR	Free Base	RAF265 is a potent RAF/VEGFR2 inhibitor.	FC(F)(C1=CN=C(N1)C2=NC=CC(OC3=CC=C4N(C(NC5=CC=C(C(F)(F)F)C=C5)=NC4=C3)C)=C2)F	DMSO : ≥ 26 mg/mL (50.15 mM); Ethanol : 10 mg/mL (19.29 mM; Need ultrasonic)	DMSO Solution	22321	10mM * 30uL	https://www.medchemexpress.com/RAF265.html	Apoptosis; Autophagy; MAPK/ERK Pathway; Protein Tyrosine Kinase/RTK
HYCPK5046	HY-10256	SB 203580	B10	B492913	152121-47-6	377.43	Autophagy; Mitophagy; p38 MAPK	Free Base	SB 203580 (RWJ 64809) is a selective and ATP-competitive p38 MAPK inhibitor. SB 203580 (RWJ 64809) inhibits SAPK2a/p38 and SAPK2b/p38β2, with IC50s of 50 nM and 500 nM, respectively. LCK, GSK3β and PKBα are also inhibited by SB 203580 (RWJ 64809), but the IC50s are 100-500-fold higher than that for SAPK2a/p38[1].	O=S(C1=CC=C(C2=NC(C3=CC=C(F)C=C3)=C(C4=CC=NC=C4)N2)C=C1)C	DMSO : 100 mg/mL (264.95 mM; Need ultrasonic)	DMSO Solution	08170	10mM * 30uL	https://www.medchemexpress.com/SB-203580.html	Autophagy; MAPK/ERK Pathway
HYCPK5046	HY-50864	GDC-0879	B11	B493017	905281-76-7	334.37	Raf	Free Base	GDC-0879 is a potent and selective B-Raf inhibitor with an IC50 of 0.13 nM.	O/N=C1C(C=CC(C2=CN(CCO)N=C2C3=CC=NC=C3)=C4)=C4CC/1	H2O : < 0.1 mg/mL (insoluble); DMSO : 50 mg/mL (149.53 mM; Need ultrasonic)	DMSO Solution	06354	10mM * 30uL	https://www.medchemexpress.com/GDC-0879.html	MAPK/ERK Pathway
HYCPK5046	HY-100510	RAF709	C2	B488747	1628838-42-5	542.55	Raf	Free Base	RAF709 is a potent, selective, and efficacious RAF inhibitor with IC50s of 0.4 nM and 0.5 nM for BRAF and CRAF, respectively[1]. Antitumor efficacy[1].	O=C(NC1=CN=C(C)C(C2=CC(N3CCOCC3)=C(OC4CCOCC4)N=C2)=C1)C5=CC=CC(C(F)(F)F)=C5	DMSO : 100 mg/mL (184.31 mM; Need ultrasonic and warming)	DMSO Solution	22808	10mM * 30uL	https://www.medchemexpress.com/RAF709.html	MAPK/ERK Pathway
HYCPK5046	HY-13311	Infigratinib	C3	B432105	872511-34-7	560.48	FGFR	Free Base	Infigratinib (BGJ-398; NVP-BGJ398) is a potent inhibitor of the FGFR family with IC50s of 0.9 nM, 1.4 nM, 1 nM, and 60 nM for FGFR1, FGFR2, FGFR3, and FGFR4, respectively.	ClC1=C(C(Cl)=C(C=C1OC)OC)NC(N(C2=CC(NC3=CC=C(C=C3)N4CCN(CC4)CC)=NC=N2)C)=O	DMSO : 27 mg/mL (48.17 mM; Need ultrasonic and warming); H2O : < 0.1 mg/mL (insoluble)	DMSO Solution	11138	10mM * 30uL	https://www.medchemexpress.com/NVP-BGJ398.html	Protein Tyrosine Kinase/RTK
HYCPK5046	HY-15599	SSR128129E	C4	B294184	848318-25-2	346.31	FGFR	Sodium	SSR128129E is an orally available and allosteric FGFR inhibitor with an IC50 of 1.9 μM for FGFR1.	O=C([O-])C1=CC(C(C2=C(C)C(OC)=C3C=CC=CN23)=O)=CC=C1N.[Na+]	DMSO : ≥ 54 mg/mL (155.93 mM)	DMSO Solution	14185	10mM * 30uL	https://www.medchemexpress.com/SSR128129E.html	Protein Tyrosine Kinase/RTK
HYCPK5046	HY-18095A	CX-6258 (hydrochloride hydrate)	C5	B487030	1353858-99-7	516.42	Pim	Hydrochloride	CX-6258 hydrochloride hydrate is a potent, orally efficacious Pim 1/2/3 kinase(IC50=5 nM/25 nM/16 nM) inhibitor with excellent biochemical potency and kinase selectivity._x000D_ IC50 Value: 5 nM/25 nM/16 nM (Pim 1/2/3) [1]_x000D_ Target: pan-Pim_x000D_ in vitro: CX-6258 inhibited Flt-3 and Pim-3 (IC50=0.134 and 0.016 uM). At 0.5 uM of CX-6258, only Pim-1, Pim-2, Pim-3, and Flt-3 of the 107 kinase…	O=C1NC2=CC=C(Cl)C=C2/C1=C\C3=CC=C(C4=CC=CC(C(N5CCCN(C)CC5)=O)=C4)O3.[H]Cl.O	DMSO : 25 mg/mL (48.41 mM; Need ultrasonic)	DMSO Solution	33827	10mM * 30uL	https://www.medchemexpress.com/CX-6258-hydrochloride-hydrate.html	JAK/STAT Signaling
HYCPK5046	HY-18086	TCS PIM-1 1	C6	B487268	491871-58-0	367.20	Pim	Free Base	TCS PIM-1 1 (SC 204330) is a potent and selective ATP-competitive Pim-1 kianse inhibitor with IC50 of 50 nM, displays good selectivity over Pim-2 and MEK1/MEK2(IC50s >20,000 nM)._x000D_ IC50 value: 50 nM [1]_x000D_ Target: Pim-1_x000D_ TCS PIM-1 1 bound convincingly within the ATP-binding site of Pim-1 suggesting an ATP-competitive inhibitory mechanism. Preliminary data further suggested that 1 l…	OC1=C(C(N2)=CC(C3=CC=CC=C3)=C(C#N)C2=O)C=C(Br)C=C1	DMSO : ≥ 52 mg/mL (141.61 mM)	DMSO Solution	11325	10mM * 30uL	https://www.medchemexpress.com/TCS-PIM-1-1.html	JAK/STAT Signaling
HYCPK5046	HY-12302	Kenpaullone	C7	B276768	142273-20-9	327.18	CDK; GSK-3	Free Base	Kenpaullone is a potent inhibitor of CDK1/cyclin B and GSK-3β, with IC50s of 0.4 μM and 23 nM, and also inhibits CDK2/cyclin A, CDK2/cyclin E, and CDK5/p25 with IC50s of 0.68 μM, 7.5 μM, 0.85 μM, respectively.	O=C1NC2=CC=CC=C2C(NC3=C4C=C(Br)C=C3)=C4C1	DMSO : ≥ 35 mg/mL (106.97 mM)	DMSO Solution	18049	10mM * 30uL	https://www.medchemexpress.com/Kenpaullone.html	Cell Cycle/DNA Damage; PI3K/Akt/mTOR; Stem Cell/Wnt
HYCPK5046	HY-12524	Bikinin	C8	B277478	188011-69-0	273.08	GSK-3	Free Acid	Bikinin is a non-steroidal, ATP-competitive inhibitor of plant GSK-3/Shaggy-like kinases and activates BR (brassinosteroids) signaling.	O=C(O)CCC(NC1=NC=C(Br)C=C1)=O	DMSO : ≥ 42 mg/mL (153.80 mM)	DMSO Solution	14867	10mM * 30uL	https://www.medchemexpress.com/Bikinin.html	PI3K/Akt/mTOR; Stem Cell/Wnt
HYCPK5046	HY-10971	Alisertib	C9	B294137	1028486-01-2	518.92	Apoptosis; Aurora Kinase; Autophagy	Free Acid	Alisertib (MLN 8237) is an orally active and selective Aurora A kinase inhibitor (IC50=1.2 nM), which binds to Aurora A kinase resulting in mitotic spindle abnormalities, mitotic accumulation. Alisertib (MLN 8237) induces apoptosis and autophagy through targeting the AKT/mTOR/AMPK/p38 pathway in leukemic cells. Antitumor activity[1][2][3].	O=C(C1=CC=C(C=C1OC)NC2=NC=C3CN=C(C4=CC(Cl)=CC=C4C3=N2)C5=C(C=CC=C5F)OC)O	DMSO : 9.33 mg/mL (17.98 mM; Need ultrasonic and warming); H2O : < 0.1 mg/mL (insoluble)	DMSO Solution	24177	10mM * 30uL	https://www.medchemexpress.com/Alisertib.html	Apoptosis; Autophagy; Cell Cycle/DNA Damage; Epigenetics
HYCPK5046	HY-13290	KN-62	C10	B477301	127191-97-3	721.84	Autophagy; CaMK; P2X Receptor	Free Base	KN-62 is a selective and potent inhibitor of calmodulin-dependent protein kinase II (CaMK-II) with IC50 of 0.9 μM, KN-62 also displays noncompetitive antagonism at P2X7 receptors in HEK293 cells, with an IC50 value of approximately 15 nM.	O=C(N1CCN(C2=CC=CC=C2)CC1)[C@H](CC3=CC=C(C=C3)OS(=O)(C4=CC=CC5=C4C=CN=C5)=O)N(C)S(=O)(C6=CC=CC7=C6C=CN=C7)=O	DMSO : ≥ 100 mg/mL (138.53 mM); H2O : < 0.1 mg/mL (insoluble)	DMSO Solution	15584	10mM * 30uL	https://www.medchemexpress.com/KN-62.html	Autophagy; Membrane Transporter/Ion Channel; Neuronal Signaling
HYCPK5046	HY-N0643	Carnosol	C11	B488012	5957-80-2	330.42	Ribosomal S6 Kinase (RSK)	Free Base	Carnosol is a potent Ribosomal S6 Kinase (RSK2) inhibitor that could be useful for treating gastric cancer, with an IC50 of ~5.5 μM.	O=C1O[C@]2([H])C3=C(C(O)=C(O)C(C(C)C)=C3)[C@@]41CCCC(C)(C)[C@]4([H])C2	DMSO : ≥ 125 mg/mL (378.31 mM)	DMSO Solution	34783	10mM * 30uL	https://www.medchemexpress.com/Carnosol.html	MAPK/ERK Pathway
HYCPK5046	HY-12055	BIX02188	D2	B364513	334949-59-6	412.48	ERK; MEK	Free Base	BIX02188 is a potent MEK5-selective inhibitor with an IC50 of 4.3 nM. BIX02188 inhibits ERK5 catalytic activity, with an IC50 of 810 nM.	O=C(N)C1=CC(NC2=O)=C(/C2=C(C3=CC=CC=C3)/NC4=CC=CC(CN(C)C)=C4)C=C1	DMSO : ≥ 45 mg/mL (109.10 mM)	DMSO Solution	07310	10mM * 30uL	https://www.medchemexpress.com/BIX02188.html	MAPK/ERK Pathway; Stem Cell/Wnt
HYCPK5046	HY-13522	Fimepinostat	D3	B476836	1339928-25-4	508.55	Apoptosis; HDAC; PI3K	Free Base	Fimepinostat (CUDC-907) potently inhibits class I PI3Ks as well as classes I and II HDAC enzymes with an IC50 of 19/54/39 nM and 1.7/5.0/1.8/2.8 nM for PI3Kα/PI3Kβ/PI3Kδ and HDAC1/HDAC2/HDAC3/HDAC10 , respectively.	O=C(C1=CN=C(N(CC2=CC3=NC(C4=CC=C(OC)N=C4)=NC(N5CCOCC5)=C3S2)C)N=C1)NO	DMSO : ≥ 50 mg/mL (98.32 mM)	DMSO Solution	09698	10mM * 30uL	https://www.medchemexpress.com/CUDC-907.html	Apoptosis; Cell Cycle/DNA Damage; Epigenetics; PI3K/Akt/mTOR
HYCPK5046	HY-W007355	Skatole	D4	B492834	83-34-1	131.17	Aryl Hydrocarbon Receptor; Autophagy; Bacterial; Endogenous Metabolite; Fungal; p38 MAPK	Free Base	Skatole is produced by intestinal bacteria, regulates intestinal epithelial cellular functions through activating aryl hydrocarbon receptors and p38[1].	CC1=CNC2=CC=CC=C12	10 mM in DMSO	DMSO Solution	39046	10mM * 30uL	https://www.medchemexpress.com/Skatole.html	Anti-infection; Autophagy; Immunology/Inflammation; MAPK/ERK Pathway; Metabolic Enzyme/Protease
HYCPK5046	HY-15520	CGK733	D5	B440789	905973-89-9	555.84	ATM/ATR	Free Base	CGK733 is a potent ATM/ATR inhibitor, used for the research of cancer.	FC1=CC=C(NC(NC(C(Cl)(Cl)Cl)NC(C(C2=CC=CC=C2)C3=CC=CC=C3)=O)=S)C=C1[N+]([O-])=O	DMSO : ≥ 100 mg/mL (179.91 mM)	DMSO Solution	08865	10mM * 30uL	https://www.medchemexpress.com/cgk733.html	Cell Cycle/DNA Damage; PI3K/Akt/mTOR
HYCPK5046	HY-15535	DMAT	D6	B496805	749234-11-5	476.79	Casein Kinase	Free Base	DMAT is a potent and specific CK2 inhibitor with an IC50 value of 130 nM.	CN(C)C1=NC2=C(Br)C(Br)=C(Br)C(Br)=C2N1	DMSO : 50 mg/mL (104.87 mM; Need ultrasonic)	DMSO Solution	08303	10mM * 30uL	https://www.medchemexpress.com/DMAT.html	Cell Cycle/DNA Damage; Stem Cell/Wnt
HYCPK5046	HY-12275	FR 180204	D7	B488078	865362-74-9	327.34	Apoptosis; ERK	Free Base	FR 180204 is an ATP-competitive and selective ERK inhibitor. FR 180204 inhibits ERK1 and ERK2 with IC50s of 0.51 μM (Ki=0.31 μM) and 0.33 μM (Ki=0.14 μM), respectively[1].	NC1=NNC2=NN=C(C3=C4C=CC=CN4N=C3C5=CC=CC=C5)C=C21	DMSO : ≥ 50 mg/mL (152.75 mM)	DMSO Solution	12769	10mM * 30uL	https://www.medchemexpress.com/FR-180204.html	Apoptosis; MAPK/ERK Pathway; Stem Cell/Wnt
HYCPK5046	HY-N0044	Ginsenoside Re	D8	B488414	52286-59-6	947.15	Amyloid-β; JNK; NF-κB	Free Base	Ginsenoside Re (Ginsenoside B2) is an extract from Panax notoginseng. Ginsenoside Re decreases the β-amyloid protein (Aβ). Ginsenoside Re plays a role in antiinflammation through inhibition of JNK and NF-κB.	O[C@H]1[C@H](O)[C@@H](CO)O[C@@H](O[C@H]2C[C@]([C@@](CC[C@]3([H])[C@@](C)(O[C@@H]4O[C@H](CO)[C@@H](O)[C@H](O)[C@H]4O)CC/C=C(C)/C)(C)[C@]3([H])[C@H](O)C5)(C)[C@@]5([H])[C@]6(C)[C@]2([H])C(C)(C)[C@@H](O)CC6)[C@@H]1O[C@@H]7O[C@@H](C)[C@H](O)[C@@H](O)[C@H]7O	DMSO : ≥ 50 mg/mL (52.79 mM)	DMSO Solution	19786	10mM * 30uL	https://www.medchemexpress.com/Ginsenoside-Re.html	MAPK/ERK Pathway; Neuronal Signaling; NF-κB
HYCPK5046	HY-10510	BI-D1870	D9	B439048	501437-28-1	391.42	Autophagy; Ribosomal S6 Kinase (RSK)	Free Base	BI-D1870 is an ATP-competitive, cell permeable inhibitor of RSK isoforms, with IC50s of 31 nM/24 nM/18 nM/15 nM for RSK1/SK2/SK3/SK4, respectively.	OC1=C(F)C=C(NC2=NC(N(CCC(C)C)C(C)C(N3C)=O)=C3C=N2)C=C1F	DMSO : 100 mg/mL (255.48 mM; Need ultrasonic)	DMSO Solution	08215	10mM * 30uL	https://www.medchemexpress.com/BI-D1870.html	Autophagy; MAPK/ERK Pathway
HYCPK5046	HY-14731	VE-821	D10	B447513	1232410-49-9	368.41	ATM/ATR	Free Base	VE-821 is a potent ATP-competitive inhibitor of ATR with Ki/IC50 of 13 nM/26 nM.	O=C(NC1=CC=CC=C1)C2=NC(C3=CC=C(C=C3)S(=O)(C)=O)=CN=C2N	DMSO : 50 mg/mL (135.72 mM; Need ultrasonic); H2O : < 0.1 mg/mL (insoluble)	DMSO Solution	04007	10mM * 30uL	https://www.medchemexpress.com/VE-821.html	Cell Cycle/DNA Damage; PI3K/Akt/mTOR
HYCPK5046	HY-19807	Indirubin-3'-monoxime	D11	B256152	160807-49-8	277.28	5-Lipoxygenase; GSK-3	Free Base	Indirubin-3'-monoxime is a potent GSK-3β inhibitor, and weakly inhibits 5-Lipoxygenase, with IC50s of 22 nM and 7.8-10 μM, respectively; Indirubin-3'-monoxime also shows inhibitory activities against CDK5/p25 and CDK1/cyclin B, with IC50s of 100 and 180 nM.	O=C1NC2=C(C=CC=C2)/C1=C3NC4=C(C=CC=C4)C\3=N/O	DMSO : ≥ 37 mg/mL (133.44 mM)	DMSO Solution	19788	10mM * 30uL	https://www.medchemexpress.com/Indirubin-3_acute_-monoxime.html	Metabolic Enzyme/Protease; PI3K/Akt/mTOR; Stem Cell/Wnt
HYCPK5046	HY-19316	NU2058	E2	B433809	161058-83-9	247.30	CDK	Free Base	NU2058 is a guanine-based CDK inhibitor with IC50 of 17 μM and 26 μM for CDK2 and CDK1._x000D_ IC50 value: 17μM (CDK2), 26μM (CDK1)_x000D_ Target: CDK_x000D_ in vitro: NU2058 is a competitive inhibitor of CDK2 with respect to ATP (Ki value CDK2, 12 3 μM) that binds in the ATP binding pocket in a different orientation from other purine-based inhibitors, including olomoucine and roscovotine. NU2058…	NC1=NC(OCC2CCCCC2)=C3NC=NC3=N1	DMSO : ≥ 32 mg/mL (129.40 mM)	DMSO Solution	18508	10mM * 30uL	https://www.medchemexpress.com/NU2058.html	Cell Cycle/DNA Damage
HYCPK5046	HY-12035	AMG-208	E3	B255173	1002304-34-8	383.40	c-Met/HGFR	Free Base	AMG-208 is a potent small molecular c-Met inhibitor with an IC50 of 9.3 nM._x000D_ IC50 value: 9.3 nM_x000D_ Target: c-Met_x000D_ in vitro: AMG-208 shows the potent inhibition of kinase c-Met activity with IC50 of 9 nM in a cell-free assay. Besides, AMG-208 treatment also leads to the inhibition of HGF-mediated c-Met phosphorylation in PC3 cells with IC50 of 46 nM [1]. Pre-incubation of AMG-208 w…	COC1=CC=C2C(OCC3=NN=C4N3N=C(C=C4)C5=CC=CC=C5)=CC=NC2=C1	DMSO : 7.8 mg/mL (20.34 mM; Need ultrasonic and warming)	DMSO Solution	06140	10mM * 30uL	https://www.medchemexpress.com/AMG-208.html	Protein Tyrosine Kinase/RTK
HYCPK5046	HY-14674	CP-724714	E4	B450837	383432-38-0	469.54	Apoptosis; EGFR	Free Base	CP-724714 is a potent, selective inhibitor of HER2/ErbB2 with IC50 of 10 nM, >640-fold selectivity against EGFR, InsR, IRG-1R, PDGFR, VEGFR2, Abl, Src, c-Met etc. Phase 2._x000D_ IC50 value: 10 nM [1]_x000D_ Target: HER2/ErbB2_x000D_ in vitro: CP-724714 is marked selectively against EGFR with IC50 of 6.4 μM. CP-724714 is >1,000-fold less potent for IR, IGF-1R, PDGFRβ, VGFR2, abl. Src, c-Met c-jun…	O=C(COC)NC/C=C/C1=CC2=C(N=CN=C2C=C1)NC3=CC=C(C(C)=C3)OC4=CC=C(N=C4)C	DMSO : ≥ 50 mg/mL (106.49 mM)	DMSO Solution	04231	10mM * 30uL	https://www.medchemexpress.com/CP-724714.html	Apoptosis; JAK/STAT Signaling; Protein Tyrosine Kinase/RTK
HYCPK5046	HY-15798	UNC2881	E5	B500038	1493764-08-1	463.58	TAM Receptor	Free Base	UNC2881 is a potent and specific Mer kinase inhibitor; inhibits steady-state Mer kinase phosphorylation with an IC50 value of 22 nM. _x000D_ IC50 value: 22 nM [1]_x000D_ Target: Mer kinase inhibitor_x000D_ Treatment with UNC2281 is also sufficient to block EGF-mediated stimulation of a chimeric receptor containing the intracellular domain of Mer fused to the extracellular domain of EGFR. In addit…	CCCCNC1=NC(N[C@H]2CC[C@H](O)CC2)=C(C(NCC3=CC=C(N4C=NC=C4)C=C3)=O)C=N1	DMSO : ≥ 44 mg/mL (94.91 mM)	DMSO Solution	17871	10mM * 30uL	https://www.medchemexpress.com/UNC2881.html	Protein Tyrosine Kinase/RTK
HYCPK5046	HY-15358	ALK inhibitor 2	E6	B333193	761438-38-4	518.03	ALK	Free Base	ALK inhibitor 2 is a novel and selective inhibitor for the ALK kinase.	O=S(C1=C(NC2=C(Cl)C=NC(NC3=C(OC)C=C(N4CCN(C)CC4)C=C3)=N2)C=CC=C1)(NC)=O	H2O : < 0.1 mg/mL (insoluble); DMSO : 50 mg/mL (96.52 mM; Need ultrasonic)	DMSO Solution	06420	10mM * 30uL	https://www.medchemexpress.com/ALK-inhibitor-2.html	Protein Tyrosine Kinase/RTK
HYCPK5046	HY-16782	Pexmetinib	E7	B489890	945614-12-0	556.63	Autophagy; p38 MAPK	Free Base	Pexmetinib is a potent Tie-2 and p38 MAPK dual inhibitor, with IC50s of 1 nM, 35 nM and 26 nM for Tie-2, p38α and p38β, respectively, and can be used in the research of acute myeloid leukemia.	O=C(NCC1=CC(F)=CC=C1OC2=CC3=C(N(CCO)N=C3)C=C2)NC4=CC(C(C)(C)C)=NN4C5=CC=C(C)C=C5	DMSO : ≥ 125 mg/mL (224.57 mM)	DMSO Solution	31794	10mM * 30uL	https://www.medchemexpress.com/Pexmetinib.html	Autophagy; MAPK/ERK Pathway
HYCPK5046	HY-112215	ARQ 531	E8	B491383	2095393-15-8	478.93	Btk	Free Base	ARQ 531 is a reversible non-covalent inhibitor of Bruton’s Tyrosine Kinase (BTK), with IC50s of 0.85 nM and 0.39 nM for WT-BTK and C481S-BTK, respectively.	O=C(C1=C(C=C(OC2=CC=CC=C2)C=C1)Cl)C3=CNC4=NC=NC(N[C@@H]5CC[C@@H](CO)OC5)=C34	DMSO : ≥ 50 mg/mL (104.40 mM)	DMSO Solution	31620	10mM * 30uL	https://www.medchemexpress.com/ARQ_531.html	Protein Tyrosine Kinase/RTK
HYCPK5046	HY-12289	Defactinib	E9	B489522	1073154-85-4	510.49	FAK	Free Base	Defactinib (VS-6063; PF-04554878) is a novel FAK inhibitor with potential antiangiogenic and antineoplastic activities.	O=C(NC)C1=CC=C(NC2=NC=C(C(F)(F)F)C(NCC3=NC=CN=C3N(C)S(=O)(C)=O)=N2)C=C1	DMSO : ≥ 39 mg/mL (76.40 mM); H2O : < 0.1 mg/mL (insoluble)	DMSO Solution	15211	10mM * 30uL	https://www.medchemexpress.com/Defactinib.html	Protein Tyrosine Kinase/RTK
HYCPK5046	HY-13907	TCS 359	E10	B451374	301305-73-7	360.43	FLT3	Free Base	TCS 359, a 2-acylaminothiophene-3-carboxamide, is a potent inhibitor of FLT3 with IC50 of 42 nM. _x000D_ IC50 Value: 42 nM [1]_x000D_ Target: Flt3_x000D_ in vitro: TCS 359, a 2-acylaminothiophene-3-carboxamide, is a potent inhibitor of FLT3 with IC50 of 42 nM. TCS 359 inhibits MV4-11 proliferation with IC50 of 340 nM. TCS 359 is highly selective for FLT3 against a panel of kinases [1]. _x000D_	O=C(C1=C(NC(C2=CC=C(OC)C(OC)=C2)=O)SC3=C1CCCC3)N	DMSO : 14.29 mg/mL (39.65 mM; Need ultrasonic)	DMSO Solution	09607	10mM * 30uL	https://www.medchemexpress.com/tcs-359.html	Protein Tyrosine Kinase/RTK
HYCPK5046	HY-18748	BQR-695	E11	B487486	1513879-21-4	352.39	Parasite; PI4K	Free Base	BQR-695 is a PI4KIIIβ inhibitor with IC50s of 80 and 3.5 nM for human PI4KIIIβ and Plasmodium variant of PI4KIIIβ, respectively.	COC(C(OC)=C1)=CC=C1C2=CC3=NC(NCC(NC)=O)=CN=C3C=C2	DMSO : 100 mg/mL (283.78 mM; Need ultrasonic and warming)	DMSO Solution	27231	10mM * 30uL	https://www.medchemexpress.com/BQR-695.html	Anti-infection; PI3K/Akt/mTOR
HYCPK5046	HY-12974	PRT-060318	F2	B255310	1194961-19-7	340.42	Syk	Free Base	PRT-060318 (PRT318) is a novel selective inhibitor of the tyrosine kinase Syk with an IC50 of 4 nM.	O=C(C1=CN=C(N[C@H]2[C@@H](N)CCCC2)N=C1NC3=CC=CC(C)=C3)N	H2O : 5.6 mg/mL (16.45 mM; Need ultrasonic and warming)	DMSO Solution	23843	10mM * 30uL	https://www.medchemexpress.com/PRT-060318.html	Protein Tyrosine Kinase/RTK
HYCPK5046	HY-13905	Flumatinib (mesylate)	F3	B460935	895519-91-2	658.69	Bcr-Abl; c-Kit; PDGFR	Mesylate	Flumatinib mesylate (HH-GV-678 mesylate), a derivative of imatinib, is a multi-kinase inhibitor with IC50 Values of 1.2 nM, 307.6 nM and 2662 nM for c-Abl, PDGFRβ and c-Kit respectively._x000D_ IC50 Value: 1.2 nM (c-Abl); 307.6 nM(PDGFRβ); 2662 nM (c-Kit) [1]_x000D_ Target: c-Abl; c-Kit; PDGRFβ_x000D_ in vitro: HH-GV-678 can predominantly inhibit the autophosphorylation of Bcr-Abl in K562 cell. I…	O=C(NC1=CC(NC2=NC=CC(C3=CC=CN=C3)=N2)=C(C)N=C1)C4=CC=C(CN5CCN(C)CC5)C(C(F)(F)F)=C4.CS(=O)(O)=O	DMSO : 50 mg/mL (75.91 mM; Need ultrasonic); H2O : 50 mg/mL (75.91 mM; Need ultrasonic)	DMSO Solution	10475	10mM * 30uL	https://www.medchemexpress.com/flumatinib-mesylate.html	Protein Tyrosine Kinase/RTK
HYCPK5046	HY-18652	Ro 5126766	F4	B448342	946128-88-7	471.46	MEK; Raf	Free Base	Ro 5126766 is a first-in-class dual MEK/RAF inhibitor that allosterically inhibits BRAFV600E, CRAF, MEK, and BRAF (IC50: 8.2, 56, 160 nM, and 190 nM, respectively).	O=S(NC)(NC1=NC=CC(CC2=C(C)C3=CC=C(OC4=NC=CC=N4)C=C3OC2=O)=C1F)=O	H2O : < 0.1 mg/mL (insoluble); DMSO : 100 mg/mL (212.11 mM; Need ultrasonic)	DMSO Solution	18808	10mM * 30uL	https://www.medchemexpress.com/Ro-5126766.html	MAPK/ERK Pathway
HYCPK5046	HY-12481	SAR405	F5	B312926	1523406-39-4	443.85	Autophagy; PI3K	Free Base	SAR405 is a first-in-class, selective, and ATP-competitive PI3K class III (PIK3C3) isoform Vps34 inhibitor (IC50=1.2 nM; Kd=1.5 nM). SAR405 inhibits autophagy induced either by starvation or by mTOR inhibition. Anticancer activity[1][2].	O=C1N(C2=NC(N3[C@H](C)COCC3)=C1)CC[C@@H](C(F)(F)F)N2CC4=CC(Cl)=CN=C4	DMSO : ≥ 27 mg/mL (60.83 mM)	DMSO Solution	24258	10mM * 30uL	https://www.medchemexpress.com/SAR405.html	Autophagy; PI3K/Akt/mTOR
HYCPK5046	HY-14720	Rabusertib	F6	B316464	911222-45-2	436.30	Autophagy; Checkpoint Kinase (Chk)	Free Base	Rabusertib (LY2603618) is a potent and selective inhibitor of Chk1 with an IC50 of 7 nM.	BrC(C=C1NC(NC2=NC=C(N=C2)C)=O)=C(C=C1OC[C@H]3OCCNC3)C	DMSO : 50 mg/mL (114.60 mM; Need ultrasonic)	DMSO Solution	04817	10mM * 30uL	https://www.medchemexpress.com/LY2603618.html	Autophagy; Cell Cycle/DNA Damage
HYCPK5046	HY-12062	PD318088	F7	B488882	391210-00-7	561.09	MEK	Free Base	PD318088 is an allosteric MEK inhibitor.	BrC1=CC(C(NOCC(CO)O)=O)=C(C(F)=C1F)NC2=CC=C(C=C2F)I	DMSO : ≥ 100 mg/mL (178.22 mM)	DMSO Solution	17034	10mM * 30uL	https://www.medchemexpress.com/PD318088.html	MAPK/ERK Pathway
HYCPK5046	HY-112570	CC-90003	F8	B488666	1621999-82-3	458.44	ERK	Free Base	CC-90003 is an irreversible and selective inhibitor of ERK 1/2 with antitumor activity.	C=CC(NC1=CC(C)=CC=C1NC2=NC(NC3=CC(OC)=NC=C3C)=NC=C2C(F)(F)F)=O	DMSO : ≥ 125 mg/mL (272.66 mM); H2O : < 0.1 mg/mL (insoluble)	DMSO Solution	31782	10mM * 30uL	https://www.medchemexpress.com/CC-90003.html	MAPK/ERK Pathway; Stem Cell/Wnt
HYCPK5046	HY-112424	ETC-206	F9	B489046	1464151-33-4	408.45	MNK	Free Base	ETC-206 is a selective MNK1 and MNK2 inhibitor with IC50s of 64 nM and 86 nM, respectively.	N#CC1=CC=C(C2=CN=C3C=CC(C4=CC=C(C(N5CCOCC5)=O)C=C4)=CN32)C=C1	DMSO : ≥ 50 mg/mL (122.41 mM)	DMSO Solution	31500	10mM * 30uL	https://www.medchemexpress.com/ETC-206.html	MAPK/ERK Pathway
HYCPK5046	HY-12050	CP-673451	F10	B491692	343787-29-1	417.50	PDGFR	Free Base	CP-673451 is a potent and selective inhibitor of PDGFR with IC50s of 10 and 1 nM for PDGFRα and PDGFRβ, respectively.	NC1CCN(C2=C3N=C(C=CC3=CC=C2)N4C=NC5=CC(OCCOC)=CC=C54)CC1	DMSO : ≥ 100 mg/mL (239.52 mM)	DMSO Solution	17172	10mM * 30uL	https://www.medchemexpress.com/CP-673451.html	Protein Tyrosine Kinase/RTK
HYCPK5046	HY-10962	Momelotinib sulfate	F11	B489352	1056636-06-6	610.62	Autophagy; JAK	Sulfate	Momelotinib sulfate (CYT387 sulfate salt) is an ATP-competitive inhibitor of JAK1/JAK2 with IC50 of 11 nM/18 nM, 10-fold selectivity versus JAK3 (IC50=155 nM).	O=C(NCC#N)C(C=C1)=CC=C1C2=NC(NC(C=C3)=CC=C3N4CCOCC4)=NC=C2.O=S(O)(O)=O.O=S(O)(O)=O	DMSO : ≥ 6.2 mg/mL (10.15 mM)	DMSO Solution	03454	10mM * 30uL	https://www.medchemexpress.com/CYT387-sulfate-salt.html	Autophagy; Epigenetics; JAK/STAT Signaling; Stem Cell/Wnt
HYCPK5046	HY-12076	BMS 777607	G2	B489720	1025720-94-8	512.89	c-Met/HGFR; TAM Receptor	Free Base	BMS 777607 is a Met-related inhibitor for c-Met, Axl, Ron and Tyro3 with IC50s of 3.9 nM, 1.1 nM, 1.8 nM and 4.3 nM, respectively, and 40-fold more selective for Met-related targets than Lck, VEGFR-2, and TrkA/B, with more than 500-fold greater selectivity versus all other receptor and non receptor kinases.	O=C(NC1=CC=C(C(F)=C1)OC2=C(C(N)=NC=C2)Cl)C3=C(C=CN(C3=O)C4=CC=C(C=C4)F)OCC	DMSO : ≥ 39 mg/mL (76.04 mM)	DMSO Solution	21294	10mM * 30uL	https://www.medchemexpress.com/BMS-777607.html	Protein Tyrosine Kinase/RTK
HYCPK5046	HY-12235	PI-3065	G3	B502963	955977-50-1	506.64	PI3K	Free Base	PI-3065 is a potent inhibitor of PI3K p110δ, with IC50 and Ki values of 5 nM and 1.5 nM, and exhibits less potent activity against p110α, p110β, p110γ with IC50s of 910, 600, >10000 nM.	FC(C=CC1=C2C=CN1)=C2C3=NC4=C(SC(CN5CCN(CC6CC6)CC5)=C4)C(N7CCOCC7)=N3	DMSO : 25 mg/mL (49.34 mM; Need ultrasonic); H2O : < 0.1 mg/mL (insoluble)	DMSO Solution	13350	10mM * 30uL	https://www.medchemexpress.com/PI-3065.html	PI3K/Akt/mTOR
HYCPK5046	HY-18299	Purvalanol B	G4	B451270	212844-54-7	432.90	CDK	Free Acid	Purvalanol B(NG-95) is a cyclin-dependent kinase inhibitor with IC50 values of 6, 6, 9, > 10,000, and 6 nM for cdc2/cyclin B, cdk2/cyclin A, cdk2/cyclin E, cdk4/cyclin D1 and cdk5-p35 respectively. _x000D_ IC50 Value: 6 nM(cdc2/cyclin B); 6 nM(cdk2/cyclin A); 9 nM(cdk2/cyclin E); 6 nM(cdk5-p35)[1]_x000D_ Target: cdc2/cyclin B; cdk2/cyclin E; cdk5-p35_x000D_ in vitro: In vitro inhibitory activity …	O=C(O)C1=CC=C(NC2=C3N=CN(C(C)C)C3=NC(N[C@@H](CO)C(C)C)=N2)C=C1Cl	DMSO : ≥ 40 mg/mL (92.40 mM)	DMSO Solution	14544	10mM * 30uL	https://www.medchemexpress.com/Purvalanol-B.html	Cell Cycle/DNA Damage
HYCPK5046	HY-15200	Agerafenib	G5	B275226	1188910-76-0	517.46	Raf	Free Base	Agerafenib (CEP-32496; RXDX-105) is a highly potent and orally efficacious inhibitor of BRAFV600E with a Kd of 14 nM.	O=C(NC1=NOC(C(C)(C)C(F)(F)F)=C1)NC2=CC=CC(OC3=C(C=C(OC)C(OC)=C4)C4=NC=N3)=C2	DMSO : 50 mg/mL (96.63 mM; Need ultrasonic)	DMSO Solution	07807	10mM * 30uL	https://www.medchemexpress.com/CEP-32496.html	MAPK/ERK Pathway
HYCPK5046	HY-15248	GDC-0349	G6	B315889	1207360-89-1	452.55	Autophagy; mTOR	Free Base	GDC-0349 is a potent and selective ATP-competitive mTOR inhibitor with a Ki of 3.8 nM. GDC-0349 inhibits of both mTORC1 and mTORC2 complexes.	O=C(NCC)NC(C=C1)=CC=C1C2=NC3=C(CCN(C4COC4)C3)C(N5[C@@H](C)COCC5)=N2	DMSO : ≥ 100 mg/mL (220.97 mM)	DMSO Solution	08192	10mM * 30uL	https://www.medchemexpress.com/gdc-0349.html	Autophagy; PI3K/Akt/mTOR
HYCPK5046	HY-19323	Ceralasertib	G7	B509431	1352226-88-0	412.51	ATM/ATR	Free Base	Ceralasertib (AZD6738) is an orally active and bioavailable inhibitor of ATR kinase with an IC50 of 1 nM.	O=[S@@](C1(CC1)C2=NC(C3=C4C(NC=C4)=NC=C3)=NC(N5CCOC[C@H]5C)=C2)(C)=N	DMSO : ≥ 38 mg/mL (92.12 mM)	DMSO Solution	35226	10mM * 30uL	https://www.medchemexpress.com/AZD6738.html	Cell Cycle/DNA Damage; PI3K/Akt/mTOR
HYCPK5046	HY-19977	YU238259	G8	B499949	1943733-16-1	459.95	DNA-PK	Free Base	YU238259 is an inhibitor of homology-dependent DNA repair (HDR), used for cancer research.	COC1=CC=C(S(NCC2=CC=C(C(NCCC3=CC=C(Cl)C=N3)=O)C=C2)(=O)=O)C=C1	DMSO : ≥ 300 mg/mL (652.24 mM)	DMSO Solution	29196	10mM * 30uL	https://www.medchemexpress.com/YU238259.html	Cell Cycle/DNA Damage; PI3K/Akt/mTOR
HYCPK5046	HY-14691	Refametinib	G9	B488176	923032-37-5	572.34	MEK	Free Base	Refametinib is a potent, selective, allosteric MEK1/MEK2 inhibitor with IC50s of 19 nM and 47 nM, respectively.	O=S(C1(C[C@H](O)CO)CC1)(NC(C(NC(C(F)=C2)=CC=C2I)=C3F)=C(OC)C=C3F)=O	DMSO : ≥ 31 mg/mL (54.16 mM)	DMSO Solution	23052	10mM * 30uL	https://www.medchemexpress.com/Refametinib.html	MAPK/ERK Pathway
HYCPK5046	HY-10320	Doramapimod	G10	B488369	285983-48-4	527.66	Autophagy; p38 MAPK; Raf	Free Base	Doramapimod (BIRB 796) is an orally active, highly potent p38 MAPK inhibitor, which has an IC50 for p38α=38 nM, for p38β=65 nM, for p38γ=200 nM, and for p38δ=520 nM. Doramapimod (BIRB 796) has picomolar affinity for p38 kinase (Kd=0.1 nM). Doramapimod (BIRB 796) also inhibits B-Raf with an IC50 of 83 nM.	O=C(NC1=CC(C(C)(C)C)=NN1C2=CC=C(C)C=C2)NC3=C4C=CC=CC4=C(OCCN5CCOCC5)C=C3	DMSO : ≥ 100 mg/mL (189.52 mM); H2O : < 0.1 mg/mL (insoluble)	DMSO Solution	17233	10mM * 30uL	https://www.medchemexpress.com/Doramapimod.html	Autophagy; MAPK/ERK Pathway
HYCPK5046	HY-W018643	Ferulic acid methyl ester	G11	B502969	2309-07-1	208.21	Autophagy; p38 MAPK	Free Base	Ferulic acid methyl ester (Methyl ferulate) is a derivative of ferulic acid, isolated from Stemona tuberosa, with anti-inflammatory and antioxidant properties[1][2]. Ferulic acid methyl ester is a cell membrane and brain permeable compound, shows free radical scavenging ability, used in the research of neurodegenerative disorders[1]. Ferulic acid methyl ester inhibits COX-2 expression, blocks p-p…	O=C(/C=C/C1=CC=C(C(OC)=C1)O)OC	DMSO : ≥ 100 mg/mL (480.28 mM); H2O : 2 mg/mL (9.61 mM; Need ultrasonic)	DMSO Solution	39050	10mM * 30uL	https://www.medchemexpress.com/Ferulic_acid_methyl_ester.html	Autophagy; MAPK/ERK Pathway
HYCPK5046	HY-100114	TA-01	H2	B488315	1784751-18-3	351.32	Autophagy; Casein Kinase; p38 MAPK	Free Base	TA-01 is a potent CK1 and p38 MAPK inhibitor, with IC50s of 6.4 nM, 6.8 nM, 6.7 nM for CK1ε, CK1δ and p38 MAPK, respectively.	FC(C=C1)=CC=C1C2=C(C3=CC=NC=C3)NC(C4=C(F)C=CC=C4F)=N2	DMSO : 50 mg/mL (142.32 mM; Need ultrasonic); H2O : < 0.1 mg/mL (insoluble)	DMSO Solution	20550	10mM * 30uL	https://www.medchemexpress.com/TA-01.html	Autophagy; Cell Cycle/DNA Damage; MAPK/ERK Pathway; Stem Cell/Wnt
HYCPK5046	HY-12058	AZD8330	H3	B432640	869357-68-6	461.23	MEK	Free Base	AZD8330 (ARRY-424704) is a potent, uncompetitive MEK1/MEK2 inhibitor, with an IC50 of 7 nM.	IC1=CC(F)=C(C=C1)NC(N2C)=C(C=C(C2=O)C)C(NOCCO)=O	DMSO : ≥ 100 mg/mL (216.81 mM)	DMSO Solution	09421	10mM * 30uL	https://www.medchemexpress.com/AZD8330.html	MAPK/ERK Pathway
HYCPK5046	HY-12063	PHT-427	H4	B489277	1191951-57-1	409.61	Akt; Apoptosis	Free Base	PHT-247 is an inhibitor of the pleckstrin homology (PH) domain of Akt, and it is also an inhibitor of PDPK1 with Kis of 2.7 μM and 5.2 μM and for Akt and PDPK1, respectively.	CCCCCCCCCCCCC1=CC=C(C=C1)S(NC2=NN=CS2)(=O)=O	DMSO : 50 mg/mL (122.07 mM; Need ultrasonic)	DMSO Solution	05946	10mM * 30uL	https://www.medchemexpress.com/PHT-427.html	Apoptosis; PI3K/Akt/mTOR
HYCPK5046	HY-112161	Branebrutinib	H5	B489336	1912445-55-6	370.42	Btk	Free Base	Branebrutinib (BMS-986195) is a highly potent, selective covalent, irreversible inhibitor of Bruton’s tyrosine kinase (BTK), with an IC50 of 0.1 nM[1][2].	O=C(C1=CC(F)=C(N2C[C@@H](NC(C#CC)=O)CCC2)C3=C1NC(C)=C3C)N	DMSO : ≥ 100 mg/mL (269.96 mM)	DMSO Solution	32333	10mM * 30uL	https://www.medchemexpress.com/BMS-986195.html	Protein Tyrosine Kinase/RTK
HYCPK5046	HY-111388A	SEL120-34A (monohydrochloride)	H6	B325892		450.60	CDK	Hydrochloride	SEL120-34A monohydrochloride is an ATP-competitive and selective CDK8 inhibitor, inhibits kinase activities of CDK8/CycC and CDK19/CycC complexes with IC50s of 4.4 nM and 10.4 nM, respectively, with a Kd of 3 nM for CDK8. SEL120-34A monohydrochloride weakly inhibits CDK9 (calculated IC50=1070 nM), but shows no obvious activity against CDK1, 2, 4, 6, 5, 7. SEL120-34A monohydrochloride inhibits pho…	CC1=C2C3=C(C(Br)=C1Br)CCCN3C(N4CCNCC4)=N2.Cl	DMSO : 13 mg/mL (28.85 mM; Need ultrasonic)	DMSO Solution	36726	10mM * 30uL	https://www.medchemexpress.com/SEL120-34A_monohydrochloride.html	Cell Cycle/DNA Damage
HYCPK5046	HY-13941B	1-Naphthyl PP1 (hydrochloride)	H7	B480047	956025-47-1	353.85	Src	Hydrochloride	1-Naphthyl PP1 hydrochloride is a selective inhibitor of src family kinases v-Src and c-Fyn as well as the tyrosine kinase c-Abl (IC50 values are 1.0, 0.6, 0.6, 18 and 22 μM for v-Src, c-Fyn, c-Abl, CDK2 and CAMK II respectively)._x000D_ IC50 Value:1.0 uM (v-Src); 0.6 uM (c-Fyn); 18 uM (c-Abl) [1]_x000D_ Target: Src Family kinase_x000D_ 1-Naphthyl PP1 hydrochloride (1-NA-PP1) was considerably mor…	CC(N1N=C(C2=C3C=CC=CC3=CC=C2)C4=C(N)N=CN=C41)(C)C.[H]Cl	DMSO : ≥ 73 mg/mL (206.30 mM)	DMSO Solution	19443	10mM * 30uL	https://www.medchemexpress.com/1-Naphthyl-PP1-hydrochloride.html	Protein Tyrosine Kinase/RTK
HYCPK5046	HY-13895	WHI-P154	H8	B450910	211555-04-3	376.20	Apoptosis; EGFR; JAK	Free Base	WHI-P154 is a potent EGFR inhibitor, and also modestly blocks JAK3, with IC50s of 4 nM and 1.8 μM, respectively.	OC1=CC=C(NC2=C3C=C(OC)C(OC)=CC3=NC=N2)C=C1Br	DMSO : ≥ 47 mg/mL (124.93 mM)	DMSO Solution	12043	10mM * 30uL	https://www.medchemexpress.com/WHI-P154.html	Apoptosis; Epigenetics; JAK/STAT Signaling; Protein Tyrosine Kinase/RTK; Stem Cell/Wnt
HYCPK5046	HY-19957	CH5183284	H9	B499792	1265229-25-1	356.38	FGFR	Free Base	CH5183284 is an orally available and selective FGFR inhibitor with IC50s of 9.3, 7.6, and 22 nM for FGFR1, FGFR2, FGFR3, and FGFR4, respectively.	O=C(C1=C(N)N(C2=CC=C3N=C(C)NC3=C2)N=C1)C(N4)=CC5=C4C=CC=C5	DMSO : 25 mg/mL (70.15 mM; ultrasonic and warming and heat to 50°C)	DMSO Solution	20089	10mM * 30uL	https://www.medchemexpress.com/CH5183284.html	Protein Tyrosine Kinase/RTK
HYCPK5046	HY-19985	PF-06459988	H10	B500627	1428774-45-1	431.88	EGFR	Free Base	PF-06459988 is an irreversible inhibitor of T790M-Containing EGFR Mutants.	C=CC(N1C[C@H](COC2=C3C(NC=C3Cl)=NC(NC4=CN(C)N=C4)=N2)[C@@H](OC)C1)=O	DMSO : 50 mg/mL (115.77 mM; Need ultrasonic)	DMSO Solution	31686	10mM * 30uL	https://www.medchemexpress.com/PF-06459988.html	JAK/STAT Signaling; Protein Tyrosine Kinase/RTK
HYCPK5046	HY-13994	Mps1-IN-2	H11	B480153	1228817-38-6	480.60	Mps1; Polo-like Kinase (PLK)	Free Base	Mps1-IN-2 is a potent, selective and ATP-competitive dual Mps1/Plk1 inhibitor, with an IC50 and a Kd of 145 nM and 12 nM for Mps1 and a Kd of 61 nM for Plk1.	CN(C1=CN=C(NC2=C(OCC)C=C(N3CCC(O)CC3)C=C2)N=C1N(C4CCCC4)CC5)C5=O	DMSO : 14.3 mg/mL (29.75 mM; Need ultrasonic and warming)	DMSO Solution	12771	10mM * 30uL	https://www.medchemexpress.com/Mps1-IN-2.html	Cell Cycle/DNA Damage; Cytoskeleton
HYCPK5047	HY-19815	EGFR-IN-3	A2	B500204	1660963-42-7	530.57	EGFR	Free Base	EGFR-IN-3 is an epidermal growth factor receptor (EGFR) inhibitor.	OCCN1CCN(C2=C(F)C(F)=C(NC3=NC=C4C(C(C5=CC(NC(C=C)=O)=CC=C5)=CC=C4)=N3)C=C2)CC1	DMSO : 125 mg/mL (235.60 mM; Need ultrasonic); H2O : < 0.1 mg/mL (insoluble)	DMSO Solution	34592	10mM * 30uL	https://www.medchemexpress.com/EGFR-IN-3.html	JAK/STAT Signaling; Protein Tyrosine Kinase/RTK
HYCPK5047	HY-12048	Chelerythrine Chloride	A3	B330586	3895-92-9	383.82	Autophagy; PKC	Chloride	Chelerythrine Chloride is a potent, cell-permeable inhibitor of protein kinase C, with an IC50 of 660 nM.	C[N+]1=CC2=C(C(OC)=CC=C2C3=C1C4=CC5=C(OCO5)C=C4C=C3)OC.[Cl-]	DMSO : 4.35 mg/mL (11.33 mM; Need ultrasonic)	DMSO Solution	26018	10mM * 30uL	https://www.medchemexpress.com/Chelerythrine-Chloride.html	Autophagy; Epigenetics; TGF-beta/Smad
HYCPK5047	HY-10804	CCT 137690	A4	B256141	1095382-05-0	551.48	Apoptosis; Aurora Kinase	Free Base	CCT 137690 is a potent and orally available aurora kinase inhibitor with IC50s of 15, 25, and 19 nM for aurora A, B and C, respectively.	CC1=CC(CN(CC2)CCN2C3=C4C(NC(C5=CC=C(N6CCN(C)CC6)C=C5)=N4)=NC=C3Br)=NO1	DMSO : 16.67 mg/mL (30.23 mM; Need ultrasonic)	DMSO Solution	05418	10mM * 30uL	https://www.medchemexpress.com/CCT-137690.html	Apoptosis; Cell Cycle/DNA Damage; Epigenetics
HYCPK5047	HY-18683	Centrinone-B	A5	B502825	1798871-31-4	631.67	Polo-like Kinase (PLK)	Free Base	Centrinone-B (LCR-323) is a potent and highly selective PLK4 inhibitor, with a Ki of 0.59 nM.	FC(C([N+]([O-])=O)=CC=C1)=C1CS(C2=CC(F)=C(SC3=NC(NC4=NNC(C)=C4)=C(OC)C(N5CCCCC5)=N3)C=C2)(=O)=O	DMSO : 8.5 mg/mL (13.46 mM; Need ultrasonic and warming)	DMSO Solution	20844	10mM * 30uL	https://www.medchemexpress.com/Centrinone-B.html	Cell Cycle/DNA Damage
HYCPK5047	HY-113697	PF-05231023	A6	B509234	1037589-69-7	528.55	FGFR	Free Base	PF-05231023, a long-acting fibroblast growth factor 21 (FGF21) analog, is a FGF21-receptor agonist, suitable for development as a potential treatment for T2DM[1][5].	O=C(CCN1C(C=CC1=O)=O)NCCOCCOCCC(NC2=CC=C(C=C2)CCC(N3C(CC3)=O)=O)=O	DMSO : 125 mg/mL (236.50 mM; Need ultrasonic)	DMSO Solution	36869	10mM * 30uL	https://www.medchemexpress.com/PF-05231023.html	Protein Tyrosine Kinase/RTK
HYCPK5047	HY-14440	MP7	A7	B480238	1001409-50-2	516.50	PDK-1	Free Base	MP7 is a phosphoinositide-dependent kinase-1 (PDK1) inhibitor.	O=C(C1=CC=CN(CC2=CC=C(F)C(F)=C2)C1=O)N[C@H](C3=CC=CC=C3)COC4=CC=C(N5)C(NC5=O)=C4	H2O : < 0.1 mg/mL (insoluble); DMSO : ≥ 100 mg/mL (193.61 mM)	DMSO Solution	06811	10mM * 30uL	https://www.medchemexpress.com/pdk1-inhibitor.html	PI3K/Akt/mTOR
HYCPK5047	HY-19928A	Vactosertib (Hydrochloride)	A8	B256125	1352610-25-3	435.88	TGF-β Receptor	Hydrochloride	Vactosertib Hydrochloride (EW-7197 Hydrochloride) is a small-molecule ATP-competitive inhibitor of TGFβRI (ALK5) with an IC50 of 12.9 nM.	CC1=CC=CC(C2=C(C3=CN4C(C=C3)=NC=N4)NC(CNC5=CC=CC=C5F)=N2)=N1.Cl	H2O : 50 mg/mL (114.71 mM; Need ultrasonic); DMSO : 50 mg/mL (114.71 mM; Need ultrasonic)	DMSO Solution	33093	10mM * 30uL	https://www.medchemexpress.com/EW-7197_Hydrochloride.html	TGF-beta/Smad
HYCPK5047	HY-19805	STO-609	A9	B256020	52029-86-4	314.29	AMPK; Autophagy; CaMK	Free Acid	STO-609 is a selective and cell-permeable inhibitor of the Ca2+/calmodulin-dependent protein kinase kinase (CaM-KK), with Ki values of 80 and 15 ng/mL for recombinant CaM-KKα and CaM-KKβ, respectively. STO-609 inhibits AMP-activated protein kinase kinase (AMPKK) activity in HeLa cell lysates with an IC50 ~0.02 g/ml.	O=C(C1=C2C3=C(C4=NC5=CC=CC=C5N4C(C3=CC=C2)=O)C=C1)O	DMSO : 5.6 mg/mL (17.82 mM; Need ultrasonic and warming); H2O : < 0.1 mg/mL (insoluble)	DMSO Solution	23622	10mM * 30uL	https://www.medchemexpress.com/STO-609.html	Autophagy; Epigenetics; Neuronal Signaling; PI3K/Akt/mTOR
HYCPK5047	HY-16397A	Phenformin (hydrochloride)	A10	B440871	834-28-6	241.72	AMPK; Autophagy	Hydrochloride	Phenformin hydrochloride is an anti-diabetic drug from the biguanide class, can activate AMPK activity.	NC(NC(NCCC1=CC=CC=C1)=N)=N.Cl	DMSO : < 1 mg/mL (insoluble or slightly soluble); H2O : 12.5 mg/mL (51.71 mM; Need ultrasonic); Ethanol : < 1 mg/mL (insoluble)	DMSO Solution	10549	10mM * 30uL	https://www.medchemexpress.com/phenformin-hydrochloride.html	Autophagy; Epigenetics; PI3K/Akt/mTOR
HYCPK5047	HY-19836	PF06650833	A11	B281697	1817626-54-2	361.37	IRAK	Free Base	PF06650833 is a potent, selective and orally active inhibitor of interleukin-1 receptor associated kinase 4 (IRAK4) with IC50s of 0.2 and 2.4 nM in the cell and PBMC assay, respectively. PF06650833 is used to treat diseases such as rheumatoid arthritis, lupus, and lymphomas[1][2].	NC(C1=C(OC)C=C2C(C=CN=C2OC[C@@H]3[C@H](CC)[C@H](F)C(N3)=O)=C1)=O	DMSO : ≥ 33 mg/mL (91.32 mM)	DMSO Solution	22732	10mM * 30uL	https://www.medchemexpress.com/PF06650833.html	Immunology/Inflammation; Protein Tyrosine Kinase/RTK
HYCPK5047	HY-12056	BIX02189	B2	B488188	1265916-41-3	440.54	ERK; MEK	Free Base	BIX02189 is a potent and selective MEK5 inhibitor with an IC50 of 1.5 nM. BIX02189 also inhibits ERK5 catalytic activity with an IC50 of 59 nM.	O=C(N(C)C)C1=CC(NC2=O)=C(/C2=C(C3=CC=CC=C3)/NC4=CC=CC(CN(C)C)=C4)C=C1.[(Z)]	DMSO : ≥ 49.4 mg/mL (112.14 mM)	DMSO Solution	11993	10mM * 30uL	https://www.medchemexpress.com/BIX02189.html	MAPK/ERK Pathway; Stem Cell/Wnt
HYCPK5047	HY-10403	PH-797804	B3	B488399	586379-66-0	477.30	Autophagy; p38 MAPK	Free Base	PH-797804 is a ATP-competitive, selective p38α/p38β inhibitor (IC50=26 nM and Ki=5.8 nM for p38α; Ki=40 nM for p38β) and does not inhibit JNK2.	O=C(C1=CC=C(C(N2C(C)=CC(OCC3=CC=C(C=C3F)F)=C(C2=O)Br)=C1)C)NC	DMSO : 50 mg/mL (104.76 mM; Need ultrasonic)	DMSO Solution	05015	10mM * 30uL	https://www.medchemexpress.com/PH-797804.html	Autophagy; MAPK/ERK Pathway
HYCPK5047	HY-N2329	Piperlongumine	B4	B493494	20069-09-4	317.34	Apoptosis; Autophagy; Bacterial; ERK; Reactive Oxygen Species	Free Base	Piperlongumine is a natural alkaloid isolated from Piper longum Linn[1], possesses ant-inflammatory, antibacterial, antiangiogenic, antioxidant, antitumor, and antidiabetic activities[2]. Piperlongumine induces ROS, and induces apoptosis in cancer cell lines[1]. Piperlongumine shows anti-cardiac fibrosis activity, suppresses myofibroblast transformation via suppression of the ERK1/2 signaling pat…	O=C1C=CCCN1C(/C=C/C2=CC(OC)=C(OC)C(OC)=C2)=O	DMSO : ≥ 100 mg/mL (315.12 mM)	DMSO Solution	36942	10mM * 30uL	https://www.medchemexpress.com/Piperlongumine.html	Anti-infection; Apoptosis; Autophagy; Immunology/Inflammation; MAPK/ERK Pathway; Metabolic Enzyme/Protease; NF-κB; Stem Cell/Wnt
HYCPK5047	HY-13001	Quizartinib	B5	B496763	950769-58-1	560.67	Autophagy; FLT3	Free Base	Quizartinib (AC220) is a potent Flt3 tyrosine kinase inhibitor with a Kd of 1.6±0.7 nM.	O=C(NC1=NOC(C(C)(C)C)=C1)NC2=CC=C(C=C2)C3=CN4C(SC5=CC(OCCN6CCOCC6)=CC=C45)=N3	DMSO : ≥ 33 mg/mL (58.86 mM)	DMSO Solution	20907	10mM * 30uL	https://www.medchemexpress.com/Quizartinib.html	Autophagy; Protein Tyrosine Kinase/RTK
HYCPK5047	HY-N0773	Isovitexin	B6	B493703	38953-85-4	432.38	JNK; NF-κB	Free Base	Isovitexin is a flavonoid isolated from rice hulls of Oryza sativa, possesses anti-inflammatory and anti-oxidant activities; Isovitexin acts like a JNK1/2 inhibitor and inhibits the activation of NF-κB.	OC1=C(C2=O)C(OC(C3=CC=C(O)C=C3)=C2)=CC(O)=C1[C@@H]([C@@H]([C@@H](O)[C@@H]4O)O)O[C@@H]4CO	DMSO : ≥ 86.6 mg/mL (200.29 mM)	DMSO Solution	30590	10mM * 30uL	https://www.medchemexpress.com/Isovitexin.html	MAPK/ERK Pathway; NF-κB
HYCPK5047	HY-14711	Reversine	B7	B448391	656820-32-5	393.49	Aurora Kinase; Autophagy	Free Base	Reversine is a novel class of ATP-competitive Aurora kinase inhibitor with IC50s of 400, 500 and 400 nM for Aurora A, Aurora B and Aurora C, respectively.	C1(NC2=CC=C(N3CCOCC3)C=C2)=NC(NC4CCCCC4)=C5C(NC=N5)=N1	DMSO : 20 mg/mL (50.83 mM; Need ultrasonic); H2O : < 0.1 mg/mL (insoluble)	DMSO Solution	09473	10mM * 30uL	https://www.medchemexpress.com/reversine.html	Autophagy; Cell Cycle/DNA Damage; Epigenetics
HYCPK5047	HY-13203	NVP-TAE 226	B8	B493128	761437-28-9	468.94	Apoptosis; FAK; IGF-1R; Insulin Receptor; Pyk2	Free Base	NVP-TAE 226 (TAE226) is a potent and ATP-competitive dual FAK and IGF-1R inhibitor with IC50s of 5.5 nM and 140 nM, respectively. NVP-TAE 226 (TAE226) also effectively inhibits Pyk2 and insulin receptor (InsR) with IC50s of 3.5 nM and 44 nM, respectively[1][2].	O=C(C1=C(C=CC=C1)NC2=NC(NC3=C(C=C(C=C3)N4CCOCC4)OC)=NC=C2Cl)NC	H2O : < 0.1 mg/mL (insoluble); DMSO : 50 mg/mL (106.62 mM; Need ultrasonic)	DMSO Solution	05764	10mM * 30uL	https://www.medchemexpress.com/NVP-TAE-226.html	Apoptosis; Protein Tyrosine Kinase/RTK
HYCPK5047	HY-12059	AT7867	B9	B489549	857531-00-1	337.85	Akt; PKA; Ribosomal S6 Kinase (RSK)	Free Base	AT7867 is a potent ATP-competitive inhibitor of Akt1/Akt2/Akt3 and p70S6K/PKA with IC50s of 32 nM/17 nM/47 nM and 85 nM/20 nM, respectively.	ClC1=CC=C(C=C1)C2(CCNCC2)C3=CC=C(C=C3)C4=CNN=C4	DMSO : 10 mg/mL (29.60 mM; Need ultrasonic)	DMSO Solution	08003	10mM * 30uL	https://www.medchemexpress.com/AT7867.html	MAPK/ERK Pathway; PI3K/Akt/mTOR; Protein Tyrosine Kinase/RTK; Stem Cell/Wnt
HYCPK5047	HY-12031	U0126	B10	B491799	1173097-76-1	426.56	Autophagy; MEK; Mitophagy; Virus Protease		U0126 is a potent and non-ATP competitive MEK1 and MEK2 inhibitor, with IC50s of 70 nM and 60 nM, respectively.	NC1=CC=CC=C1S/C(N)=C(/C(C#N)=C(SC2=C(C=CC=C2)N)\N)C#N.CCO	H2O : < 0.1 mg/mL (insoluble); DMSO : ≥ 49 mg/mL (114.87 mM)	DMSO Solution	19826	10mM * 30uL	https://www.medchemexpress.com/U0126.html	Anti-infection; Autophagy; MAPK/ERK Pathway
HYCPK5047	HY-13002	Torin 2	B11	B493385	1223001-51-1	432.40	Apoptosis; Autophagy; DNA-PK; mTOR	Free Base	Torin 2 is an mTOR inhibitor with EC50 of 0.25 nM for inhibiting cellular mTOR activity, and exhibits 800-fold selectivity over PI3K (EC50: 200 nM). Torin 2 also inhibits DNA-PK with an IC50 of 0.5 nM in the cell free assay. Torin 2 can suppress both mTORC1 and mTORC2.	O=C1N(C2=C(C=C1)C=NC3=CC=C(C=C32)C4=CC=C(N=C4)N)C5=CC=CC(C(F)(F)F)=C5	DMSO : 25 mg/mL (57.82 mM; Need ultrasonic)	DMSO Solution	09572	10mM * 30uL	https://www.medchemexpress.com/Torin-2.html	Apoptosis; Autophagy; Cell Cycle/DNA Damage; PI3K/Akt/mTOR
HYCPK5047	HY-15477	YS-49	C2	B274376	132836-42-1	386.28	Adrenergic Receptor; Akt; Angiotensin Receptor; PI3K	Hydrobromide	YS-49 is a PI3K/Akt (a downstream target of RhoA) activator, to reduce RhoA/PTEN activation in the 3-methylcholanthrene-treated cells. YS-49 inhibits angiotensin II (Ang II)-stimulated proliferation of VSMCs via induction of heme oxygenase (HO)-1. YS-49 is also an isoquinoline compound alkaloid, has a strong positive inotropic action through activation of cardiac β-adrenoceptors[1][2][3].	OC1=CC2=C(C(CC3=C4C=CC=CC4=CC=C3)NCC2)C=C1O.[H]Br	DMSO : ≥ 100 mg/mL (258.88 mM)	DMSO Solution	10364	10mM * 30uL	https://www.medchemexpress.com/ys-49.html	GPCR/G Protein; Neuronal Signaling; PI3K/Akt/mTOR
HYCPK5047	HY-15797	UNC2250	C3	B274667	1493694-70-4	440.58	TAM Receptor	Free Base	UNC2250 is a potent and selective Mer inhibitor with an IC50 of 1.7 nM, about 160- and 60-fold selectivity over the closely related kinases Axl/Tyro3.	CCCCNC1=NC(N[C@@H]2CC[C@@H](O)CC2)=C(C3=CC=C(CN4CCOCC4)C=N3)C=N1	DMSO : 20 mg/mL (45.39 mM; ultrasonic and warming and heat to 60°C); 0.1 M HCL : 12.5 mg/mL (28.37 mM; ultrasonic and adjust pH to 3 with HCl)	DMSO Solution	11047	10mM * 30uL	https://www.medchemexpress.com/UNC2250.html	Protein Tyrosine Kinase/RTK
HYCPK5047	HY-12357	Bempedoic acid	C4	B339061	738606-46-7	344.49	AMPK; ATP Citrate Lyase	Free Acid	Bempedoic acid (ETC-1002) is an ATP-citrate lyase (ACL) inhibitor[1]. Bempedoic acid (ETC-1002) activates AMPK[2].	O=C(O)C(C)(C)CCCCCC(O)CCCCCC(C)(C)C(O)=O	DMSO : 100 mg/mL (290.28 mM; Need ultrasonic)	DMSO Solution	16603	10mM * 30uL	https://www.medchemexpress.com/ETC-1002.html	Epigenetics; Metabolic Enzyme/Protease; PI3K/Akt/mTOR
HYCPK5047	HY-16265	JI-101	C5	B273441	900573-88-8	466.33	Ephrin Receptor; PDGFR; VEGFR	Free Base	JI-101 is an orally available multi-kinase inhibitor of VEGFR2，PDGFRβ and EphB4 with potent anti-cancer activity.	O=C(NC1=CC(Br)=CC=C1OC)NC2=CC=CC3=C2C=CN3CC4=CC(N)=NC=C4	DMSO : ≥ 100 mg/mL (214.44 mM)	DMSO Solution	20732	10mM * 30uL	https://www.medchemexpress.com/JI-101.html	Protein Tyrosine Kinase/RTK
HYCPK5047	HY-15816	Ulixertinib	C6	B313310	869886-67-9	433.33	ERK	Free Base	Ulixertinib (BVD-523; VRT752271) is a potent, orally active, highly selective, ATP-competitive and reversible covalent inhibitor of ERK1/2 kinases, with an IC50 of <0.3 nM against ERK2. Ulixertinib (BVD-523; VRT752271) inhibits the phosphorylated ERK2 (pERK) and downstream kinase RSK (pRSK) in an A375 melanoma cell line[1][2].	O=C(C1=CC(C2=CC(NC(C)C)=NC=C2Cl)=CN1)N[C@@H](C3=CC=CC(Cl)=C3)CO	DMSO : ≥ 45 mg/mL (103.85 mM)	DMSO Solution	11829	10mM * 30uL	https://www.medchemexpress.com/VRT752271.html	MAPK/ERK Pathway; Stem Cell/Wnt
HYCPK5047	HY-107145	Ningetinib Tosylate	C7	B337630	1394820-77-9	728.79	c-Met/HGFR; TAM Receptor; VEGFR	Tosylate	Ningetinib Tosylate is a potent, orally bioavailable small molecule tyrosine kinase inhibitor (TKI) with IC50s of 6.7, 1.9 and <1.0 nM for c-Met, VEGFR2 and Axl, respectively.	CC1=CC=C(S(=O)(O)=O)C=C1.CC2=C(C(NC3=CC(F)=C(OC4=CC=NC5=C4C=CC(OCC(C)(O)C)=C5)C=C3)=O)C(N(C6=CC=CC=C6)N2C)=O	DMSO : 8.25 mg/mL (11.32 mM; Need ultrasonic and warming)	DMSO Solution	28167	10mM * 30uL	https://www.medchemexpress.com/Ningetinib_Tosylate.html	Protein Tyrosine Kinase/RTK
HYCPK5047	HY-B0793	AZ-5104	C8	B495196	1421373-98-9	485.58	EGFR	Free Base	AZ-5104 is an active, demethylated metabolite of AZD 9291. AZ-5104 is an EGFR inhibitor with IC50s of 1, 6, 1, 25 and 7 nM for EGFRL858R/T790M, EGFRL858R, EGFRL861Q, EGFR and ErbB4, respectively.	C=CC(NC1=CC(NC2=NC=CC(C3=CNC4=C3C=CC=C4)=N2)=C(OC)C=C1N(CCN(C)C)C)=O	DMSO : ≥ 28 mg/mL (57.66 mM); H2O : < 0.1 mg/mL (insoluble)	DMSO Solution	22929	10mM * 30uL	https://www.medchemexpress.com/AZ-5104.html	JAK/STAT Signaling; Protein Tyrosine Kinase/RTK
HYCPK5047	HY-18696	AMG-337	C9	B487115	1173699-31-4	463.46	c-Met/HGFR	Free Base	AMG-337 is a potent and highly selective small molecule ATP-competitive MET kinase inhibitor. AMG 337 inhibits MET kinase activity with an IC50 of < 5nM in enzymatic assays._x000D_ IC50 value: < 5nM [1]_x000D_ Target: MET_x000D_ in vitro: AMG-337 demonstrates exquisite selectivity for MET when profiled against a diverse panel of over 400 protein and lipid kinases in a competitive binding assay. I…	O=C1C2=C(N=CC(OCCOC)=C2)C=CN1[C@@H](C3=NN=C4C(F)=CC(C5=CN(C)N=C5)=CN43)C	DMSO : ≥ 30 mg/mL (64.73 mM)	DMSO Solution	18943	10mM * 30uL	https://www.medchemexpress.com/AMG-337.html	Protein Tyrosine Kinase/RTK
HYCPK5047	HY-16712	LDN-214117	C10	B478994	1627503-67-6	419.52	TGF-β Receptor	Free Base	LDN-214117 is a potent and selective ALK2 inhibitor with IC50 of 22 nM; > 100 fold selectivity for ALK5; also inhibits BMP6(IC50=100 nM)._x000D_ IC50 value: 22 nM(ALK2) [1]_x000D_ Target: ALK2 inhibitor_x000D_ LDN-214117 is a highly BMP selective compound, significantly biased toward ALK2 and its cognate ligands including BMP6 and also demonstrates a high degree of kinome selectivity and low_x000…	CC(C(C1=CC(OC)=C(OC)C(OC)=C1)=C2)=NC=C2C3=CC=C(N4CCNCC4)C=C3	DMSO : ≥ 100 mg/mL (238.37 mM)	DMSO Solution	15605	10mM * 30uL	https://www.medchemexpress.com/LDN-214117.html	TGF-beta/Smad
HYCPK5047	HY-16071	AT13148	C11	B495517	1056901-62-2	313.78	Akt; PKA; Ribosomal S6 Kinase (RSK); ROCK	Free Base	AT13148 is an orally active and ATP-competitive, multi-AGC kinase inhibitor with IC50s of 38 nM/402 nM/50 nM, 8 nM, 3 nM, and 6 nM/4 nM for Akt1/2/3, p70S6K, PKA, and ROCKI/II, respectively.	ClC1=CC=C([C@](C2=CC=C(C3=CNN=C3)C=C2)(O)CN)C=C1	DMSO : 50 mg/mL (159.35 mM; Need ultrasonic)	DMSO Solution	22172	10mM * 30uL	https://www.medchemexpress.com/at13148.html	Cell Cycle/DNA Damage; MAPK/ERK Pathway; PI3K/Akt/mTOR; Protein Tyrosine Kinase/RTK; Stem Cell/Wnt; TGF-beta/Smad
HYCPK5047	HY-16755	Solcitinib	D2	B486500	1206163-45-2	389.45	JAK	Free Base	Solcitinib is an orally active, competitive, potent, selective JAK1 inhibitor, with an IC50 of 9.8 nM, and 11-, 55- and 23-fold selectivity over JAK2, JAK3 and TYK2, respectively; Solcitinib is used in the research of moderate-to-severe plaque-type psoriasis.	O=C(C1CC1)NC2=NN3C(C4=CC=C(C(N5CC(C)(C)C5)=O)C=C4)=CC=CC3=N2	DMSO : 20 mg/mL (51.35 mM; Need ultrasonic and warming)	DMSO Solution	18855	10mM * 30uL	https://www.medchemexpress.com/Solcitinib.html	Epigenetics; JAK/STAT Signaling; Stem Cell/Wnt
HYCPK5047	HY-15729A	Rociletinib hydrobromide	D3	B459165	1446700-26-0	636.46	EGFR	Bromide	Rociletinib hydrobromide (CO-1686 hydrobromide) is an orally delivered kinase inhibitor that specifically targets the mutant forms of EGFR including T790M, and the Ki values for EGFRL858R/T790M and EGFRWT are 21.5 nM and 303.3 nM, respectively.	C=CC(NC1=CC=CC(NC2=NC(NC3=CC=C(N4CCN(C(C)=O)CC4)C=C3OC)=NC=C2C(F)(F)F)=C1)=O.[H]Br	DMSO : ≥ 59 mg/mL (92.70 mM); H2O : < 0.1 mg/mL (insoluble)	DMSO Solution	18818	10mM * 30uL	https://www.medchemexpress.com/CO-1686-hydrobromide.html	JAK/STAT Signaling; Protein Tyrosine Kinase/RTK
HYCPK5047	HY-15773	PF-4708671	D4	B459856	1255517-76-0	390.41	Autophagy; Ribosomal S6 Kinase (RSK)	Free Base	PF-4708671 is a potent cell-permeable S6K1 inhibitor with a Ki of 20 nM and IC50 of 160 nM.	FC(C1=CC=C2N=C(CN3CCN(C4=NC=NC=C4CC)CC3)NC2=C1)(F)F	DMSO : 33.33 mg/mL (85.37 mM; Need ultrasonic)	DMSO Solution	10592	10mM * 30uL	https://www.medchemexpress.com/PF-4708671.html	Autophagy; MAPK/ERK Pathway
HYCPK5047	HY-15437	SL327	D5	B459722	305350-87-2	335.35	MEK	Free Base	SL327 inhibits MEK1 and MEK2, with IC50 values of 180 nM and 220 nM, respectively.	FC(F)(F)C1=C(/C(C#N)=C(N)/SC2=CC=C(N)C=C2)C=CC=C1	DMSO : 68 mg/mL (202.77 mM; Need ultrasonic); Ethanol : 0.1 mg/mL (0.30 mM; Need ultrasonic and warming)	DMSO Solution	07128	10mM * 30uL	https://www.medchemexpress.com/SL327.html	MAPK/ERK Pathway
HYCPK5047	HY-13524	AG-1478	D6	B452001	153436-53-4	315.75	EGFR	Free Base	AG-1478 is a selective EGFR tyrosine kinase inhibitor with IC50 of 3 nM.	COC1=CC2=NC=NC(NC3=CC=CC(Cl)=C3)=C2C=C1OC	DMSO : ≥ 100 mg/mL (316.71 mM)	DMSO Solution	09675	10mM * 30uL	https://www.medchemexpress.com/ag-1478.html	JAK/STAT Signaling; Protein Tyrosine Kinase/RTK
HYCPK5047	HY-16585	VS-5584	D7	B486575	1246560-33-7	354.41	mTOR; PI3K	Free Base	VS-5584 is a pan-PI3K/mTOR kinase inhibitor with IC50s of 16 nM, 68 nM, 42 nM, 25 nM, and 37 nM for PI3Kα, PI3Kβ, PI3Kδ, PI3Kγ and mTOR, respectively. VS-5584 simultaneously blocks mTORC2 as well as mTORC1.	NC1=NC=C(C2=C3N=C(C)N(C(C)C)C3=NC(N4CCOCC4)=N2)C=N1	DMSO : 33.33 mg/mL (94.04 mM; Need ultrasonic)	DMSO Solution	09924	10mM * 30uL	https://www.medchemexpress.com/vs-5584.html	PI3K/Akt/mTOR
HYCPK5047	HY-15727	Afuresertib	D8	B459642	1047644-62-1	427.32	Akt; PKC; ROCK	Free Base	Afuresertib (GSK2110183) is an orally bioavailable, selective, ATP-competitive and potent pan-Akt kinase inhibitor with Kis of 0.08/2/2.6 nM for Akt1/Akt2/Akt3, respectively[1][2].	O=C(C1=CC(C2=C(Cl)C=NN2C)=C(Cl)S1)N[C@@H](CC3=CC=CC(F)=C3)CN	DMSO : ≥ 40 mg/mL (93.61 mM)	DMSO Solution	13695	10mM * 30uL	https://www.medchemexpress.com/Afuresertib.html	Cell Cycle/DNA Damage; Epigenetics; PI3K/Akt/mTOR; Stem Cell/Wnt; TGF-beta/Smad
HYCPK5047	HY-18982	Anisomycin	D9	B462451	22862-76-6	265.31	Apoptosis; DNA/RNA Synthesis; JNK	Free Base	Anisomycin is a potent protein synthesis inhibitor which interferes with protein and DNA synthesis by inhibiting peptidyl transferase or the 80S ribosome system. Anisomycin is a JNK activator, which increases phospho-JNK.	O[C@@H]1[C@@H](OC(C)=O)[C@@H](CC2=CC=C(OC)C=C2)NC1	DMSO : ≥ 50 mg/mL (188.46 mM)	DMSO Solution	22548	10mM * 30uL	https://www.medchemexpress.com/Anisomycin.html	Apoptosis; Cell Cycle/DNA Damage; MAPK/ERK Pathway
HYCPK5047	HY-15343	CEP-33779	D10	B459765	1257704-57-6	462.57	JAK	Free Base	CEP-33779 is a novel, selective, and orally bioavailable inhibitor of JAK2 with an IC50 of 1.8±0.6 nM.	O=S(C1=CC=C(C2=CC=CN3C2=NC(NC4=CC=CC(N5CCN(C)CC5)=C4)=N3)C=C1)(C)=O	DMSO : 50 mg/mL (108.09 mM; Need ultrasonic)	DMSO Solution	16103	10mM * 30uL	https://www.medchemexpress.com/CEP-33779.html	Epigenetics; JAK/STAT Signaling; Stem Cell/Wnt
HYCPK5047	HY-13261	A66	D11	B486421	1166227-08-2	393.53	PI3K	Free Base	A66 is a highly specific and selective p110α inhibitor with an IC50 of 32 nM.	CC(C)(C1=NC(C2=C(N=C(S2)NC(N3[C@@H](CCC3)C(N)=O)=O)C)=CS1)C	DMSO : 50 mg/mL (127.06 mM; Need ultrasonic)	DMSO Solution	15444	10mM * 30uL	https://www.medchemexpress.com/A66.html	PI3K/Akt/mTOR
HYCPK5047	HY-15457	Triciribine	E2	B459643	35943-35-2	320.30	Akt; DNA/RNA Synthesis; HIV	Free Base	Triciribine is a DNA synthesis inhibitor, also inhibits Akt and HIV-1/2 with IC50 of 130 nM, and 0.02-0.46 μM, respectively.	OC[C@H]1O[C@H]([C@H](O)[C@@H]1O)N2C3=NC=NC4=C3C(C(N)=NN4C)=C2	DMSO : 100 mg/mL (312.21 mM; Need ultrasonic)	DMSO Solution	11279	10mM * 30uL	https://www.medchemexpress.com/Triciribine.html	Anti-infection; Cell Cycle/DNA Damage; PI3K/Akt/mTOR
HYCPK5047	HY-112233	O-304	E3	B442384	1261289-04-6	380.25	AMPK	Free Base	O-304 is a first-in-class, orally available pan-AMPK activator, which increases AMPK activity by suppressing the dephosphorylation of pAMPK. O-304 exhibits a great potential as a drug to treat type 2 diabetes (T2D) and associated cardiovascular complications [1][2].	O=C(NC(SN1CC2=CC=C(Cl)C=C2)=NC1=O)C3=CC=C(Cl)C=C3	DMSO : 30 mg/mL (78.90 mM; Need ultrasonic and warming)	DMSO Solution	30857	10mM * 30uL	https://www.medchemexpress.com/O-304.html	Epigenetics; PI3K/Akt/mTOR
HYCPK5047	HY-14394	TBB	E4	B480601	17374-26-4	434.71	Casein Kinase	Free Base	TBB is a cell-permeable and ATP-competitive CK2 inhibitor with an IC50 of 0.15 μM for rat liver CK2.	BrC1=C2C(NN=N2)=C(Br)C(Br)=C1Br	DMSO : ≥ 100 mg/mL (230.04 mM); H2O : < 0.1 mg/mL (insoluble)	DMSO Solution	07804	10mM * 30uL	https://www.medchemexpress.com/TBB.html	Cell Cycle/DNA Damage; Stem Cell/Wnt
HYCPK5047	HY-13689	Go 6983	E5	B479730	133053-19-7	442.51	PKC	Free Base	Go 6983 is a pan-PKC inhibitor against for PKCα, PKCβ, PKCγ, PKCδ and PKCζ with IC50 of 7 nM, 7 nM, 6 nM, 10 nM and 60 nM, respectively.	O=C(C(C1=CN(CCCN(C)C)C2=C1C=C(OC)C=C2)=C3C4=CNC5=C4C=CC=C5)NC3=O	DMSO : ≥ 34 mg/mL (76.83 mM); H2O : < 0.1 mg/mL (insoluble)	DMSO Solution	22213	10mM * 30uL	https://www.medchemexpress.com/Go-6983.html	Epigenetics; TGF-beta/Smad
HYCPK5047	HY-18937	WEHI-345	E6	B462349	1354825-58-3	401.46	RIP kinase	Free Base	WEHI-345 is a potent and selective RIPK2 kinase inhibitor with an IC50 of 0.13 μM, which delays RIPK2 ubiquitylation and NF-κB activation on oligomerization domain (NOD) stimulation[1].	O=C(C1=CC=NC=C1)NCC(C)(N2N=C(C3=CC=C(C)C=C3)C4=C(N)N=CN=C42)C	DMSO : ≥ 32 mg/mL (79.71 mM)	DMSO Solution	22722	10mM * 30uL	https://www.medchemexpress.com/WEHI-345.html	Apoptosis
HYCPK5047	HY-12018	Vatalanib (dihydrochloride)	E7	B433920	212141-51-0	419.73	Apoptosis; VEGFR	Hydrochloride	Vatalanib dihydrochloride (PTK787 dihydrochloride) is an inhibitor of VEGFR2/KDR with IC50 of 37 nM.	ClC1=CC=C(C=C1)NC2=NN=C(C3=C2C=CC=C3)CC4=CC=NC=C4.[H]Cl.[H]Cl	DMSO : ≥ 125 mg/mL (297.81 mM)	DMSO Solution	26145	10mM * 30uL	https://www.medchemexpress.com/Vatalanib.html	Apoptosis; Protein Tyrosine Kinase/RTK
HYCPK5047	HY-10406	Talmapimod	E8	B447960	309913-83-5	513.00	Autophagy; p38 MAPK	Free Base	Talmapimod (SCIO-469) is an orally active, selective, and ATP-competitive p38α inhibitor with IC50 of 9 nM, shows about 10-fold selectivity over p38β, and at least 2000-fold selectivity over a panel of 20 other kinases, including other MAPKs.	O=C(N(C)C)C(C1=CN(C)C2=C1C=C(C(N3[C@H](C)CN(CC4=CC=C(F)C=C4)[C@@H](C)C3)=O)C(Cl)=C2)=O	DMSO : ≥ 100 mg/mL (194.93 mM)	DMSO Solution	20795	10mM * 30uL	https://www.medchemexpress.com/SCIO-469.html	Autophagy; MAPK/ERK Pathway
HYCPK5047	HY-12513	LY3023414	E9	B457118	1386874-06-1	406.48	Autophagy; DNA-PK; mTOR; PI3K	Free Base	LY3023414 potently and selectively inhibits class I PI3K isoforms, DNA-PK, and mTORC1/2 with IC50s of 6.07 nM, 77.6 nM, 38 nM, 23.8 nM, 4.24 nM and 165 nM for PI3Kα, PI3Kβ, PI3Kδ, PI3Kγ, DNA-PK and mTOR, respectively. LY3023414 potently inhibits mTORC1/2 at low nanomolar concentrations.	O=C(N1C[C@@H](OC)C)N(C)C2=C1C3=CC(C4=CC(C(C)(O)C)=CN=C4)=CC=C3N=C2	DMSO : 50 mg/mL (123.01 mM; Need ultrasonic)	DMSO Solution	19361	10mM * 30uL	https://www.medchemexpress.com/LY3023414.html	Autophagy; Cell Cycle/DNA Damage; PI3K/Akt/mTOR
HYCPK5047	HY-15193	EMD638683	E10	B476729	1181770-72-8	364.34	SGK	Free Base	EMD638683 is a highly selective SGK1 inhibitor, with an IC50 value of 3 μM.	CC1=C(CC)C(C(NNC(C(O)C2=CC(F)=CC(F)=C2)=O)=O)=CC=C1O	DMSO : ≥ 50 mg/mL (137.23 mM)	DMSO Solution	06860	10mM * 30uL	https://www.medchemexpress.com/EMD638683.html	Metabolic Enzyme/Protease
HYCPK5047	HY-15192	GSK 650394	E11	B478513	890842-28-1	382.45	SGK	Free Acid	GSK 650394 is a novel SGK inhibitor with IC50 of 62 nM and 103 nM for SGK1 and SGK2 in the SPA assay respectively.	O=C(O)C(C=C1)=C(C2CCCC2)C=C1C3=CNC(C3=C4)=NC=C4C5=CC=CC=C5	DMSO : ≥ 40.7 mg/mL (106.42 mM); H2O : < 0.1 mg/mL (insoluble)	DMSO Solution	10518	10mM * 30uL	https://www.medchemexpress.com/GSK-650394.html	Metabolic Enzyme/Protease
HYCPK5047	HY-12028	PD98059	F2	B529878	167869-21-8	267.28	Autophagy; MEK	Free Base	PD98059 is a selective, cell permeable inhibitor of the MEK. PD98059 binds to the inactive form of MEK, thereby preventing the activation of MEK1 (IC50=2-7 μM) and MEK2 (IC50=50 μM) by upstream kinases. PD98059 causes G1 arrest by blocking p53-dependent p21 induction.	O=C1C=C(OC2=CC=CC=C21)C3=CC=CC(OC)=C3N	DMSO : 16 mg/mL (59.86 mM; Need ultrasonic and warming); H2O : < 0.1 mg/mL (insoluble)	DMSO Solution	12764	10mM * 30uL	https://www.medchemexpress.com/PD98059.html	Autophagy; MAPK/ERK Pathway
HYCPK5047	HY-12470	PF-4800567	F3	B530569	1188296-52-7	359.81	Casein Kinase	Free Base	PF-4800567 is a potent and selective inhibitor of casein kinase 1? (CK1?), with an IC50 of 32 nM, which is greater than 20-fold selectivity over CK1δ (IC50, 711 nM).	NC1=C2C(N(C3CCOCC3)N=C2COC4=CC=CC(Cl)=C4)=NC=N1	DMSO : 75 mg/mL (208.44 mM; Need ultrasonic)	DMSO Solution	34830	10mM * 30uL	https://www.medchemexpress.com/PF-4800567.html	Cell Cycle/DNA Damage; Stem Cell/Wnt
HYCPK5047	HY-112305	AZ32	F4	B530035		328.37	ATM/ATR	Free Base	AZ32 is an orally bioavailable and blood-brain barrier-penetrating ATM inhibitor with an IC50 of <6.2 nM for ATM enzyme, and an IC50 of 0.31 μM for ATM in cell.	O=C(NC)C(C=C1)=CC=C1C2=CN=C3C=NC(C4=CC=CC=C4)=CN32	DMSO : ≥ 150 mg/mL (456.80 mM)	DMSO Solution	32548	10mM * 30uL	https://www.medchemexpress.com/AZ32.html	Cell Cycle/DNA Damage; PI3K/Akt/mTOR
HYCPK5047	HY-13050	Sapitinib	F5	B536429	848942-61-0	473.93	EGFR	Free Base	Sapitinib (AZD-8931) is a reversible, ATP competitive EGFR inhibitor of with IC50s of 4, 3 and 4 nM for EGFR, ErbB2 and ErbB3 in cells, respectively.	O=C(CN1CCC(OC2=CC3=C(NC4=CC=CC(Cl)=C4F)N=CN=C3C=C2OC)CC1)NC	DMSO : ≥ 33 mg/mL (69.63 mM)	DMSO Solution	21224	10mM * 30uL	https://www.medchemexpress.com/Sapitinib.html	JAK/STAT Signaling; Protein Tyrosine Kinase/RTK
HYCPK5047	HY-112842	MBQ-167	F6	B578744	2097938-73-1	338.41	CDK; Ras	Free Base	MBQ-167 is a dual Rac/Cdc42 inhibitor, with IC50s of 103 nM for Rac 1/2/3 and 78 nM for Cdc42 in MDA-MB-231 cells, respectively.	CCN1C2=C(C3=C1C=CC=C3)C=C(N4N=NC=C4C5=CC=CC=C5)C=C2	H2O : < 0.1 mg/mL (insoluble); DMSO : 155 mg/mL (458.02 mM; Need ultrasonic)	DMSO Solution	33655	10mM * 30uL	https://www.medchemexpress.com/MBQ-167.html	Cell Cycle/DNA Damage; GPCR/G Protein
HYCPK5047	HY-15999	Cerdulatinib	F7	B433928	1198300-79-6	445.54	JAK; Syk	Free Base	Cerdulatinib (PRT062070) is a selective Tyk2 inhibitor with an IC50 of 0.5 nM. Cerdulatinib (PRT062070) also is a dual JAK and SYK inhibitor with IC50s of 12, 6, 8 and 32 for JAK1, 2, 3 and SYK, respectively.	O=S(N(CC1)CCN1C2=CC=C(NC3=NC=C(C(N)=O)C(NC4CC4)=N3)C=C2)(CC)=O	DMSO : ≥ 30 mg/mL (67.33 mM)	DMSO Solution	12980	10mM * 30uL	https://www.medchemexpress.com/Cerdulatinib.html	Epigenetics; JAK/STAT Signaling; Protein Tyrosine Kinase/RTK; Stem Cell/Wnt
HYCPK5047	HY-N1412	1,3-Dicaffeoylquinic acid	F8	B485967	19870-46-3	516.45	Akt; PI3K; Reactive Oxygen Species	Free Acid	1,3-Dicaffeoylquinic acid is a caffeoylquinic acid derivative that exhibits antioxidant activity and radical scavenging activity.	O=C([C@@]1(OC(/C=C/C2=CC=C(O)C(O)=C2)=O)C[C@@H](OC(/C=C/C3=CC=C(O)C(O)=C3)=O)[C@H](O)[C@H](O)C1)O	DMSO : ≥ 23 mg/mL (44.53 mM)	DMSO Solution	29984	10mM * 30uL	https://www.medchemexpress.com/1,3-Dicaffeoylquinic-acid.html	Immunology/Inflammation; Metabolic Enzyme/Protease; NF-κB; PI3K/Akt/mTOR
HYCPK5047	HY-12017A	PF-04217903 (methanesulfonate)	F9	B535112	956906-93-7	468.49	c-Met/HGFR	Mesylate	PF-04217903 methanesulfonate is a selective ATP-competitive c-Met inhibitor with IC50 of 4.8 nM, susceptible to oncogenic mutations (no activity to Y1230C mutant)._x000D_ IC50 value: 4.8 nM [1]_x000D_ Target: c-Met_x000D_ in vitro: Being more selective than staurosporine or PF-02341066, PF-04217903 displays >1000-fold selectivity for c-Met over a panel of 208 kinases, although more susceptible to…	OCCN1N=CC(C2=NC3=C(N=C2)N=NN3CC4=CC5=CC=CN=C5C=C4)=C1.CS(=O)(O)=O	DMSO : 50 mg/mL (106.73 mM; Need ultrasonic); H2O : < 0.1 mg/mL (insoluble)	DMSO Solution	04898	10mM * 30uL	https://www.medchemexpress.com/PF-04217903-methanesulfonate.html	Protein Tyrosine Kinase/RTK
HYCPK5047	HY-13417	AICAR	F10	B527086	2627-69-2	258.23	AMPK; Autophagy; Mitophagy	Free Base	AICAR is a cell-permeable AMP-activated protein kinase (AMPK) activator.	OC[C@@H]1[C@@H](O)[C@@H](O)[C@H](N2C=NC(C(N)=O)=C2N)O1	H2O : 65 mg/mL (251.71 mM; Need ultrasonic and warming); DMSO : ≥ 30 mg/mL (116.18 mM)	DMSO Solution	22842	10mM * 30uL	https://www.medchemexpress.com/AICAR.html	Autophagy; Epigenetics; PI3K/Akt/mTOR
HYCPK5047	HY-112897	IITZ-01	F11	B527330	1807988-47-1	482.51	Apoptosis; Autophagy; PI3K	Free Base	IITZ-01 is a potent lysosomotropic autophagy inhibitor with single-agent antitumor activity, with an IC50 of 2.62 μM for PI3Kγ.	FC1=CC=C(NC2=NC(N3CCOCC3)=NC(NC4=CC=C(C5=NC6=CC=CC=C6N5)C=C4)=N2)C=C1	H2O : < 0.1 mg/mL (insoluble); DMSO : 150 mg/mL (310.87 mM; Need ultrasonic)	DMSO Solution	34462	10mM * 30uL	https://www.medchemexpress.com/IITZ-01.html	Apoptosis; Autophagy; PI3K/Akt/mTOR
HYCPK5047	HY-B0788A	LY2409881 (trihydrochloride)	G2	B525792	946518-60-1	594.43	Apoptosis; IKK	Hydrochloride	LY2409881 trihydrochloride is a selective IκB kinase β (IKK2) inhibitor with an IC50 of 30 nM.	O=C(C1=C(C=C(C2=NC(NCCCN3CCN(C)CC3)=NC=C2Cl)S4)C4=CC=C1)NC5CC5.[H]Cl.[H]Cl.[H]Cl	10 mM in DMSO	DMSO Solution	15558	10mM * 30uL	https://www.medchemexpress.com/LY2409881-trihydrochloride.html	Apoptosis; NF-κB
HYCPK5047	HY-78349	A 77-01	G3	B522878	607737-87-1	286.33	TGF-β Receptor	Free Base	A 77-01 is a potent inhibitor of transforming growth factor (TGF)-β type I receptor superfamily activin-like kinase ALK5 with an IC50 of 25 nM[1].	CC1=CC=CC(C2=NNC=C2C3=CC=NC4=CC=CC=C34)=N1	DMSO : 25 mg/mL (87.31 mM; Need ultrasonic)	DMSO Solution	09313	10mM * 30uL	https://www.medchemexpress.com/a-77-01.html	TGF-beta/Smad
HYCPK5047	HY-B0791	Altiratinib	G4	B523100	1345847-93-9	510.46	c-Met/HGFR; FLT3; Trk Receptor; VEGFR	Free Base	Altiratinib (DCC-2701) is a multi-targeted kinase inhibitor with IC50s of 2.7, 8, 9.2, 9.3, 0.85, 4.6, 0.83 nM for MET, TIE2, VEGFR2, FLT3, Trk1, Trk2, and Trk3 respectively.	O=C(C1(C(NC2=CC=C(F)C=C2)=O)CC1)NC3=CC(F)=C(OC4=CC(NC(C5CC5)=O)=NC=C4)C=C3F	DMSO : ≥ 33 mg/mL (64.65 mM)	DMSO Solution	16068	10mM * 30uL	https://www.medchemexpress.com/Altiratinib.html	Neuronal Signaling; Protein Tyrosine Kinase/RTK
HYCPK5047	HY-109086	Edicotinib	G5	B530739	1142363-52-7	461.60	c-Fms	Free Base	Edicotinib is a selective and orally available colony-stimulating factor-1 (CSF-1) receptor inhibitor, and has entered phase IIA clinical trial to study rheumatoid arthritis (RA) despite disease.	O=C(C1=NC=C(C#N)N1)NC2=C(C3=CCC(C)(C)CC3)N=C(C(CC(C)(C)O4)CC4(C)C)C=C2	DMSO : 16.67 mg/mL (36.11 mM; Need ultrasonic); H2O : < 0.1 mg/mL (insoluble)	DMSO Solution	35522	10mM * 30uL	https://www.medchemexpress.com/Edicotinib.html	Protein Tyrosine Kinase/RTK
HYCPK5047	HY-13319	JNK-IN-8	G6	B530204	1410880-22-6	507.59	JNK	Free Base	JNK-IN-8 is a potent JNK inhibitor with IC50s of 4.7 nM, 18.7 nM, and 1 nM for JNK1, JNK2, and JNK3, respectively.	CC1=CC(NC(C2=CC=CC(NC(/C=C/CN(C)C)=O)=C2)=O)=CC=C1NC3=NC=CC(C4=CN=CC=C4)=N3	DMSO : ≥ 35 mg/mL (68.95 mM); H2O : < 0.1 mg/mL (insoluble)	DMSO Solution	13669	10mM * 30uL	https://www.medchemexpress.com/JNK-IN-8.html	MAPK/ERK Pathway
HYCPK5047	HY-10459	PF-562271	G7	B527357	717907-75-0	507.49	FAK; Pyk2	Free Base	PF-562271 is a potent ATP-competitive, reversible inhibitor of FAK and Pyk2 kinase, with an IC50 of 1.5 nM and 13 nM, respectively.	CS(=O)(N(C)C1=NC=CC=C1CNC2=NC(NC3=CC4=C(C=C3)NC(C4)=O)=NC=C2C(F)(F)F)=O	DMSO : ≥ 48 mg/mL (94.58 mM)	DMSO Solution	29461	10mM * 30uL	https://www.medchemexpress.com/PF-562271.html	Protein Tyrosine Kinase/RTK
HYCPK5047	HY-109584	FF-10101	G8	B530800	1472797-69-5	530.66	FLT3	Free Base	FF-10101 is a potent FLT3 inhibitor extracted from patent WO2015056683A1, compound example A.	O=C(N([C@@H](C)C(NCCCC#CC1=CN=C(NC2=CC=C(C#N)C=C2)N=C1NCCC)=O)C)/C=C/CN(C)C	H2O : < 0.1 mg/mL (insoluble); DMSO : ≥ 50 mg/mL (94.22 mM)	DMSO Solution	29356	10mM * 30uL	https://www.medchemexpress.com/FLT3-IN-1.html	Protein Tyrosine Kinase/RTK
HYCPK5047	HY-50514	AT9283	G9	B522870	896466-04-9	381.43	Apoptosis; Aurora Kinase; Autophagy; Bcr-Abl; FLT3; JAK	Free Base	AT9283 is a multi-targeted kinase inhibitor with potent activity against Aurora A/B, JAK2/3, Abl (T315I) and Flt3 (IC50s ranging from 1 to 30 nM). AT9283 inhibits growth and survival of multiple solid tumors in vitro and in vivo[1][2].	O=C(NC1CC1)NC2=CNN=C2C3=NC4=CC=C(C=C4N3)CN5CCOCC5	DMSO : ≥ 100 mg/mL (262.17 mM)	DMSO Solution	06865	10mM * 30uL	https://www.medchemexpress.com/at9283.html	Apoptosis; Autophagy; Cell Cycle/DNA Damage; Epigenetics; JAK/STAT Signaling; Protein Tyrosine Kinase/RTK; Stem Cell/Wnt
HYCPK5047	HY-13326	ASP3026	G10	B474766	1097917-15-1	580.74	ALK	Free Base	ASP3026 is a novel and selective inhibitor for ALK (anaplastic lymphoma kinase) with IC50 of 3.5 nM.	COC(C=C(N1CCC(N2CCN(C)CC2)CC1)C=C3)=C3NC4=NC=NC(NC5=C(S(C(C)C)(=O)=O)C=CC=C5)=N4	DMSO : 20 mg/mL (34.44 mM; Need ultrasonic)	DMSO Solution	06439	10mM * 30uL	https://www.medchemexpress.com/ASP3026.html	Protein Tyrosine Kinase/RTK
HYCPK5047	HY-13449	TAK-733	G11	B526812	1035555-63-5	504.23	MEK	Free Base	TAK-733 is a potent and selective MEK allosteric site inhibitor with an IC50 of 3.2 nM.	O=C1C(C(NC2=CC=C(I)C=C2F)=C(F)C(N3C)=O)=C3N=CN1C[C@@H](O)CO	DMSO : ≥ 33 mg/mL (65.45 mM)	DMSO Solution	21225	10mM * 30uL	https://www.medchemexpress.com/TAK-733.html	MAPK/ERK Pathway
HYCPK5047	HY-12017	PF-04217903	H2	B528433	956905-27-4	372.38	c-Met/HGFR	Free Base	PF-04217903 is a selective ATP-competitive c-Met inhibitor with IC50 of 4.8 nM, susceptible to oncogenic mutations (no activity to Y1230C mutant)._x000D_ IC50 value: 4.8 nM [1]_x000D_ Target: _x000D_ in vitro: Being more selective than staurosporine or PF-02341066, PF-04217903 displays >1000-fold selectivity for c-Met over a panel of 208 kinases, although more susceptible to oncogenic mutations o…	OCCN1N=CC(C2=NC3=C(N=C2)N=NN3CC4=CC5=CC=CN=C5C=C4)=C1	H2O : < 0.1 mg/mL (insoluble); DMSO : 20 mg/mL (53.71 mM; Need ultrasonic)	DMSO Solution	06558	10mM * 30uL	https://www.medchemexpress.com/PF-04217903.html	Protein Tyrosine Kinase/RTK
HYCPK5047	HY-101032	RIPA-56	H3	B147572	1956370-21-0	221.30	RIP kinase	Free Base	RIPA-56 is a highly potent, selective, and metabolically stable inhibitor of receptor-interacting protein 1 (RIP1) with an IC50 of 13 nM. RIPA-56 can be used for the treatment of systemic inflammatory response syndrome[1].	CCC(C)(C)C(N(CC1=CC=CC=C1)O)=O	DMSO : ≥ 100 mg/mL (451.88 mM)	DMSO Solution	23766	10mM * 30uL	https://www.medchemexpress.com/RIPA-56.html	Apoptosis
HYCPK5047	HY-18163A	GNE-7915 (tosylate)	H4	B161738	2070015-00-6	615.60	LRRK2	Tosylate	GNE-7915 tosylate is a potent, selective and brain-penetrant inhibitor of LRRK2 with an IC50 of 9 nM.	CCNC1=NC(NC2=C(OC)C=C(C(N3CCOCC3)=O)C(F)=C2)=NC=C1C(F)(F)F.CC4=CC=C(S(=O)(O)=O)C=C4	DMSO : ≥ 50 mg/mL (81.22 mM); H2O : < 0.1 mg/mL (insoluble)	DMSO Solution	11961	10mM * 30uL	https://www.medchemexpress.com/gne-7915-tosylate.html	Autophagy
HYCPK5047	HY-12795	Vps34-IN-1	H5	B578598	1383716-33-3	425.91	PI3K		Vps34-IN-1 is an inhibitor of Vps34 extracted from patent WO2012085815A1, compound example 16a, with an IC50 of 4 nM.	CC(C)(O)CNC1=NC=C(C2=CC=NC(NC3=CC=NC(Cl)=C3)=N2)C(CC4CC4)=N1	DMSO : ≥ 31 mg/mL (72.79 mM)	DMSO Solution	22452	10mM * 30uL	https://www.medchemexpress.com/Vps34-IN-1.html	PI3K/Akt/mTOR
HYCPK5047	HY-N1950	Hispidulin	H6	B515281	1447-88-7	300.26	Pim	Free Base	Hispidulin is a natural flavone with a broad spectrum of biological activities. Hispidulin is a Pim-1 inhibitor with an IC50 of 2.71 μM.	O=C1C=C(C2=CC=C(O)C=C2)OC3=CC(O)=C(OC)C(O)=C13	DMSO : 62.5 mg/mL (208.15 mM; Need ultrasonic); H2O : < 0.1 mg/mL (insoluble)	DMSO Solution	27241	10mM * 30uL	https://www.medchemexpress.com/Hispidulin.html	JAK/STAT Signaling
HYCPK5047	HY-50698	BI 2536	H7	B527862	755038-02-9	521.65	Apoptosis; Epigenetic Reader Domain; Polo-like Kinase (PLK)	Free Base	BI 2536 is a dual PLK1 and BRD4 inhibitor with IC50s of 0.83 and 25 nM, respectively[1]. BI-2536 suppresses IFNB (encoding IFN-β) gene transcription[4].	O=C1[C@H](N(C2=C(N1C)C=NC(NC3=CC=C(C(NC4CCN(C)CC4)=O)C=C3OC)=N2)C5CCCC5)CC	DMSO : ≥ 55.5 mg/mL (106.39 mM)	DMSO Solution	05969	10mM * 30uL	https://www.medchemexpress.com/bi-2536.html	Apoptosis; Cell Cycle/DNA Damage; Epigenetics
HYCPK5047	HY-N6631	7-Methoxyisoflavone	H8	B518050	1621-56-3	252.26	AMPK	Free Base	7-Methoxyisoflavone is an isoflavone derivative and also an activator of adenosine monophosphate-activated protein kinase (AMPK).	O=C1C(C2=CC=CC=C2)=COC3=CC(OC)=CC=C13	DMSO : 62 mg/mL (245.78 mM; Need ultrasonic and warming)	DMSO Solution	28790	10mM * 30uL	https://www.medchemexpress.com/7-Methoxyisoflavone.html	Epigenetics; PI3K/Akt/mTOR
HYCPK5047	HY-80013	THZ1	H9	B531398	1604810-83-4	566.05	CDK	Free Base	THZ1 is a selective and potent covalent CDK7 inhibitor with an IC50 of 3.2 nM. THZ1 also inhibits the closely related kinases CDK12 and CDK13 and downregulates MYC expression[1][2].	ClC1=CN=C(NC2=CC(NC(C3=CC=C(NC(/C=C/CN(C)C)=O)C=C3)=O)=CC=C2)N=C1C4=CNC5=CC=CC=C54	DMSO : ≥ 27 mg/mL (47.70 mM)	DMSO Solution	30004	10mM * 30uL	https://www.medchemexpress.com/THZ1.html	Cell Cycle/DNA Damage
HYCPK5047	HY-110096	A-484954	H10	B377708	142557-61-7	289.29	Autophagy; CaMK	Free Base	A-484954 is a highly selective eukaryotic elongationfactor-2 (eEF2) inhibitor, with an IC50 of 280 nM.	O=C(N1CC)N(C2CC2)C3=C(C=C(C(N)=O)C(N)=N3)C1=O	H2O : < 0.1 mg/mL (insoluble); DMSO : 20 mg/mL (69.13 mM; Need ultrasonic)	DMSO Solution	34632	10mM * 30uL	https://www.medchemexpress.com/A-484954.html	Autophagy; Neuronal Signaling
HYCPK5047	HY-N0146	Quercetin (dihydrate)	H11	B541603	6151-25-3	338.27	Apoptosis; PI3K	Free Base	Quercetin (dihydrate), a natural flavonoid, is a stimulator of recombinant SIRT1 and a PI3K inhibitor with IC50s of 2.4 μM, 3.0 μM and 5.4 μM for PI3K γ, PI3K δ and PI3K β, respectively[1].	O=C1C(O)=C(C2=CC=C(O)C(O)=C2)OC3=CC(O)=CC(O)=C13.[H]O[H].[H]O[H]	10 mM in DMSO	DMSO Solution	45635	10mM * 30uL	https://www.medchemexpress.com/quercetin-dihydrate.html	Apoptosis; PI3K/Akt/mTOR
HYCPK5048	HY-15290	AIM-100	A2	B384168	873305-35-2	371.43	Ack1	Free Base	AIM-100 is a small molecule inhibitor of Ack1 with an IC50 of 24 nM._x000D_ IC50 value: 24 nM [3]_x000D_ Target: Ack1_x000D_ Ack1 inhibitor AIM-100 not only inhibited Ack1 activation but also suppressed AKT tyrosine phosphorylation, leading to cell cycle arrest in the G1 phase [1].The Ack1 inhibitor AIM-100 not only inhibited Ack1 activity but also was able to suppress AR Tyr(267) phosphorylation…	C1(C2=C(C3=CC=CC=C3)OC4=C2C(NC[C@@H]5CCCO5)=NC=N4)=CC=CC=C1	DMSO : 50 mg/mL (134.61 mM; Need ultrasonic)	DMSO Solution	06177	10mM * 30uL	https://www.medchemexpress.com/AIM-100.html	Protein Tyrosine Kinase/RTK
[truncated: 332 more rows]
